# Supplementary material for: The Influence of the Capping Step During Solid-Phase Phosphoramidite Synthesis of Oligonucleotides on Synthetic Errors in Oligonucleotides
Source: Molecules. 2025 Dec 25;31(1):94. doi: 10.3390/molecules31010094 (PMC12786494; doi:10.3390/molecules31010094)
Supplement: Supplementary file 1 [file molecules-31-00094-s001.zip]

Archive with 15 entries (15 files):
- 107bp_1_CI.xls
- 107bp_1_CII.xls
- 107bp_1_CIII.xls
- 107bp_2_CI.xls
- 107bp_2_CII.xls
- 107bp_2_CIII.xls
- 50bp_CII.xls
- 50bp_CIV.xls
- 50bp_CIX.xls
- 50bp_CV.xls
- 50bp_CVI.xls
- 50bp_CVII.xls
- 50bp_CVIII.xls
- Suplimentary_S1.pdf
- Suplimentary_S2.xlsx
