# Supplementary material for: The Influence of the Capping Step During Solid-Phase Phosphoramidite Synthesis of Oligonucleotides on Synthetic Errors in Oligonucleotides
Source: Molecules. 2025 Dec 25;31(1):94. doi: 10.3390/molecules31010094 (PMC12786494; doi:10.3390/molecules31010094)
Supplement: Supplementary file 1 [file molecules-31-00094-s001.zip › 107bp_1_CI.xls]

## Sheet: Summary
Total number of reads	31590
Number of mapped read pairs	30982
Number of read pairs with at least one unmapped read	608
Number of read pairs with whole length	15566
Number of read pairs with almost whole length (up to -4 n.)	0
Number of read pairs without errors	9793
Number of read pairs with errors	5773
Total number of sequence errors	3138
Total number of reads without start	5931
Total number of reads without end	24248

## Sheet: Positions and Type
Position	A/C	T/G	A/N	C/T	T/A	G/N	A/G	C/A	G/A	T/C	G/T	C/N	A/T	G/C	T/N	C/G	GCCCCGTGCTGC/-	ACCTGAG/-	CAG/-	CCACT/-	TCC/-	GCACCC/-	AACCAC/-	CCA/-	CTG/-	CCCGAC/-	TACCAGCAG/-	TG/-	CAT/-	GAC/-	AT/-	GA/-	GGC/-	TACCAG/-	CTACC/-	CATCG/-	GAGC/-	CCATCGGCG/-	CGGC/-	GCTGCTG/-	ACTA/-	CTCGC/-	CCGACAACCA/-	CTGCTGCC/-	CCG/-	CGACAA/-	CTGAG/-	GACAACCA/-	ACTACCT/-
1	0	0	0	0	0	0	0	0	0	0	0	0	0	0	0	0	0	0	0	0	0	0	0	0	0	0	0	0	0	0	0	0	0	0	0	0	0	0	0	0	0	0	0	0	0	0	0	0	0
2	0	0	0	0	0	0	0	0	0	0	0	0	0	0	0	0	0	0	0	0	0	0	0	0	0	0	0	0	0	0	0	0	0	0	0	0	0	0	0	0	0	0	0	0	0	0	0	0	0
3	0	0	0	0	0	0	0	0	0	0	0	0	0	0	0	0	0	0	0	0	0	0	0	0	0	0	0	0	0	0	0	0	0	0	0	0	0	0	0	0	0	0	0	0	0	0	0	0	0
4	0	0	0	0	0	0	0	0	0	0	0	0	0	0	0	0	0	0	0	0	0	0	0	0	0	0	0	0	0	0	0	0	0	0	0	0	0	0	0	0	0	0	0	0	0	0	0	0	0
5	0	0	0	0	0	0	0	0	0	0	0	0	0	0	0	0	0	0	0	0	0	0	0	0	0	0	0	0	0	0	0	0	0	0	0	0	0	0	0	0	0	0	0	0	0	0	0	0	0
6	0	0	0	30	0	0	0	0	0	0	0	0	0	0	0	1	0	0	0	0	0	0	0	0	0	0	0	0	0	0	0	0	0	0	0	0	0	0	0	0	0	0	0	0	0	0	0	0	0
7	0	0	0	0	0	0	0	0	13	0	3	0	0	0	0	0	0	0	0	0	0	0	0	0	0	0	0	0	0	0	0	0	0	0	0	0	0	0	0	0	0	0	0	0	0	0	0	0	0
8	0	1	0	0	0	0	0	0	0	19	0	0	0	0	0	0	0	0	0	0	0	0	0	0	0	0	0	0	0	0	0	0	0	0	0	0	0	0	0	0	0	0	0	0	0	0	0	0	0
9	0	0	0	0	0	0	0	0	11	0	1	0	0	2	0	0	0	0	0	0	0	0	0	0	0	0	0	0	0	0	0	0	0	0	0	0	0	0	0	0	0	0	0	0	0	0	0	0	0
10	0	0	0	14	0	0	0	1	0	0	0	0	0	0	0	2	0	0	0	0	0	0	0	0	0	0	0	0	0	0	0	0	0	0	0	0	0	0	0	0	0	0	0	0	0	0	0	0	0
11	0	0	0	0	0	0	15	0	0	0	0	0	4	0	0	0	0	0	0	0	0	0	0	0	0	0	0	0	0	0	0	0	0	0	0	0	0	0	0	0	0	0	0	0	0	0	0	0	0
12	0	0	0	0	0	0	0	0	10	0	2	0	0	2	0	0	0	0	0	0	0	0	0	0	0	0	0	0	0	0	0	0	0	0	0	0	0	0	0	0	0	0	0	0	0	0	0	0	0
13	0	0	0	23	0	0	0	3	0	0	0	0	0	0	0	2	0	0	0	0	0	0	0	0	0	0	0	0	0	0	0	0	0	0	0	0	0	0	0	0	0	1	0	0	0	0	0	0	0
14	0	2	0	0	2	0	0	0	0	21	0	0	0	0	0	0	0	0	0	0	0	0	0	0	0	0	0	0	0	0	0	0	0	0	0	0	0	0	0	0	0	0	0	0	0	0	0	0	0
15	0	0	0	23	0	0	0	1	0	0	0	0	0	0	0	2	0	0	0	0	0	0	0	0	0	0	0	0	0	0	0	0	0	0	0	0	0	0	0	0	0	0	0	0	0	0	0	0	0
16	0	0	0	0	0	0	0	0	8	0	0	0	0	4	0	0	0	0	0	0	0	0	0	0	0	0	0	0	0	0	0	0	0	0	0	0	0	0	0	0	0	0	0	0	0	0	0	0	0
17	0	0	0	22	0	0	0	1	0	0	0	0	0	0	0	1	0	0	0	0	0	0	0	0	0	0	0	0	0	0	0	0	0	0	0	0	0	0	0	0	0	0	0	0	0	0	0	0	0
18	0	0	0	27	0	0	0	0	0	0	0	0	0	0	0	5	0	0	0	0	0	0	0	0	0	0	0	0	0	0	0	0	0	0	0	0	0	0	0	0	0	0	0	0	0	0	0	0	0
19	0	0	0	0	0	0	0	0	14	0	7	0	0	1	0	0	0	0	0	0	0	0	0	0	0	0	0	0	0	0	0	3	0	0	0	0	0	0	0	0	0	0	0	0	0	0	0	0	0
20	1	0	0	0	0	0	19	0	0	0	0	0	1	0	0	0	0	0	0	0	0	0	0	0	0	0	0	0	0	0	0	0	0	0	0	0	0	0	0	0	0	0	0	0	0	0	0	0	0
21	0	0	0	19	0	0	0	3	0	0	0	0	0	0	0	5	0	0	0	1	0	0	0	0	0	0	0	0	0	0	0	0	0	0	0	0	0	0	0	0	0	0	0	0	0	0	0	0	0
22	0	0	0	36	0	0	0	1	0	0	0	0	0	0	0	3	0	0	0	0	0	0	0	0	0	0	0	0	0	0	0	0	0	0	0	0	0	0	0	0	0	0	0	0	0	0	0	0	0
23	2	0	0	0	0	0	19	0	0	0	0	0	4	0	0	0	0	0	0	0	0	0	0	0	0	0	0	0	0	0	0	0	0	0	0	0	0	0	0	0	4	0	0	0	0	0	0	0	0
24	0	0	0	31	0	0	0	1	0	0	0	0	0	0	0	8	0	0	0	0	0	0	0	0	0	0	0	0	0	0	0	0	0	0	0	0	0	0	0	0	0	0	0	0	0	0	0	0	0
25	0	2	0	0	3	0	0	0	0	18	0	0	0	0	0	0	0	0	0	0	0	0	0	0	0	0	1	0	0	0	0	0	0	1	0	0	0	0	0	0	0	0	0	0	0	0	0	0	0
26	4	0	0	0	0	0	15	0	0	0	0	0	1	0	0	0	0	0	0	0	0	0	0	0	0	0	0	0	0	0	0	0	0	0	0	0	0	0	0	0	0	0	0	0	0	0	0	0	0
27	0	0	0	26	0	0	0	1	0	0	0	0	0	0	0	2	0	0	0	0	0	0	0	0	0	0	0	0	0	0	0	0	0	0	0	0	0	0	0	0	0	0	0	0	0	0	0	0	0
28	0	0	0	39	0	0	0	3	0	0	0	0	0	0	0	6	0	0	2	0	0	0	0	0	0	0	0	0	0	0	0	0	0	0	0	0	0	0	0	0	0	0	0	0	0	0	0	0	0
29	0	0	0	0	0	0	15	0	0	0	0	0	3	0	0	0	0	0	0	0	0	0	0	0	0	0	0	0	0	0	0	0	0	0	0	0	0	0	0	0	0	0	0	0	0	0	0	0	0
30	0	0	0	0	0	0	0	0	14	0	1	0	0	2	0	0	0	0	0	0	0	0	0	0	0	0	0	0	0	0	0	0	0	0	0	0	0	0	0	0	0	0	0	0	0	0	0	0	0
31	0	0	0	29	0	0	0	1	0	0	0	0	0	0	0	5	0	0	0	0	0	0	0	0	0	0	0	0	0	0	0	0	0	0	0	0	0	0	0	0	0	0	0	0	0	0	0	0	0
32	2	0	0	0	0	0	21	0	0	0	0	0	2	0	0	0	0	0	0	0	0	0	0	0	0	0	0	0	0	0	0	0	0	0	0	0	0	0	0	0	0	0	0	0	0	0	0	0	0
33	0	0	0	0	0	0	0	0	12	0	1	0	0	0	0	0	0	0	0	0	0	0	0	0	0	0	0	0	0	0	0	0	0	0	0	0	0	0	0	0	0	0	0	0	0	0	0	0	0
34	3	0	1	0	0	0	28	0	0	0	0	0	0	0	0	0	0	0	0	0	0	0	0	0	0	0	0	0	0	0	0	0	0	0	0	0	0	0	0	0	0	0	0	0	0	0	0	0	0
35	1	0	0	0	0	0	11	0	0	0	0	0	1	0	0	0	0	0	0	0	0	0	0	0	0	0	0	0	0	0	0	0	0	0	0	0	0	0	0	0	0	0	0	0	0	0	0	0	0
36	0	0	0	24	0	0	0	1	0	0	0	0	0	0	0	3	0	0	0	0	0	0	0	0	0	0	0	0	0	0	0	0	0	0	0	0	0	0	0	0	0	0	0	0	0	0	0	0	0
37	3	0	0	0	0	0	14	0	0	0	0	0	2	0	0	0	0	0	0	0	0	0	0	0	0	0	0	0	0	0	0	0	0	0	0	0	0	0	0	0	0	0	0	0	0	0	0	0	0
38	0	0	0	12	0	0	0	3	0	0	0	0	0	0	0	3	0	0	0	0	0	0	0	0	0	0	0	0	0	0	0	0	0	0	0	0	0	0	0	0	0	0	0	0	0	0	0	0	0
39	0	0	0	22	0	0	0	1	0	0	0	0	0	0	0	1	0	0	0	0	0	0	0	0	0	0	0	0	0	0	0	0	0	0	0	0	0	0	0	0	0	0	0	0	0	0	0	0	0
40	0	0	0	30	0	0	0	1	0	0	0	0	0	0	0	5	0	0	0	0	0	0	0	0	0	0	0	0	0	0	0	0	0	0	0	0	0	0	0	0	0	0	0	0	0	0	0	0	0
41	0	0	0	35	0	0	0	4	0	0	0	0	0	0	0	1	0	0	0	0	0	0	0	1	0	0	0	0	0	0	0	0	0	0	0	0	0	2	0	0	0	0	0	0	0	0	0	0	0
42	0	0	0	38	0	0	0	1	0	0	0	0	0	0	0	0	0	0	0	0	0	0	0	0	0	0	0	0	5	0	0	0	0	0	0	1	0	0	0	0	0	0	0	0	0	0	0	0	0
43	5	0	0	0	0	0	16	0	0	0	0	0	3	0	0	0	0	0	0	0	0	0	0	0	0	0	0	0	0	0	3	0	0	0	0	0	0	0	0	0	0	0	0	0	0	0	0	0	0
44	0	1	0	0	3	0	0	0	0	20	0	0	0	0	1	0	0	0	0	0	0	0	0	0	0	0	0	0	0	0	0	0	0	0	0	0	0	0	0	0	0	0	0	0	0	0	0	0	0
45	0	0	0	35	0	0	0	2	0	0	0	0	0	0	0	1	0	0	0	0	0	0	0	0	0	0	0	0	0	0	0	0	0	0	0	0	0	0	0	0	0	0	0	0	0	0	0	0	0
46	0	0	0	0	0	0	0	0	26	0	2	0	0	1	0	0	0	0	0	0	0	0	0	0	0	0	0	0	0	0	0	0	0	0	0	0	0	0	0	0	0	0	0	0	0	0	0	0	0
47	0	0	0	0	0	0	0	0	20	0	0	0	0	1	0	0	0	0	0	0	0	0	0	0	0	0	0	0	0	0	0	0	0	0	0	0	0	0	0	0	0	0	0	0	0	0	0	0	0
48	0	0	0	21	0	0	0	0	0	0	0	0	0	0	0	1	0	0	0	0	0	0	0	0	0	0	0	0	0	0	0	0	0	0	0	0	0	0	0	0	0	0	0	0	0	0	0	0	0
49	0	0	0	0	0	0	0	0	26	0	1	0	0	2	0	0	0	0	0	0	0	0	0	0	0	0	0	0	0	0	0	4	0	0	0	0	0	0	0	0	0	0	0	0	0	0	0	0	0
50	0	0	0	0	0	0	10	0	0	0	0	0	0	0	0	0	0	0	0	0	0	0	0	0	0	0	0	0	0	0	0	0	0	0	0	0	0	0	0	0	0	0	0	0	0	0	0	0	0
51	0	0	0	16	0	0	0	3	0	0	0	0	0	0	0	2	0	0	0	0	0	0	0	0	0	0	0	0	0	0	0	0	0	0	0	0	0	0	2	0	0	0	0	0	0	0	0	0	0
52	0	0	0	0	0	0	0	0	23	0	2	0	0	2	0	0	0	0	0	0	0	0	0	0	0	0	0	0	0	0	0	0	1	0	0	0	0	0	0	0	0	0	0	0	0	0	0	0	0
53	0	0	0	0	0	0	0	0	30	0	2	0	0	7	0	0	1	0	0	0	0	0	0	0	0	0	0	0	0	0	0	0	0	0	0	0	0	0	0	0	0	0	0	0	0	0	0	0	0
54	0	0	0	22	0	0	0	1	0	0	0	0	0	0	0	3	0	0	0	0	0	0	0	0	0	0	0	0	0	0	0	0	0	0	0	0	0	0	0	0	0	0	0	0	0	0	0	0	0
55	0	0	0	22	0	0	0	0	0	0	0	0	0	0	0	0	0	0	0	0	0	0	0	0	0	0	0	0	0	0	0	0	0	0	0	0	0	0	0	0	0	0	0	0	0	0	0	0	0
56	0	0	0	20	0	0	0	5	0	0	0	0	0	0	0	2	0	0	0	0	0	0	0	0	0	0	0	0	0	0	0	0	0	0	0	0	0	0	0	0	0	0	0	0	5	0	0	0	0
57	0	0	0	31	0	0	0	4	0	0	0	0	0	0	0	1	0	0	0	0	0	0	0	0	0	0	0	0	0	0	0	0	0	0	0	0	0	0	0	0	0	0	0	0	0	0	0	0	0
58	0	0	0	0	0	0	0	0	26	0	1	0	0	5	0	0	0	0	0	0	0	0	0	0	0	0	0	0	0	0	0	0	0	0	0	0	0	0	0	0	0	0	0	0	0	0	0	0	0
59	0	1	0	0	2	0	0	0	0	18	0	0	0	0	0	0	0	0	0	0	0	0	0	0	0	0	0	0	0	0	0	0	0	0	0	0	0	0	0	0	0	0	0	0	0	0	0	0	0
60	0	0	0	0	0	0	0	0	17	0	3	0	0	6	0	0	0	0	0	0	0	0	0	0	0	0	0	0	0	0	0	0	0	0	0	0	0	0	0	1	0	0	0	0	0	0	0	0	0
61	0	0	0	29	0	0	0	0	0	0	0	0	0	0	0	3	0	0	0	0	0	0	0	0	0	0	0	0	0	0	0	0	0	0	0	0	0	0	0	0	0	0	0	2	0	0	0	0	0
62	0	1	0	0	1	0	0	0	0	21	0	0	0	0	0	0	0	0	0	0	0	0	0	0	0	0	0	4	0	0	0	0	0	0	0	0	0	0	0	0	0	0	0	0	0	0	0	0	0
63	0	0	0	0	0	0	0	0	31	0	4	0	0	5	0	0	0	0	0	0	0	0	0	0	0	0	0	0	0	0	0	0	0	0	0	0	0	0	0	0	0	0	0	0	0	0	0	0	0
64	0	0	0	15	0	0	0	2	0	0	0	0	0	0	0	2	0	0	0	0	0	0	0	0	0	0	0	0	0	0	0	0	0	0	0	0	0	0	0	0	0	0	0	0	0	0	0	0	0
65	0	3	0	0	0	0	0	0	0	23	0	0	0	0	0	0	0	0	0	0	0	0	0	0	0	0	0	5	0	0	0	0	0	0	0	0	0	0	0	0	0	0	0	0	0	0	0	0	0
66	0	0	0	0	0	0	0	0	15	0	1	0	0	2	0	0	0	0	0	0	0	0	0	0	0	0	0	0	0	0	0	0	0	0	0	0	0	0	0	0	0	0	0	0	0	0	0	0	0
67	0	0	0	18	0	0	0	1	0	0	0	0	0	0	0	2	0	0	0	0	0	0	0	0	0	2	0	0	0	0	0	0	0	0	0	0	0	0	0	0	0	0	0	0	0	0	0	0	0
68	0	0	0	18	0	0	0	2	0	0	0	0	0	0	0	1	0	0	0	0	0	0	0	0	0	0	0	0	0	0	0	0	0	0	0	0	0	0	0	0	0	0	1	0	3	0	0	0	0
69	0	0	0	23	0	0	0	1	0	0	0	0	0	0	0	1	0	0	0	0	0	0	0	0	0	0	0	0	0	0	0	0	0	0	0	0	0	0	0	0	0	0	0	0	0	1	0	0	0
70	0	0	0	0	0	0	0	0	43	0	5	0	0	1	0	0	0	0	0	0	0	0	0	0	0	0	0	0	0	2	0	3	0	0	0	0	0	0	0	0	0	0	0	0	0	0	0	1	0
71	1	0	0	0	0	0	17	0	0	0	0	0	1	0	0	0	0	0	0	0	0	0	0	0	0	0	0	0	0	0	0	0	0	0	0	0	0	0	0	0	0	0	0	0	0	0	0	0	0
72	0	0	0	13	0	0	0	1	0	0	0	0	0	0	0	2	0	0	0	0	0	0	0	0	0	0	0	0	0	0	0	0	0	0	0	0	0	0	0	0	0	0	0	0	0	0	0	0	0
73	0	0	0	0	0	0	14	0	0	0	0	0	3	0	0	0	0	0	0	0	0	0	1	0	0	0	0	0	0	0	0	0	0	0	0	0	0	0	0	0	0	0	0	0	0	0	0	0	0
74	2	0	0	0	0	0	15	0	0	0	0	0	3	0	0	0	0	0	0	0	0	0	0	0	0	0	0	0	0	0	0	0	0	0	0	0	0	0	0	0	0	0	0	0	0	0	0	0	0
75	0	0	0	18	0	0	0	2	0	0	0	0	0	0	0	0	0	0	0	2	0	0	0	1	0	0	0	0	0	0	0	0	0	0	0	0	0	0	0	0	0	0	0	0	0	0	0	0	0
76	0	0	0	29	0	0	0	1	0	0	0	0	0	0	0	2	0	0	0	0	0	0	0	0	0	0	0	0	0	0	0	0	0	0	0	0	0	0	0	0	0	0	0	0	0	0	0	0	0
77	1	0	0	0	0	0	7	0	0	0	0	0	4	0	0	0	0	0	0	0	0	0	0	0	0	0	0	0	0	0	0	0	0	0	0	0	0	0	0	0	4	0	0	0	0	0	0	0	1
78	0	0	0	14	0	0	0	1	0	0	0	0	0	0	0	1	0	0	0	0	0	0	0	0	0	0	0	0	0	0	0	0	0	0	1	0	0	0	0	0	0	0	0	0	0	0	0	0	0
79	0	1	0	0	5	0	0	0	0	32	0	0	0	0	0	0	0	0	0	0	0	0	0	0	0	0	0	0	0	0	0	0	0	0	0	0	0	0	0	0	0	0	0	0	0	0	0	0	0
80	1	0	0	0	0	0	9	0	0	0	0	0	0	0	0	0	0	1	0	0	0	0	0	0	0	0	0	0	0	0	0	0	0	0	0	0	0	0	0	0	0	0	0	0	0	0	0	0	0
81	0	0	0	15	0	0	0	1	0	0	0	0	0	0	0	1	0	0	0	0	0	0	0	0	0	0	0	0	0	0	0	0	0	0	0	0	0	0	0	0	0	0	0	0	0	0	0	0	0
82	0	0	0	10	0	0	0	2	0	0	0	0	0	0	0	0	0	0	0	0	0	0	0	0	2	0	0	0	0	0	0	0	0	0	0	0	0	0	0	0	0	0	0	0	0	0	3	0	0
83	0	1	0	0	4	0	0	0	0	38	0	0	0	0	0	0	0	0	0	0	0	0	0	0	0	0	0	7	0	0	0	0	0	0	0	0	0	0	0	0	0	0	0	0	0	0	0	0	0
84	0	0	0	0	0	0	0	0	39	0	5	0	0	5	0	0	0	0	0	0	0	0	0	0	0	0	0	0	0	0	0	7	0	0	0	0	2	0	0	0	0	0	0	0	0	0	0	0	0
85	1	0	0	0	0	0	16	0	0	0	0	0	2	0	0	0	0	0	0	0	0	0	0	0	0	0	0	0	0	0	0	0	0	0	0	0	0	0	0	0	0	0	0	0	0	0	0	0	0
86	0	0	0	0	0	0	0	0	21	0	2	0	0	3	0	0	0	0	0	0	0	1	0	0	0	0	0	0	0	0	0	0	0	0	0	0	0	0	0	0	0	0	0	0	0	0	0	0	0
87	0	0	0	20	0	0	0	1	0	0	0	0	0	0	0	2	0	0	0	0	0	0	0	0	0	0	0	0	0	0	0	0	0	0	0	0	0	0	0	0	0	0	0	0	0	0	0	0	0
88	2	0	0	0	0	0	7	0	0	0	0	0	1	0	0	0	0	0	0	0	0	0	0	0	0	0	0	0	0	0	0	0	0	0	0	0	0	0	0	0	0	0	0	0	0	0	0	0	0
89	0	0	0	7	0	0	0	3	0	0	0	0	0	0	0	2	0	0	0	0	0	0	0	0	0	0	0	0	0	0	0	0	0	0	0	0	0	0	0	0	0	0	0	0	0	0	0	0	0
90	0	0	0	16	0	0	0	4	0	0	0	0	0	0	0	1	0	0	0	0	0	0	0	2	0	0	0	0	0	0	0	0	0	0	0	0	0	0	0	0	0	0	0	0	0	0	0	0	0
91	0	0	0	21	0	0	0	0	0	0	0	0	0	0	0	2	0	0	2	0	0	0	0	0	0	0	0	0	0	0	0	0	0	0	0	0	0	0	0	0	0	0	0	0	0	0	0	0	0
92	5	0	0	0	0	0	19	0	0	0	0	0	0	0	0	0	0	0	0	0	0	0	0	0	0	0	0	0	0	0	0	0	0	0	0	0	0	0	0	0	0	0	0	0	0	0	0	0	0
93	0	0	0	0	0	0	0	0	20	0	0	0	0	1	0	0	0	0	0	0	0	0	0	0	0	0	0	0	0	0	0	0	0	0	0	0	0	0	0	0	0	0	0	0	0	0	0	0	0
94	0	1	0	0	1	0	0	0	0	17	0	0	0	0	0	0	0	0	0	0	1	0	0	0	0	0	0	0	0	0	0	0	0	0	0	0	0	0	0	0	0	0	0	0	0	0	0	0	0
95	0	0	0	9	0	0	0	0	0	0	0	0	0	0	0	0	0	0	0	0	0	0	0	0	0	0	0	0	0	0	0	0	0	0	0	0	0	0	0	0	0	0	0	0	0	0	0	0	0
96	0	0	0	11	0	0	0	2	0	0	0	0	0	0	0	2	0	0	0	0	0	0	0	0	0	0	0	0	0	0	0	0	0	0	0	0	0	0	0	0	0	0	0	0	0	0	0	0	0
97	0	0	0	0	0	0	0	0	21	0	0	0	0	2	0	0	0	0	0	0	0	0	0	0	0	0	0	0	0	0	0	0	0	0	0	0	0	0	0	0	0	0	0	0	0	0	0	0	0
98	0	0	0	9	0	0	0	2	0	0	0	0	0	0	0	4	0	0	0	0	0	0	0	0	0	0	0	0	0	0	0	0	0	0	0	0	0	0	0	0	0	0	0	0	0	0	0	0	0
99	0	0	0	9	0	0	0	2	0	0	0	0	0	0	0	3	0	0	0	0	0	0	0	0	0	0	0	0	0	0	0	0	0	0	0	0	0	0	0	0	0	0	0	0	0	0	0	0	0
100	0	0	0	14	0	0	0	2	0	0	0	0	0	0	0	1	0	0	0	0	0	0	0	0	0	0	0	0	0	0	0	0	0	0	0	0	0	0	0	0	0	0	0	0	0	0	0	0	0
101	0	0	0	0	4	0	0	0	0	11	0	0	0	0	0	0	0	0	0	0	0	0	0	0	0	0	0	0	0	0	0	0	0	0	0	0	0	0	0	0	0	0	0	0	0	0	0	0	0
102	0	0	0	0	0	0	0	0	49	0	2	0	0	0	0	0	0	0	0	0	0	0	0	0	0	0	0	0	0	0	0	0	0	0	0	0	0	0	0	0	0	0	0	0	0	0	0	0	0
103	0	0	0	0	0	0	0	0	0	0	0	0	0	0	0	0	0	0	0	0	0	0	0	0	0	0	0	0	0	0	0	0	0	0	0	0	0	0	0	0	0	0	0	0	0	0	0	0	0
104	0	0	0	0	0	0	0	0	0	0	0	0	0	0	0	0	0	0	0	0	0	0	0	0	0	0	0	0	0	0	0	0	0	0	0	0	0	0	0	0	0	0	0	0	0	0	0	0	0
105	0	0	0	0	0	0	0	0	0	0	0	0	0	0	0	0	0	0	0	0	0	0	0	0	0	0	0	0	0	0	0	0	0	0	0	0	0	0	0	0	0	0	0	0	0	0	0	0	0
106	0	0	0	0	0	0	0	0	0	0	0	0	0	0	0	0	0	0	0	0	0	0	0	0	0	0	0	0	0	0	0	0	0	0	0	0	0	0	0	0	0	0	0	0	0	0	0	0	0
107	0	0	0	0	0	0	0	0	0	0	0	0	0	0	0	0	0	0	0	0	0	0	0	0	0	0	0	0	0	0	0	0	0	0	0	0	0	0	0	0	0	0	0	0	0	0	0	0	0
Sum	34	14	1	965	25	0	287	72	489	238	45	0	35	54	1	97	1	1	4	3	1	1	1	4	2	2	1	16	5	2	3	17	1	1	1	1	2	2	2	1	8	1	1	2	8	1	3	1	1
[truncated: 141 more columns]

## Sheet: Position and Type Normalized
Position	A/C	T/G	A/N	C/T	T/A	G/N	A/G	C/A	G/A	T/C	G/T	C/N	A/T	G/C	T/N	C/G	GCCCCGTGCTGC/-	ACCTGAG/-	CAG/-	CCACT/-	TCC/-	GCACCC/-	AACCAC/-	CCA/-	CTG/-	CCCGAC/-	TACCAGCAG/-	TG/-	CAT/-	GAC/-	AT/-	GA/-	GGC/-	TACCAG/-	CTACC/-	CATCG/-	GAGC/-	CCATCGGCG/-	CGGC/-	GCTGCTG/-	ACTA/-	CTCGC/-	CCGACAACCA/-	CTGCTGCC/-	CCG/-	CGACAA/-	CTGAG/-	GACAACCA/-	ACTACCT/-
1	0	0	0	0	0	0	0	0	0	0	0	0	0	0	0	0	0	0	0	0	0	0	0	0	0	0	0	0	0	0	0	0	0	0	0	0	0	0	0	0	0	0	0	0	0	0	0	0	0
2	0	0	0	0	0	0	0	0	0	0	0	0	0	0	0	0	0	0	0	0	0	0	0	0	0	0	0	0	0	0	0	0	0	0	0	0	0	0	0	0	0	0	0	0	0	0	0	0	0
3	0	0	0	0	0	0	0	0	0	0	0	0	0	0	0	0	0	0	0	0	0	0	0	0	0	0	0	0	0	0	0	0	0	0	0	0	0	0	0	0	0	0	0	0	0	0	0	0	0
4	0	0	0	0	0	0	0	0	0	0	0	0	0	0	0	0	0	0	0	0	0	0	0	0	0	0	0	0	0	0	0	0	0	0	0	0	0	0	0	0	0	0	0	0	0	0	0	0	0
5	0	0	0	0	0	0	0	0	0	0	0	0	0	0	0	0	0	0	0	0	0	0	0	0	0	0	0	0	0	0	0	0	0	0	0	0	0	0	0	0	0	0	0	0	0	0	0	0	0
6	0	0	0	0.00192728	0	0	0	0	0	0	0	0	0	0	0	6.42426e-05	0	0	0	0	0	0	0	0	0	0	0	0	0	0	0	0	0	0	0	0	0	0	0	0	0	0	0	0	0	0	0	0	0
7	0	0	0	0	0	0	0	0	0.000835154	0	0.000192728	0	0	0	0	0	0	0	0	0	0	0	0	0	0	0	0	0	0	0	0	0	0	0	0	0	0	0	0	0	0	0	0	0	0	0	0	0	0
8	0	6.42426e-05	0	0	0	0	0	0	0	0.00122061	0	0	0	0	0	0	0	0	0	0	0	0	0	0	0	0	0	0	0	0	0	0	0	0	0	0	0	0	0	0	0	0	0	0	0	0	0	0	0
9	0	0	0	0	0	0	0	0	0.000706668	0	6.42426e-05	0	0	0.000128485	0	0	0	0	0	0	0	0	0	0	0	0	0	0	0	0	0	0	0	0	0	0	0	0	0	0	0	0	0	0	0	0	0	0	0
10	0	0	0	0.000899396	0	0	0	6.42426e-05	0	0	0	0	0	0	0	0.000128485	0	0	0	0	0	0	0	0	0	0	0	0	0	0	0	0	0	0	0	0	0	0	0	0	0	0	0	0	0	0	0	0	0
11	0	0	0	0	0	0	0.000963639	0	0	0	0	0	0.00025697	0	0	0	0	0	0	0	0	0	0	0	0	0	0	0	0	0	0	0	0	0	0	0	0	0	0	0	0	0	0	0	0	0	0	0	0
12	0	0	0	0	0	0	0	0	0.000642426	0	0.000128485	0	0	0.000128485	0	0	0	0	0	0	0	0	0	0	0	0	0	0	0	0	0	0	0	0	0	0	0	0	0	0	0	0	0	0	0	0	0	0	0
13	0	0	0	0.00147758	0	0	0	0.000192728	0	0	0	0	0	0	0	0.000128485	0	0	0	0	0	0	0	0	0	0	0	0	0	0	0	0	0	0	0	0	0	0	0	0	0	6.42426e-05	0	0	0	0	0	0	0
14	0	0.000128485	0	0	0.000128485	0	0	0	0	0.00134909	0	0	0	0	0	0	0	0	0	0	0	0	0	0	0	0	0	0	0	0	0	0	0	0	0	0	0	0	0	0	0	0	0	0	0	0	0	0	0
15	0	0	0	0.00147758	0	0	0	6.42426e-05	0	0	0	0	0	0	0	0.000128485	0	0	0	0	0	0	0	0	0	0	0	0	0	0	0	0	0	0	0	0	0	0	0	0	0	0	0	0	0	0	0	0	0
16	0	0	0	0	0	0	0	0	0.000513941	0	0	0	0	0.00025697	0	0	0	0	0	0	0	0	0	0	0	0	0	0	0	0	0	0	0	0	0	0	0	0	0	0	0	0	0	0	0	0	0	0	0
17	0	0	0	0.00141334	0	0	0	6.42426e-05	0	0	0	0	0	0	0	6.42426e-05	0	0	0	0	0	0	0	0	0	0	0	0	0	0	0	0	0	0	0	0	0	0	0	0	0	0	0	0	0	0	0	0	0
18	0	0	0	0.00173455	0	0	0	0	0	0	0	0	0	0	0	0.000321213	0	0	0	0	0	0	0	0	0	0	0	0	0	0	0	0	0	0	0	0	0	0	0	0	0	0	0	0	0	0	0	0	0
19	0	0	0	0	0	0	0	0	0.000899396	0	0.000449698	0	0	6.42426e-05	0	0	0	0	0	0	0	0	0	0	0	0	0	0	0	0	0	0.000192728	0	0	0	0	0	0	0	0	0	0	0	0	0	0	0	0	0
20	6.42426e-05	0	0	0	0	0	0.00122061	0	0	0	0	0	6.42426e-05	0	0	0	0	0	0	0	0	0	0	0	0	0	0	0	0	0	0	0	0	0	0	0	0	0	0	0	0	0	0	0	0	0	0	0	0
21	0	0	0	0.00122061	0	0	0	0.000192728	0	0	0	0	0	0	0	0.000321213	0	0	0	6.42426e-05	0	0	0	0	0	0	0	0	0	0	0	0	0	0	0	0	0	0	0	0	0	0	0	0	0	0	0	0	0
22	0	0	0	0.00231273	0	0	0	6.42426e-05	0	0	0	0	0	0	0	0.000192728	0	0	0	0	0	0	0	0	0	0	0	0	0	0	0	0	0	0	0	0	0	0	0	0	0	0	0	0	0	0	0	0	0
23	0.000128485	0	0	0	0	0	0.00122061	0	0	0	0	0	0.00025697	0	0	0	0	0	0	0	0	0	0	0	0	0	0	0	0	0	0	0	0	0	0	0	0	0	0	0	0.00025697	0	0	0	0	0	0	0	0
24	0	0	0	0.00199152	0	0	0	6.42426e-05	0	0	0	0	0	0	0	0.000513941	0	0	0	0	0	0	0	0	0	0	0	0	0	0	0	0	0	0	0	0	0	0	0	0	0	0	0	0	0	0	0	0	0
25	0	0.000128485	0	0	0.000192728	0	0	0	0	0.00115637	0	0	0	0	0	0	0	0	0	0	0	0	0	0	0	0	6.42426e-05	0	0	0	0	0	0	6.42426e-05	0	0	0	0	0	0	0	0	0	0	0	0	0	0	0
26	0.00025697	0	0	0	0	0	0.000963639	0	0	0	0	0	6.42426e-05	0	0	0	0	0	0	0	0	0	0	0	0	0	0	0	0	0	0	0	0	0	0	0	0	0	0	0	0	0	0	0	0	0	0	0	0
27	0	0	0	0.00167031	0	0	0	6.42426e-05	0	0	0	0	0	0	0	0.000128485	0	0	0	0	0	0	0	0	0	0	0	0	0	0	0	0	0	0	0	0	0	0	0	0	0	0	0	0	0	0	0	0	0
28	0	0	0	0.00250546	0	0	0	0.000192728	0	0	0	0	0	0	0	0.000385455	0	0	0.000128485	0	0	0	0	0	0	0	0	0	0	0	0	0	0	0	0	0	0	0	0	0	0	0	0	0	0	0	0	0	0
29	0	0	0	0	0	0	0.000963639	0	0	0	0	0	0.000192728	0	0	0	0	0	0	0	0	0	0	0	0	0	0	0	0	0	0	0	0	0	0	0	0	0	0	0	0	0	0	0	0	0	0	0	0
30	0	0	0	0	0	0	0	0	0.000899396	0	6.42426e-05	0	0	0.000128485	0	0	0	0	0	0	0	0	0	0	0	0	0	0	0	0	0	0	0	0	0	0	0	0	0	0	0	0	0	0	0	0	0	0	0
31	0	0	0	0.00186303	0	0	0	6.42426e-05	0	0	0	0	0	0	0	0.000321213	0	0	0	0	0	0	0	0	0	0	0	0	0	0	0	0	0	0	0	0	0	0	0	0	0	0	0	0	0	0	0	0	0
32	0.000128485	0	0	0	0	0	0.00134909	0	0	0	0	0	0.000128485	0	0	0	0	0	0	0	0	0	0	0	0	0	0	0	0	0	0	0	0	0	0	0	0	0	0	0	0	0	0	0	0	0	0	0	0
33	0	0	0	0	0	0	0	0	0.000770911	0	6.42426e-05	0	0	0	0	0	0	0	0	0	0	0	0	0	0	0	0	0	0	0	0	0	0	0	0	0	0	0	0	0	0	0	0	0	0	0	0	0	0
34	0.000192728	0	6.42426e-05	0	0	0	0.00179879	0	0	0	0	0	0	0	0	0	0	0	0	0	0	0	0	0	0	0	0	0	0	0	0	0	0	0	0	0	0	0	0	0	0	0	0	0	0	0	0	0	0
35	6.42426e-05	0	0	0	0	0	0.000706668	0	0	0	0	0	6.42426e-05	0	0	0	0	0	0	0	0	0	0	0	0	0	0	0	0	0	0	0	0	0	0	0	0	0	0	0	0	0	0	0	0	0	0	0	0
36	0	0	0	0.00154182	0	0	0	6.42426e-05	0	0	0	0	0	0	0	0.000192728	0	0	0	0	0	0	0	0	0	0	0	0	0	0	0	0	0	0	0	0	0	0	0	0	0	0	0	0	0	0	0	0	0
37	0.000192728	0	0	0	0	0	0.000899396	0	0	0	0	0	0.000128485	0	0	0	0	0	0	0	0	0	0	0	0	0	0	0	0	0	0	0	0	0	0	0	0	0	0	0	0	0	0	0	0	0	0	0	0
38	0	0	0	0.000770911	0	0	0	0.000192728	0	0	0	0	0	0	0	0.000192728	0	0	0	0	0	0	0	0	0	0	0	0	0	0	0	0	0	0	0	0	0	0	0	0	0	0	0	0	0	0	0	0	0
39	0	0	0	0.00141334	0	0	0	6.42426e-05	0	0	0	0	0	0	0	6.42426e-05	0	0	0	0	0	0	0	0	0	0	0	0	0	0	0	0	0	0	0	0	0	0	0	0	0	0	0	0	0	0	0	0	0
40	0	0	0	0.00192728	0	0	0	6.42426e-05	0	0	0	0	0	0	0	0.000321213	0	0	0	0	0	0	0	0	0	0	0	0	0	0	0	0	0	0	0	0	0	0	0	0	0	0	0	0	0	0	0	0	0
41	0	0	0	0.00224849	0	0	0	0.00025697	0	0	0	0	0	0	0	6.42426e-05	0	0	0	0	0	0	0	6.42426e-05	0	0	0	0	0	0	0	0	0	0	0	0	0	0.000128485	0	0	0	0	0	0	0	0	0	0	0
42	0	0	0	0.00244122	0	0	0	6.42426e-05	0	0	0	0	0	0	0	0	0	0	0	0	0	0	0	0	0	0	0	0	0.000321213	0	0	0	0	0	0	6.42426e-05	0	0	0	0	0	0	0	0	0	0	0	0	0
43	0.000321213	0	0	0	0	0	0.00102788	0	0	0	0	0	0.000192728	0	0	0	0	0	0	0	0	0	0	0	0	0	0	0	0	0	0.000192728	0	0	0	0	0	0	0	0	0	0	0	0	0	0	0	0	0	0
44	0	6.42426e-05	0	0	0.000192728	0	0	0	0	0.00128485	0	0	0	0	6.42426e-05	0	0	0	0	0	0	0	0	0	0	0	0	0	0	0	0	0	0	0	0	0	0	0	0	0	0	0	0	0	0	0	0	0	0
45	0	0	0	0.00224849	0	0	0	0.000128485	0	0	0	0	0	0	0	6.42426e-05	0	0	0	0	0	0	0	0	0	0	0	0	0	0	0	0	0	0	0	0	0	0	0	0	0	0	0	0	0	0	0	0	0
46	0	0	0	0	0	0	0	0	0.00167031	0	0.000128485	0	0	6.42426e-05	0	0	0	0	0	0	0	0	0	0	0	0	0	0	0	0	0	0	0	0	0	0	0	0	0	0	0	0	0	0	0	0	0	0	0
47	0	0	0	0	0	0	0	0	0.00128485	0	0	0	0	6.42426e-05	0	0	0	0	0	0	0	0	0	0	0	0	0	0	0	0	0	0	0	0	0	0	0	0	0	0	0	0	0	0	0	0	0	0	0
48	0	0	0	0.00134909	0	0	0	0	0	0	0	0	0	0	0	6.42426e-05	0	0	0	0	0	0	0	0	0	0	0	0	0	0	0	0	0	0	0	0	0	0	0	0	0	0	0	0	0	0	0	0	0
49	0	0	0	0	0	0	0	0	0.00167031	0	6.42426e-05	0	0	0.000128485	0	0	0	0	0	0	0	0	0	0	0	0	0	0	0	0	0	0.00025697	0	0	0	0	0	0	0	0	0	0	0	0	0	0	0	0	0
50	0	0	0	0	0	0	0.000642426	0	0	0	0	0	0	0	0	0	0	0	0	0	0	0	0	0	0	0	0	0	0	0	0	0	0	0	0	0	0	0	0	0	0	0	0	0	0	0	0	0	0
51	0	0	0	0.00102788	0	0	0	0.000192728	0	0	0	0	0	0	0	0.000128485	0	0	0	0	0	0	0	0	0	0	0	0	0	0	0	0	0	0	0	0	0	0	0.000128485	0	0	0	0	0	0	0	0	0	0
52	0	0	0	0	0	0	0	0	0.00147758	0	0.000128485	0	0	0.000128485	0	0	0	0	0	0	0	0	0	0	0	0	0	0	0	0	0	0	6.42426e-05	0	0	0	0	0	0	0	0	0	0	0	0	0	0	0	0
53	0	0	0	0	0	0	0	0	0.00192728	0	0.000128485	0	0	0.000449698	0	0	6.42426e-05	0	0	0	0	0	0	0	0	0	0	0	0	0	0	0	0	0	0	0	0	0	0	0	0	0	0	0	0	0	0	0	0
54	0	0	0	0.00141334	0	0	0	6.42426e-05	0	0	0	0	0	0	0	0.000192728	0	0	0	0	0	0	0	0	0	0	0	0	0	0	0	0	0	0	0	0	0	0	0	0	0	0	0	0	0	0	0	0	0
55	0	0	0	0.00141334	0	0	0	0	0	0	0	0	0	0	0	0	0	0	0	0	0	0	0	0	0	0	0	0	0	0	0	0	0	0	0	0	0	0	0	0	0	0	0	0	0	0	0	0	0
56	0	0	0	0.00128485	0	0	0	0.000321213	0	0	0	0	0	0	0	0.000128485	0	0	0	0	0	0	0	0	0	0	0	0	0	0	0	0	0	0	0	0	0	0	0	0	0	0	0	0	0.000321213	0	0	0	0
57	0	0	0	0.00199152	0	0	0	0.00025697	0	0	0	0	0	0	0	6.42426e-05	0	0	0	0	0	0	0	0	0	0	0	0	0	0	0	0	0	0	0	0	0	0	0	0	0	0	0	0	0	0	0	0	0
58	0	0	0	0	0	0	0	0	0.00167031	0	6.42426e-05	0	0	0.000321213	0	0	0	0	0	0	0	0	0	0	0	0	0	0	0	0	0	0	0	0	0	0	0	0	0	0	0	0	0	0	0	0	0	0	0
59	0	6.42426e-05	0	0	0.000128485	0	0	0	0	0.00115637	0	0	0	0	0	0	0	0	0	0	0	0	0	0	0	0	0	0	0	0	0	0	0	0	0	0	0	0	0	0	0	0	0	0	0	0	0	0	0
60	0	0	0	0	0	0	0	0	0.00109212	0	0.000192728	0	0	0.000385455	0	0	0	0	0	0	0	0	0	0	0	0	0	0	0	0	0	0	0	0	0	0	0	0	0	6.42426e-05	0	0	0	0	0	0	0	0	0
61	0	0	0	0.00186303	0	0	0	0	0	0	0	0	0	0	0	0.000192728	0	0	0	0	0	0	0	0	0	0	0	0	0	0	0	0	0	0	0	0	0	0	0	0	0	0	0	0.000128485	0	0	0	0	0
62	0	6.42426e-05	0	0	6.42426e-05	0	0	0	0	0.00134909	0	0	0	0	0	0	0	0	0	0	0	0	0	0	0	0	0	0.00025697	0	0	0	0	0	0	0	0	0	0	0	0	0	0	0	0	0	0	0	0	0
63	0	0	0	0	0	0	0	0	0.00199152	0	0.00025697	0	0	0.000321213	0	0	0	0	0	0	0	0	0	0	0	0	0	0	0	0	0	0	0	0	0	0	0	0	0	0	0	0	0	0	0	0	0	0	0
64	0	0	0	0.000963639	0	0	0	0.000128485	0	0	0	0	0	0	0	0.000128485	0	0	0	0	0	0	0	0	0	0	0	0	0	0	0	0	0	0	0	0	0	0	0	0	0	0	0	0	0	0	0	0	0
65	0	0.000192728	0	0	0	0	0	0	0	0.00147758	0	0	0	0	0	0	0	0	0	0	0	0	0	0	0	0	0	0.000321213	0	0	0	0	0	0	0	0	0	0	0	0	0	0	0	0	0	0	0	0	0
66	0	0	0	0	0	0	0	0	0.000963639	0	6.42426e-05	0	0	0.000128485	0	0	0	0	0	0	0	0	0	0	0	0	0	0	0	0	0	0	0	0	0	0	0	0	0	0	0	0	0	0	0	0	0	0	0
67	0	0	0	0.00115637	0	0	0	6.42426e-05	0	0	0	0	0	0	0	0.000128485	0	0	0	0	0	0	0	0	0	0.000128485	0	0	0	0	0	0	0	0	0	0	0	0	0	0	0	0	0	0	0	0	0	0	0
68	0	0	0	0.00115637	0	0	0	0.000128485	0	0	0	0	0	0	0	6.42426e-05	0	0	0	0	0	0	0	0	0	0	0	0	0	0	0	0	0	0	0	0	0	0	0	0	0	0	6.42426e-05	0	0.000192728	0	0	0	0
69	0	0	0	0.00147758	0	0	0	6.42426e-05	0	0	0	0	0	0	0	6.42426e-05	0	0	0	0	0	0	0	0	0	0	0	0	0	0	0	0	0	0	0	0	0	0	0	0	0	0	0	0	0	6.42426e-05	0	0	0
70	0	0	0	0	0	0	0	0	0.00276243	0	0.000321213	0	0	6.42426e-05	0	0	0	0	0	0	0	0	0	0	0	0	0	0	0	0.000128485	0	0.000192728	0	0	0	0	0	0	0	0	0	0	0	0	0	0	0	6.42426e-05	0
71	6.42426e-05	0	0	0	0	0	0.00109212	0	0	0	0	0	6.42426e-05	0	0	0	0	0	0	0	0	0	0	0	0	0	0	0	0	0	0	0	0	0	0	0	0	0	0	0	0	0	0	0	0	0	0	0	0
72	0	0	0	0.000835154	0	0	0	6.42426e-05	0	0	0	0	0	0	0	0.000128485	0	0	0	0	0	0	0	0	0	0	0	0	0	0	0	0	0	0	0	0	0	0	0	0	0	0	0	0	0	0	0	0	0
73	0	0	0	0	0	0	0.000899396	0	0	0	0	0	0.000192728	0	0	0	0	0	0	0	0	0	6.42426e-05	0	0	0	0	0	0	0	0	0	0	0	0	0	0	0	0	0	0	0	0	0	0	0	0	0	0
74	0.000128485	0	0	0	0	0	0.000963639	0	0	0	0	0	0.000192728	0	0	0	0	0	0	0	0	0	0	0	0	0	0	0	0	0	0	0	0	0	0	0	0	0	0	0	0	0	0	0	0	0	0	0	0
75	0	0	0	0.00115637	0	0	0	0.000128485	0	0	0	0	0	0	0	0	0	0	0	0.000128485	0	0	0	6.42426e-05	0	0	0	0	0	0	0	0	0	0	0	0	0	0	0	0	0	0	0	0	0	0	0	0	0
76	0	0	0	0.00186303	0	0	0	6.42426e-05	0	0	0	0	0	0	0	0.000128485	0	0	0	0	0	0	0	0	0	0	0	0	0	0	0	0	0	0	0	0	0	0	0	0	0	0	0	0	0	0	0	0	0
77	6.42426e-05	0	0	0	0	0	0.000449698	0	0	0	0	0	0.00025697	0	0	0	0	0	0	0	0	0	0	0	0	0	0	0	0	0	0	0	0	0	0	0	0	0	0	0	0.00025697	0	0	0	0	0	0	0	6.42426e-05
78	0	0	0	0.000899396	0	0	0	6.42426e-05	0	0	0	0	0	0	0	6.42426e-05	0	0	0	0	0	0	0	0	0	0	0	0	0	0	0	0	0	0	6.42426e-05	0	0	0	0	0	0	0	0	0	0	0	0	0	0
79	0	6.42426e-05	0	0	0.000321213	0	0	0	0	0.00205576	0	0	0	0	0	0	0	0	0	0	0	0	0	0	0	0	0	0	0	0	0	0	0	0	0	0	0	0	0	0	0	0	0	0	0	0	0	0	0
80	6.42426e-05	0	0	0	0	0	0.000578183	0	0	0	0	0	0	0	0	0	0	6.42426e-05	0	0	0	0	0	0	0	0	0	0	0	0	0	0	0	0	0	0	0	0	0	0	0	0	0	0	0	0	0	0	0
81	0	0	0	0.000963639	0	0	0	6.42426e-05	0	0	0	0	0	0	0	6.42426e-05	0	0	0	0	0	0	0	0	0	0	0	0	0	0	0	0	0	0	0	0	0	0	0	0	0	0	0	0	0	0	0	0	0
82	0	0	0	0.000642426	0	0	0	0.000128485	0	0	0	0	0	0	0	0	0	0	0	0	0	0	0	0	0.000128485	0	0	0	0	0	0	0	0	0	0	0	0	0	0	0	0	0	0	0	0	0	0.000192728	0	0
83	0	6.42426e-05	0	0	0.00025697	0	0	0	0	0.00244122	0	0	0	0	0	0	0	0	0	0	0	0	0	0	0	0	0	0.000449698	0	0	0	0	0	0	0	0	0	0	0	0	0	0	0	0	0	0	0	0	0
84	0	0	0	0	0	0	0	0	0.00250546	0	0.000321213	0	0	0.000321213	0	0	0	0	0	0	0	0	0	0	0	0	0	0	0	0	0	0.000449698	0	0	0	0	0.000128485	0	0	0	0	0	0	0	0	0	0	0	0
85	6.42426e-05	0	0	0	0	0	0.00102788	0	0	0	0	0	0.000128485	0	0	0	0	0	0	0	0	0	0	0	0	0	0	0	0	0	0	0	0	0	0	0	0	0	0	0	0	0	0	0	0	0	0	0	0
86	0	0	0	0	0	0	0	0	0.00134909	0	0.000128485	0	0	0.000192728	0	0	0	0	0	0	0	6.42426e-05	0	0	0	0	0	0	0	0	0	0	0	0	0	0	0	0	0	0	0	0	0	0	0	0	0	0	0
87	0	0	0	0.00128485	0	0	0	6.42426e-05	0	0	0	0	0	0	0	0.000128485	0	0	0	0	0	0	0	0	0	0	0	0	0	0	0	0	0	0	0	0	0	0	0	0	0	0	0	0	0	0	0	0	0
88	0.000128485	0	0	0	0	0	0.000449698	0	0	0	0	0	6.42426e-05	0	0	0	0	0	0	0	0	0	0	0	0	0	0	0	0	0	0	0	0	0	0	0	0	0	0	0	0	0	0	0	0	0	0	0	0
89	0	0	0	0.000449698	0	0	0	0.000192728	0	0	0	0	0	0	0	0.000128485	0	0	0	0	0	0	0	0	0	0	0	0	0	0	0	0	0	0	0	0	0	0	0	0	0	0	0	0	0	0	0	0	0
90	0	0	0	0.00102788	0	0	0	0.00025697	0	0	0	0	0	0	0	6.42426e-05	0	0	0	0	0	0	0	0.000128485	0	0	0	0	0	0	0	0	0	0	0	0	0	0	0	0	0	0	0	0	0	0	0	0	0
91	0	0	0	0.00134909	0	0	0	0	0	0	0	0	0	0	0	0.000128485	0	0	0.000128485	0	0	0	0	0	0	0	0	0	0	0	0	0	0	0	0	0	0	0	0	0	0	0	0	0	0	0	0	0	0
92	0.000321213	0	0	0	0	0	0.00122061	0	0	0	0	0	0	0	0	0	0	0	0	0	0	0	0	0	0	0	0	0	0	0	0	0	0	0	0	0	0	0	0	0	0	0	0	0	0	0	0	0	0
93	0	0	0	0	0	0	0	0	0.00128485	0	0	0	0	6.42426e-05	0	0	0	0	0	0	0	0	0	0	0	0	0	0	0	0	0	0	0	0	0	0	0	0	0	0	0	0	0	0	0	0	0	0	0
94	0	6.42426e-05	0	0	6.42426e-05	0	0	0	0	0.00109212	0	0	0	0	0	0	0	0	0	0	6.42426e-05	0	0	0	0	0	0	0	0	0	0	0	0	0	0	0	0	0	0	0	0	0	0	0	0	0	0	0	0
95	0	0	0	0.000578183	0	0	0	0	0	0	0	0	0	0	0	0	0	0	0	0	0	0	0	0	0	0	0	0	0	0	0	0	0	0	0	0	0	0	0	0	0	0	0	0	0	0	0	0	0
96	0	0	0	0.000706668	0	0	0	0.000128485	0	0	0	0	0	0	0	0.000128485	0	0	0	0	0	0	0	0	0	0	0	0	0	0	0	0	0	0	0	0	0	0	0	0	0	0	0	0	0	0	0	0	0
97	0	0	0	0	0	0	0	0	0.00134909	0	0	0	0	0.000128485	0	0	0	0	0	0	0	0	0	0	0	0	0	0	0	0	0	0	0	0	0	0	0	0	0	0	0	0	0	0	0	0	0	0	0
98	0	0	0	0.000578183	0	0	0	0.000128485	0	0	0	0	0	0	0	0.00025697	0	0	0	0	0	0	0	0	0	0	0	0	0	0	0	0	0	0	0	0	0	0	0	0	0	0	0	0	0	0	0	0	0
99	0	0	0	0.000578183	0	0	0	0.000128485	0	0	0	0	0	0	0	0.000192728	0	0	0	0	0	0	0	0	0	0	0	0	0	0	0	0	0	0	0	0	0	0	0	0	0	0	0	0	0	0	0	0	0
100	0	0	0	0.000899396	0	0	0	0.000128485	0	0	0	0	0	0	0	6.42426e-05	0	0	0	0	0	0	0	0	0	0	0	0	0	0	0	0	0	0	0	0	0	0	0	0	0	0	0	0	0	0	0	0	0
101	0	0	0	0	0.00025697	0	0	0	0	0.000706668	0	0	0	0	0	0	0	0	0	0	0	0	0	0	0	0	0	0	0	0	0	0	0	0	0	0	0	0	0	0	0	0	0	0	0	0	0	0	0
102	0	0	0	0	0	0	0	0	0.00314789	0	0.000128485	0	0	0	0	0	0	0	0	0	0	0	0	0	0	0	0	0	0	0	0	0	0	0	0	0	0	0	0	0	0	0	0	0	0	0	0	0	0
103	0	0	0	0	0	0	0	0	0	0	0	0	0	0	0	0	0	0	0	0	0	0	0	0	0	0	0	0	0	0	0	0	0	0	0	0	0	0	0	0	0	0	0	0	0	0	0	0	0
104	0	0	0	0	0	0	0	0	0	0	0	0	0	0	0	0	0	0	0	0	0	0	0	0	0	0	0	0	0	0	0	0	0	0	0	0	0	0	0	0	0	0	0	0	0	0	0	0	0
105	0	0	0	0	0	0	0	0	0	0	0	0	0	0	0	0	0	0	0	0	0	0	0	0	0	0	0	0	0	0	0	0	0	0	0	0	0	0	0	0	0	0	0	0	0	0	0	0	0
106	0	0	0	0	0	0	0	0	0	0	0	0	0	0	0	0	0	0	0	0	0	0	0	0	0	0	0	0	0	0	0	0	0	0	0	0	0	0	0	0	0	0	0	0	0	0	0	0	0
107	0	0	0	0	0	0	0	0	0	0	0	0	0	0	0	0	0	0	0	0	0	0	0	0	0	0	0	0	0	0	0	0	0	0	0	0	0	0	0	0	0	0	0	0	0	0	0	0	0
Sum	0.00218425	0.000899396	6.42426e-05	0.0619941	0.00160606	0	0.0184376	0.00462547	0.0314146	0.0152897	0.00289092	0	0.00224849	0.0034691	6.42426e-05	0.00623153	6.42426e-05	6.42426e-05	0.00025697	0.000192728	6.42426e-05	6.42426e-05	6.42426e-05	0.00025697	0.000128485	0.000128485	6.42426e-05	0.00102788	0.000321213	0.000128485	0.000192728	0.00109212	6.42426e-05	6.42426e-05	6.42426e-05	6.42426e-05	0.000128485	0.000128485	0.000128485	6.42426e-05	0.000513941	6.42426e-05	6.42426e-05	0.000128485	0.000513941	6.42426e-05	0.000192728	6.42426e-05	6.42426e-05
[truncated: 141 more columns]

## Sheet: Context
Context	A/C	T/G	A/N	C/T	T/A	G/N	A/G	C/A	G/A	T/C	G/T	C/N	A/T	G/C	T/N	C/G	T/-	A/-	C/-	G/-	-/C	-/A	-/G	-/T
TCG	0	0	0	58	0		0	3	0	0	0		0	0	0	3	0	0	80	0	4	0	2	0
AAC	3	0	0	0	0		26	0	0	0	0		4	0	0	0	0	16	0	0	0	0	0	0
AGC	0	0	0	0	0		0	0	45	0	5		0	7	0	0	0	0	0	174	0	0	8	0
AGA	0	0	0	0	0		0	0	12	0	1		0	0	0	0	0	0	0	26	0	0	5	0
CTA	0	3	0	0	8		0	0	0	50	0		0	0	0	0	98	0	0	0	0	0	0	7
CCA	0	0	0	163	0		0	6	0	0	0		0	0	0	13	0	0	42	0	0	0	0	2
TGC	0	0	0	0	0		0	0	74	0	9		0	15	0	0	0	0	0	154	2	0	12	0
CAT	5	0	0	0	0		16	0	0	0	0		3	0	0	0	0	43	0	0	0	2	0	0
AGT	0	0	0	0	0		0	0	20	0	0		0	1	0	0	0	0	0	54	0	0	5	2
GCT	0	0	0	67	0		0	5	0	0	0		0	0	0	7	0	0	130	0	7	0	0	1
GCG	0	0	0	51	0		0	0	0	0	0		0	0	0	2	0	0	46	0	5	0	0	0
CAC	8	0	0	0	0		47	0	0	0	0		11	0	0	0	0	223	0	0	2	7	0	0
CGT	0	0	0	0	0		0	0	39	0	4		0	5	0	0	0	0	0	34	1	0	5	1
CTG	0	5	0	0	9		0	0	0	93	0		0	0	0	0	116	0	0	0	0	0	0	7
CGA	0	0	0	0	0		0	0	83	0	13		0	4	0	0	0	0	0	113	0	0	6	1
ACA	0	0	0	37	0		0	2	0	0	0		0	0	0	5	0	0	82	0	8	1	0	0
CCC	0	0	0	172	0		0	19	0	0	0		0	0	0	14	0	0	7	0	0	0	0	0
CAG	7	0	0	0	0		70	0	0	0	0		9	0	0	0	0	251	0	0	0	11	2	0
CCT	0	0	0	24	0		0	4	0	0	0		0	0	0	1	0	0	5	0	0	0	0	0
GAC	2	0	0	0	0		46	0	0	0	0		2	0	0	0	0	150	0	0	1	10	0	0
ACC	0	0	0	97	0		0	13	0	0	0		0	0	0	13	0	0	640	0	48	1	0	0
CCG	0	0	0	92	0		0	7	0	0	0		0	0	0	9	0	0	25	0	0	0	0	1
GCC	0	0	0	71	0		0	5	0	0	0		0	0	0	10	0	0	409	0	37	0	0	0
CGC	0	0	0	0	0		0	0	29	0	0		0	6	0	0	0	0	0	94	0	0	2	0
GAG	1	0	0	0	0		16	0	0	0	0		2	0	0	0	0	67	0	0	0	0	1	0
ACT	0	0	0	45	0		0	2	0	0	0		0	0	0	9	0	0	83	0	3	0	0	0
GTG	0	2	0	0	2		0	0	0	37	0		0	0	0	0	33	0	0	0	0	0	0	8
CAA	0	0	0	0	0		14	0	0	0	0		3	0	0	0	0	64	0	0	0	3	0	0
ACG	0	0	0	16	0		0	3	0	0	0		0	0	0	2	0	0	69	0	4	0	0	0
TGA	0	0	0	0	0		0	0	88	0	7		0	5	0	0	0	0	0	60	0	2	4	0
CGG	0	0	0	0	0		0	0	49	0	4		0	3	0	0	0	0	0	134	0	0	7	0
CTC	0	2	0	0	2		0	0	0	21	0		0	0	0	0	65	0	0	0	0	0	0	1
GCA	0	0	0	63	0		0	3	0	0	0		0	0	0	9	0	0	153	0	8	1	1	0
GAA	3	0	1	0	0		28	0	0	0	0		0	0	0	0	0	49	0	0	0	4	0	0
TCC	0	0	0	9	0		0	0	0	0	0		0	0	0	0	0	0	108	0	8	0	0	0
ATC	0	1	0	0	3		0	0	0	20	0		0	0	1	0	34	0	0	0	1	0	0	4
GTC	0	1	0	0	1		0	0	0	17	0		0	0	0	0	55	0	0	0	4	0	1	1
TAC	5	0	0	0	0		24	0	0	0	0		1	0	0	0	0	88	0	0	0	2	0	0
GGC	0	0	0	0	0		0	0	50	0	2		0	8	0	0	0	0	0	24	1	0	0	0

## Sheet: Context Normalized
Context	A/C	T/G	A/N	C/T	T/A	G/N	A/G	C/A	G/A	T/C	G/T	C/N	A/T	G/C	T/N	C/G	T/-	A/-	C/-	G/-	-/C	-/A	-/G	-/T
TCG	0	0	0	0.00372607	0		0	0.000192728	0	0	0		0	0	0	0.000192728	0	0	0.00513941	0	0.00025697	0	0.000128485	0
AAC	0.000192728	0	0	0	0		0.00167031	0	0	0	0		0.00025697	0	0	0	0	0.00102788	0	0	0	0	0	0
AGC	0	0	0	0	0		0	0	0.00289092	0	0.000321213		0	0.000449698	0	0	0	0	0	0.0111782	0	0	0.000513941	0
AGA	0	0	0	0	0		0	0	0.000770911	0	6.42426e-05		0	0	0	0	0	0	0	0.00167031	0	0	0.000321213	0
CTA	0	0.000192728	0	0	0.000513941		0	0	0	0.00321213	0		0	0	0	0	0.00629577	0	0	0	0	0	0	0.000449698
CCA	0	0	0	0.0104715	0		0	0.000385455	0	0	0		0	0	0	0.000835154	0	0	0.00269819	0	0	0	0	0.000128485
TGC	0	0	0	0	0		0	0	0.00475395	0	0.000578183		0	0.000963639	0	0	0	0	0	0.00989336	0.000128485	0	0.000770911	0
CAT	0.000321213	0	0	0	0		0.00102788	0	0	0	0		0.000192728	0	0	0	0	0.00276243	0	0	0	0.000128485	0	0
AGT	0	0	0	0	0		0	0	0.00128485	0	0		0	6.42426e-05	0	0	0	0	0	0.0034691	0	0	0.000321213	0.000128485
GCT	0	0	0	0.00430425	0		0	0.000321213	0	0	0		0	0	0	0.000449698	0	0	0.00835154	0	0.000449698	0	0	6.42426e-05
GCG	0	0	0	0.00327637	0		0	0	0	0	0		0	0	0	0.000128485	0	0	0.00295516	0	0.000321213	0	0	0
CAC	0.000513941	0	0	0	0		0.0030194	0	0	0	0		0.000706668	0	0	0	0	0.0143261	0	0	0.000128485	0.000449698	0	0
CGT	0	0	0	0	0		0	0	0.00250546	0	0.00025697		0	0.000321213	0	0	0	0	0	0.00218425	6.42426e-05	0	0.000321213	6.42426e-05
CTG	0	0.000321213	0	0	0.000578183		0	0	0	0.00597456	0		0	0	0	0	0.00745214	0	0	0	0	0	0	0.000449698
CGA	0	0	0	0	0		0	0	0.00533213	0	0.000835154		0	0.00025697	0	0	0	0	0	0.00725941	0	0	0.000385455	6.42426e-05
ACA	0	0	0	0.00237698	0		0	0.000128485	0	0	0		0	0	0	0.000321213	0	0	0.00526789	0	0.000513941	6.42426e-05	0	0
CCC	0	0	0	0.0110497	0		0	0.00122061	0	0	0		0	0	0	0.000899396	0	0	0.000449698	0	0	0	0	0
CAG	0.000449698	0	0	0	0		0.00449698	0	0	0	0		0.000578183	0	0	0	0	0.0161249	0	0	0	0.000706668	0.000128485	0
CCT	0	0	0	0.00154182	0		0	0.00025697	0	0	0		0	0	0	6.42426e-05	0	0	0.000321213	0	0	0	0	0
GAC	0.000128485	0	0	0	0		0.00295516	0	0	0	0		0.000128485	0	0	0	0	0.00963639	0	0	6.42426e-05	0.000642426	0	0
ACC	0	0	0	0.00623153	0		0	0.000835154	0	0	0		0	0	0	0.000835154	0	0	0.0411153	0	0.00308364	6.42426e-05	0	0
CCG	0	0	0	0.00591032	0		0	0.000449698	0	0	0		0	0	0	0.000578183	0	0	0.00160606	0	0	0	0	6.42426e-05
GCC	0	0	0	0.00456122	0		0	0.000321213	0	0	0		0	0	0	0.000642426	0	0	0.0262752	0	0.00237698	0	0	0
CGC	0	0	0	0	0		0	0	0.00186303	0	0		0	0.000385455	0	0	0	0	0	0.0060388	0	0	0.000128485	0
GAG	6.42426e-05	0	0	0	0		0.00102788	0	0	0	0		0.000128485	0	0	0	0	0.00430425	0	0	0	0	6.42426e-05	0
ACT	0	0	0	0.00289092	0		0	0.000128485	0	0	0		0	0	0	0.000578183	0	0	0.00533213	0	0.000192728	0	0	0
GTG	0	0.000128485	0	0	0.000128485		0	0	0	0.00237698	0		0	0	0	0	0.00212001	0	0	0	0	0	0	0.000513941
CAA	0	0	0	0	0		0.000899396	0	0	0	0		0.000192728	0	0	0	0	0.00411153	0	0	0	0.000192728	0	0
ACG	0	0	0	0.00102788	0		0	0.000192728	0	0	0		0	0	0	0.000128485	0	0	0.00443274	0	0.00025697	0	0	0
TGA	0	0	0	0	0		0	0	0.00565335	0	0.000449698		0	0.000321213	0	0	0	0	0	0.00385455	0	0.000128485	0.00025697	0
CGG	0	0	0	0	0		0	0	0.00314789	0	0.00025697		0	0.000192728	0	0	0	0	0	0.00860851	0	0	0.000449698	0
CTC	0	0.000128485	0	0	0.000128485		0	0	0	0.00134909	0		0	0	0	0	0.00417577	0	0	0	0	0	0	6.42426e-05
GCA	0	0	0	0.00404728	0		0	0.000192728	0	0	0		0	0	0	0.000578183	0	0	0.00982911	0	0.000513941	6.42426e-05	6.42426e-05	0
GAA	0.000192728	0	6.42426e-05	0	0		0.00179879	0	0	0	0		0	0	0	0	0	0.00314789	0	0	0	0.00025697	0	0
TCC	0	0	0	0.000578183	0		0	0	0	0	0		0	0	0	0	0	0	0.0069382	0	0.000513941	0	0	0
ATC	0	6.42426e-05	0	0	0.000192728		0	0	0	0.00128485	0		0	0	6.42426e-05	0	0.00218425	0	0	0	6.42426e-05	0	0	0.00025697
GTC	0	6.42426e-05	0	0	6.42426e-05		0	0	0	0.00109212	0		0	0	0	0	0.00353334	0	0	0	0.00025697	0	6.42426e-05	6.42426e-05
TAC	0.000321213	0	0	0	0		0.00154182	0	0	0	0		6.42426e-05	0	0	0	0	0.00565335	0	0	0	0.000128485	0	0
GGC	0	0	0	0	0		0	0	0.00321213	0	0.000128485		0	0.000513941	0	0	0	0	0	0.00154182	6.42426e-05	0	0	0
