# Supplementary material for: The Influence of the Capping Step During Solid-Phase Phosphoramidite Synthesis of Oligonucleotides on Synthetic Errors in Oligonucleotides
Source: Molecules. 2025 Dec 25;31(1):94. doi: 10.3390/molecules31010094 (PMC12786494; doi:10.3390/molecules31010094)
Supplement: Supplementary file 1 [file molecules-31-00094-s001.zip › 107bp_1_CII.xls]

## Sheet: Summary
Total number of reads	37590
Number of mapped read pairs	35039
Number of read pairs with at least one unmapped read	2551
Number of read pairs with whole length	18597
Number of read pairs with almost whole length (up to -4 n.)	0
Number of read pairs without errors	8784
Number of read pairs with errors	9813
Total number of sequence errors	3314
Total number of reads without start	7484
Total number of reads without end	24619

## Sheet: Positions and Type
Position	T/N	A/C	C/N	T/G	C/G	A/T	C/A	G/A	T/C	C/T	A/N	A/G	G/T	G/N	G/C	T/A	ACCCCCAT/-	GCC/-	CAGA/-	ACTA/-	CCCATCGGC/-	TCGGCG/-	CT/-	GAGCACCC/-	GC/-	T/-	GAC/-	CGG/-	CAT/-	AA/-	CTACCAG/-	AACCA/-	AACCACT/-	TACCAGCA/-	TGCCCGA/-	TA/-	GTGCTGCTG/-	GACCACT/-	TGCTGC/-	TC/-	GTGCT/-	CGACGGCCCCGT/-	CCGACA/-	AGCACCC/-	CACTA/-	CCCCCAT/-	AGCACCCA/-	GTGCTGCT/-	CCCGAC/-
1	0	0	0	0	0	0	0	0	0	0	0	0	0	0	0	0	0	0	0	0	0	0	0	0	0	0	0	0	0	0	0	0	0	0	0	0	0	0	0	0	0	0	0	0	0	0	0	0	0
2	0	0	0	0	0	0	0	0	0	0	0	0	0	0	0	0	0	0	0	0	0	0	0	0	0	0	0	0	0	0	0	0	0	0	0	0	0	0	0	0	0	0	0	0	0	0	0	0	0
3	0	0	0	0	0	0	0	0	0	0	0	0	0	0	0	0	0	0	0	0	0	0	0	0	0	0	0	0	0	0	0	0	0	0	0	0	0	0	0	0	0	0	0	0	0	0	0	0	0
4	0	0	0	0	0	0	0	0	0	0	0	0	0	0	0	0	0	0	0	0	0	0	0	0	0	0	0	0	0	0	0	0	0	0	0	0	0	0	0	0	0	0	0	0	0	0	0	0	0
5	0	0	0	0	0	0	0	0	0	0	0	0	0	0	0	0	0	0	0	0	0	0	0	0	0	0	0	0	0	0	0	0	0	0	0	0	0	0	0	0	0	0	0	0	0	0	0	0	0
6	0	0	0	0	3	0	5	0	0	179	0	0	0	0	0	0	0	0	0	0	0	0	0	0	0	0	0	0	0	0	0	0	0	0	0	0	0	0	0	0	0	0	0	0	0	0	0	0	0
7	0	0	0	0	0	0	0	39	0	0	0	0	47	0	13	0	0	0	0	0	0	0	0	0	0	0	0	0	0	0	0	0	0	0	0	0	0	0	0	0	0	0	0	0	0	0	0	0	0
8	0	0	0	2	0	0	0	0	42	0	0	0	0	0	0	4	0	0	0	0	0	0	0	0	0	0	0	0	0	0	0	0	0	0	0	0	0	0	0	0	0	0	0	0	0	0	0	0	0
9	0	0	0	0	0	0	0	32	0	0	0	0	18	0	8	0	0	0	0	0	0	0	0	0	0	0	0	0	0	0	0	0	0	0	0	0	0	0	0	0	0	0	0	0	0	0	0	0	0
10	0	0	0	0	0	0	2	0	0	212	0	0	0	0	0	0	0	0	0	0	0	0	0	0	0	0	0	0	0	0	0	0	0	0	0	0	0	0	0	0	0	0	0	0	0	0	0	0	0
11	0	2	0	0	0	14	0	0	0	0	0	25	0	0	0	0	0	0	0	0	0	0	0	0	0	0	0	0	0	0	0	0	0	0	0	0	0	0	0	0	0	0	0	0	0	0	0	0	0
12	0	0	0	0	0	0	0	29	0	0	0	0	12	0	1	0	0	0	0	0	0	0	0	0	8	0	0	0	0	0	0	0	0	0	0	0	0	0	0	0	0	0	0	0	0	0	0	0	0
13	0	0	0	0	2	0	3	0	0	123	0	0	0	0	0	0	0	0	0	0	0	0	11	0	0	0	0	0	0	0	0	0	0	0	0	0	0	0	0	0	0	0	0	0	0	0	0	0	0
14	0	0	0	4	0	0	0	0	26	0	0	0	0	0	0	1	0	0	0	0	0	0	0	0	0	35	0	0	0	0	0	0	0	0	0	0	0	0	0	0	0	0	0	0	0	0	0	0	0
15	0	0	0	0	1	0	0	0	0	143	0	0	0	0	0	0	0	0	0	0	0	0	0	0	0	0	0	0	0	0	0	0	0	0	0	0	0	0	0	0	0	0	0	0	0	0	0	0	0
16	0	0	0	0	0	0	0	59	0	0	0	0	7	0	23	0	0	0	0	0	0	0	0	0	0	0	0	0	0	0	0	0	0	0	0	0	0	0	0	0	0	0	0	0	0	0	0	0	0
17	0	0	0	0	3	0	3	0	0	152	0	0	0	0	0	0	0	0	0	0	0	0	0	0	0	0	0	0	0	0	0	0	0	0	0	0	0	0	0	0	0	0	0	0	0	0	0	0	0
18	0	0	0	0	2	0	0	0	0	102	0	0	0	0	0	0	0	0	0	0	0	0	0	0	0	0	0	0	0	0	0	0	0	0	0	0	0	0	0	0	0	0	0	0	0	0	0	0	0
19	0	0	0	0	0	0	0	71	0	0	0	0	15	0	5	0	0	0	0	0	0	0	0	0	0	0	1	0	0	0	0	0	0	0	0	0	0	1	0	0	0	0	0	0	0	0	0	0	0
20	0	1	0	0	0	5	0	0	0	0	0	20	0	0	0	0	0	0	0	0	0	0	0	0	0	0	0	0	0	0	0	0	0	0	0	0	0	0	0	0	0	0	0	0	0	0	0	0	0
21	0	0	0	0	5	0	0	0	0	94	0	0	0	0	0	0	0	0	0	0	0	0	0	0	0	0	0	0	0	0	0	0	0	0	0	0	0	0	0	0	0	0	0	0	0	0	0	0	0
22	0	0	0	0	2	0	0	0	0	105	0	0	0	0	0	0	0	0	0	0	0	0	0	0	0	0	0	0	0	0	0	0	0	0	0	0	0	0	0	0	0	0	0	0	0	0	0	0	0
23	0	5	0	0	0	12	0	0	0	0	0	22	0	0	0	0	0	0	0	1	0	0	0	0	0	0	0	0	0	0	0	0	0	0	0	0	0	0	0	0	0	0	0	0	0	0	0	0	0
24	0	0	0	0	3	0	7	0	0	82	0	0	0	0	0	0	0	0	0	0	0	0	6	0	0	0	0	0	0	0	1	0	0	0	0	0	0	0	0	0	0	0	0	0	0	0	0	0	0
25	0	0	0	1	0	0	0	0	21	0	0	0	0	0	0	4	0	0	0	0	0	0	0	0	0	40	0	0	0	0	0	0	0	1	0	5	0	0	0	0	0	0	0	0	0	0	0	0	0
26	0	1	0	0	0	10	0	0	0	0	0	8	0	0	0	0	0	0	0	0	0	0	0	0	0	0	0	0	0	0	0	0	0	0	0	0	0	0	0	0	0	0	0	0	0	0	0	0	0
27	0	0	0	0	7	0	6	0	0	96	0	0	0	0	0	0	0	0	0	0	0	0	0	0	0	0	0	0	0	0	0	0	0	0	0	0	0	0	0	0	0	0	0	0	0	0	0	0	0
28	0	0	0	0	3	0	6	0	0	81	0	0	0	0	0	0	0	0	0	0	0	0	0	0	0	0	0	0	0	0	0	0	0	0	0	0	0	0	0	0	0	0	0	0	0	0	0	0	0
29	0	2	0	0	0	13	0	0	0	0	0	17	0	0	0	0	0	0	0	0	0	0	0	0	0	0	0	0	0	0	0	0	0	0	0	0	0	0	0	0	0	0	0	0	0	0	0	0	0
30	0	0	0	0	0	0	0	154	0	0	0	0	3	0	7	0	0	0	0	0	0	0	0	0	1	0	0	0	0	0	0	0	0	0	0	0	0	0	0	0	0	0	0	0	0	0	0	0	0
31	0	0	0	0	5	0	6	0	0	77	0	0	0	0	0	0	0	0	2	0	0	0	0	0	0	0	0	0	0	0	0	0	0	0	0	0	0	0	0	0	0	0	0	0	0	0	0	0	0
32	0	1	0	0	0	11	0	0	0	0	0	16	0	0	0	0	0	0	0	0	0	0	0	0	0	0	0	0	0	0	0	0	0	0	0	0	0	0	0	0	0	0	0	0	0	0	0	0	0
33	0	0	0	0	0	0	0	166	0	0	0	0	10	0	2	0	0	0	0	0	0	0	0	0	0	0	0	0	0	0	0	0	0	0	0	0	0	0	0	0	0	0	0	0	0	0	0	0	0
34	0	6	0	0	0	2	0	0	0	0	1	26	0	0	0	0	0	0	0	0	0	0	0	0	0	0	0	0	0	8	0	0	0	0	0	0	0	0	0	0	0	0	0	0	0	0	0	0	0
35	0	1	0	0	0	4	0	0	0	0	0	20	0	0	0	0	0	0	0	0	0	0	0	0	0	0	0	0	0	0	0	0	0	0	0	0	0	0	0	0	0	0	0	0	0	0	0	0	0
36	0	0	0	0	1	0	3	0	0	69	0	0	0	0	0	0	0	0	0	0	0	0	0	0	0	0	0	0	0	0	0	0	0	0	0	0	0	0	0	0	0	0	0	0	0	0	0	0	0
37	0	4	0	0	0	3	0	0	0	0	0	10	0	0	0	0	1	0	0	0	0	0	0	0	0	0	0	0	0	0	0	0	0	0	0	0	0	0	0	0	0	0	0	0	0	0	0	0	0
38	0	0	0	0	1	0	5	0	0	61	0	0	0	0	0	0	0	0	0	0	0	0	0	0	0	0	0	0	0	0	0	0	0	0	0	0	0	0	0	0	0	0	0	0	0	1	0	0	0
39	0	0	0	0	2	0	9	0	0	55	0	0	0	0	0	0	0	0	0	0	0	0	0	0	0	0	0	0	0	0	0	0	0	0	0	0	0	0	0	0	0	0	0	0	0	0	0	0	0
40	0	0	0	0	6	0	6	0	0	59	0	0	0	0	0	0	0	0	0	0	1	0	0	0	0	0	0	0	0	0	0	0	0	0	0	0	0	0	0	0	0	0	0	0	0	0	0	0	0
41	0	0	0	0	1	0	10	0	0	65	0	0	0	0	0	0	0	0	0	0	0	0	0	0	0	0	0	0	0	0	0	0	0	0	0	0	0	0	0	0	0	0	0	0	0	0	0	0	0
42	0	0	0	0	2	0	1	0	0	87	0	0	0	0	0	0	0	0	0	0	0	0	0	0	0	0	0	0	1	0	0	0	0	0	0	0	0	0	0	0	0	0	0	0	0	0	0	0	0
43	0	5	0	0	0	5	0	0	0	0	0	14	0	0	0	0	0	0	0	0	0	0	0	0	0	0	0	0	0	0	0	0	0	0	0	0	0	0	0	0	0	0	0	0	0	0	0	0	0
44	0	0	0	0	0	0	0	0	19	0	0	0	0	0	0	3	0	0	0	0	0	2	0	0	0	26	0	0	0	0	0	0	0	0	0	0	0	0	0	5	0	0	0	0	0	0	0	0	0
45	0	0	0	0	3	0	1	0	0	97	0	0	0	0	0	0	0	0	0	0	0	0	0	0	0	0	0	5	0	0	0	0	0	0	0	0	0	0	0	0	0	0	0	0	0	0	0	0	0
46	0	0	0	0	0	0	0	104	0	0	0	0	5	0	4	0	0	0	0	0	0	0	0	0	0	0	0	0	0	0	0	0	0	0	0	0	0	0	0	0	0	0	0	0	0	0	0	0	0
47	0	0	0	0	0	0	0	123	0	0	0	0	3	0	4	0	0	0	0	0	0	0	0	0	7	0	0	0	0	0	0	0	0	0	0	0	0	0	0	0	0	0	0	0	0	0	0	0	0
48	0	0	0	0	5	0	1	0	0	85	0	0	0	0	0	0	0	0	0	0	0	0	0	0	0	0	0	0	0	0	0	0	0	0	0	0	0	0	0	0	0	2	0	0	0	0	0	0	0
49	0	0	0	0	0	0	0	126	0	0	0	0	8	0	7	0	0	0	0	0	0	0	0	0	0	0	0	0	0	0	0	0	0	0	0	0	0	0	0	0	0	0	0	0	0	0	0	0	0
50	0	1	0	0	0	3	0	0	0	0	0	19	0	0	0	0	0	0	0	0	0	0	0	0	0	0	0	0	0	0	0	0	0	0	0	0	0	0	0	0	0	0	0	0	0	0	0	0	0
51	0	0	0	0	1	0	1	0	0	84	0	0	0	0	0	0	0	0	0	0	0	0	0	0	0	0	0	3	0	0	0	0	0	0	0	0	0	0	0	0	0	0	0	0	0	0	0	0	0
52	0	0	0	0	0	0	0	114	0	0	0	0	8	0	7	0	0	0	0	0	0	0	0	0	0	0	0	0	0	0	0	0	0	0	0	0	0	0	0	0	0	0	0	0	0	0	0	0	0
53	0	0	0	0	0	0	0	106	0	0	0	0	5	0	74	0	0	2	0	0	0	0	0	0	5	0	0	0	0	0	0	0	0	0	0	0	0	0	0	0	0	0	0	0	0	0	0	0	0
54	0	0	0	0	6	0	5	0	0	65	0	0	0	0	0	0	0	0	0	0	0	0	0	0	0	0	0	0	0	0	0	0	0	0	0	0	0	0	0	0	0	0	0	0	0	0	0	0	0
55	0	0	0	0	0	0	1	0	0	82	0	0	0	0	0	0	0	0	0	0	0	0	0	0	0	0	0	0	0	0	0	0	0	0	0	0	0	0	0	0	0	0	0	0	0	0	0	0	0
56	0	0	0	0	3	0	8	0	0	60	0	0	0	0	0	0	0	0	0	0	0	0	0	0	0	0	0	0	0	0	0	0	0	0	0	0	0	0	0	0	0	0	0	0	0	0	0	0	0
57	0	0	0	0	1	0	8	0	0	112	0	0	0	0	0	0	0	0	0	0	0	0	0	0	0	0	0	0	0	0	0	0	0	0	0	0	0	0	0	0	0	0	0	0	0	0	0	0	0
58	0	0	0	0	0	0	0	117	0	0	0	0	7	0	10	0	0	0	0	0	0	0	0	0	0	0	0	0	0	0	0	0	0	0	0	0	1	0	0	0	2	0	0	0	0	0	0	1	0
59	0	0	0	1	0	0	0	0	25	0	0	0	0	0	0	3	0	0	0	0	0	0	0	0	0	46	0	0	0	0	0	0	0	0	0	0	0	0	2	0	0	0	0	0	0	0	0	0	0
60	0	0	0	0	0	0	0	84	0	0	0	0	10	0	26	0	0	0	0	0	0	0	0	0	0	0	0	0	0	0	0	0	0	0	0	0	0	0	0	0	0	0	0	0	0	0	0	0	0
61	0	0	0	0	3	0	2	0	0	98	0	0	0	0	0	0	0	0	0	0	0	0	4	0	0	0	0	0	0	0	0	0	0	0	0	0	0	0	0	0	0	0	0	0	0	0	0	0	0
62	0	0	0	1	0	0	0	0	29	0	0	0	0	0	0	13	0	0	0	0	0	0	0	0	0	36	0	0	0	0	0	0	0	0	0	0	0	0	0	0	0	0	0	0	0	0	0	0	0
63	0	0	0	0	0	0	0	110	0	0	0	0	9	0	6	0	0	0	0	0	0	0	0	0	9	0	0	0	0	0	0	0	0	0	0	0	0	0	0	0	0	0	0	0	0	0	0	0	0
64	0	0	0	0	4	0	6	0	0	91	0	0	0	0	0	0	0	0	0	0	0	0	7	0	0	0	0	0	0	0	0	0	0	0	0	0	0	0	0	0	0	0	0	0	0	0	0	0	0
65	0	0	0	2	0	0	0	0	22	0	0	0	0	0	0	6	0	0	0	0	0	0	0	0	0	39	0	0	0	0	0	0	0	0	1	0	0	0	0	0	0	0	0	0	0	0	0	0	0
66	0	0	0	0	0	0	0	97	0	0	0	0	6	0	6	0	0	1	0	0	0	0	0	0	4	0	0	0	0	0	0	0	0	0	0	0	0	0	0	0	0	0	0	0	0	0	0	0	0
67	0	0	0	0	1	0	5	0	0	61	0	0	0	0	0	0	0	0	0	0	0	0	0	0	0	0	0	0	0	0	0	0	0	0	0	0	0	0	0	0	0	0	0	0	0	0	0	0	2
68	0	0	0	0	3	0	3	0	0	79	0	0	0	0	0	0	0	0	0	0	0	0	0	0	0	0	0	0	0	0	0	0	0	0	0	0	0	0	0	0	0	0	1	0	0	0	0	0	0
69	0	0	0	0	4	0	13	0	0	91	0	0	0	0	0	0	0	0	0	0	0	0	0	0	0	0	0	0	0	0	0	0	0	0	0	0	0	0	0	0	0	0	0	0	0	0	0	0	0
70	0	0	0	0	0	0	0	100	0	0	0	0	6	0	1	0	0	0	0	0	0	0	0	0	0	0	0	0	0	0	0	0	0	0	0	0	0	0	0	0	0	0	0	0	0	0	0	0	0
71	0	2	0	0	0	4	0	0	0	0	0	19	0	0	0	0	0	0	0	0	0	0	0	0	0	0	0	0	0	0	0	0	0	0	0	0	0	0	0	0	0	0	0	0	0	0	0	0	0
72	0	0	0	0	0	0	1	0	0	76	0	0	0	0	0	0	0	0	0	0	0	0	0	0	0	0	0	0	0	0	0	0	0	0	0	0	0	0	0	0	0	0	0	0	0	0	0	0	0
73	0	2	0	0	0	9	0	0	0	0	0	12	0	0	0	0	0	0	0	0	0	0	0	0	0	0	0	0	0	4	0	3	1	0	0	0	0	0	0	0	0	0	0	0	0	0	0	0	0
74	0	1	0	0	0	5	0	0	0	0	0	24	0	0	0	0	0	0	0	0	0	0	0	0	0	0	0	0	0	0	0	0	0	0	0	0	0	0	0	0	0	0	0	0	0	0	0	0	0
75	0	0	0	0	2	0	1	0	0	58	0	0	0	0	0	0	0	0	0	0	0	0	0	0	0	0	0	0	0	0	0	0	0	0	0	0	0	0	0	0	0	0	0	0	0	0	0	0	0
76	0	0	0	0	1	0	5	0	0	62	0	0	0	0	0	0	0	0	0	0	0	0	0	0	0	0	0	0	0	0	0	0	0	0	0	0	0	0	0	0	0	0	0	0	2	0	0	0	0
77	0	5	0	0	0	9	0	0	0	0	0	20	0	0	0	0	0	0	0	2	0	0	0	0	0	0	0	0	0	0	0	0	0	0	0	0	0	0	0	0	0	0	0	0	0	0	0	0	0
78	0	0	0	0	3	0	8	0	0	64	0	0	0	0	0	0	0	0	0	0	0	0	3	0	0	0	0	0	0	0	0	0	0	0	0	0	0	0	0	0	0	0	0	0	0	0	0	0	0
79	0	0	0	0	0	0	0	0	18	0	0	0	0	0	0	3	0	0	0	0	0	0	0	0	0	42	0	0	0	0	0	0	0	0	0	4	0	0	0	0	0	0	0	0	0	0	0	0	0
80	0	1	0	0	0	6	0	0	0	0	0	10	0	0	0	0	0	0	0	0	0	0	0	0	0	0	0	0	0	0	0	0	0	0	0	0	0	0	0	0	0	0	0	0	0	0	0	0	0
81	0	0	0	0	2	0	4	0	0	54	0	0	0	0	0	0	0	0	0	0	0	0	0	0	0	0	0	0	0	0	0	0	0	0	0	0	0	0	0	0	0	0	0	0	0	0	0	0	0
82	0	0	0	0	1	0	9	0	0	52	0	0	0	0	0	0	0	0	0	0	0	0	8	0	0	0	0	0	0	0	0	0	0	0	0	0	0	0	0	0	0	0	0	0	0	0	0	0	0
83	0	0	0	0	0	0	0	0	10	0	0	0	0	0	0	6	0	0	0	0	0	0	0	0	0	41	0	0	0	0	0	0	0	0	0	0	0	0	0	0	0	0	0	0	0	0	0	0	0
84	0	0	0	0	0	0	0	107	0	0	0	0	9	0	4	0	0	0	0	0	0	0	0	1	0	0	0	0	0	0	0	0	0	0	0	0	0	0	0	0	0	0	0	0	0	0	0	0	0
85	0	2	0	0	0	4	0	0	0	0	0	23	0	0	0	0	0	0	0	0	0	0	0	0	0	0	0	0	0	0	0	0	0	0	0	0	0	0	0	0	0	0	0	2	0	0	1	0	0
86	0	0	0	0	0	0	0	100	0	0	0	0	2	0	11	0	0	0	0	0	0	0	0	0	5	0	0	0	0	0	0	0	0	0	0	0	0	0	0	0	0	0	0	0	0	0	0	0	0
87	0	0	0	0	4	0	4	0	0	41	0	0	0	0	0	0	0	0	0	0	0	0	0	0	0	0	0	0	0	0	0	0	0	0	0	0	0	0	0	0	0	0	0	0	0	0	0	0	0
88	0	11	0	0	0	8	0	0	0	0	0	11	0	0	0	0	0	0	0	0	0	0	0	0	0	0	0	0	0	0	0	0	0	0	0	0	0	0	0	0	0	0	0	0	0	0	0	0	0
89	0	0	0	0	1	0	9	0	0	38	0	0	0	0	0	0	0	0	0	0	0	0	0	0	0	0	0	0	0	0	0	0	0	0	0	0	0	0	0	0	0	0	0	0	0	0	0	0	0
90	0	0	0	0	0	0	0	0	0	34	0	0	0	0	0	0	0	0	0	0	0	0	0	0	0	0	0	0	0	0	0	0	0	0	0	0	0	0	0	0	0	0	0	0	0	0	0	0	0
91	0	0	0	0	4	0	15	0	0	23	0	0	0	0	0	0	0	0	0	0	0	0	0	0	0	0	0	0	0	0	0	0	0	0	0	0	0	0	0	0	0	0	0	0	0	0	0	0	0
92	0	3	0	0	0	6	0	0	0	0	0	18	0	0	0	0	0	0	0	0	0	0	0	0	0	0	0	0	0	0	0	0	0	0	0	0	0	0	0	0	0	0	0	0	0	0	0	0	0
93	0	0	0	0	0	0	0	392	0	0	0	0	0	0	4	0	0	0	0	0	0	0	0	0	0	0	0	0	0	0	0	0	0	0	0	0	0	0	0	0	0	0	0	0	0	0	0	0	0
94	0	0	0	2	0	0	0	0	34	0	0	0	0	0	0	4	0	0	0	0	0	0	0	0	0	77	0	0	0	0	0	0	0	0	0	0	0	0	0	3	0	0	0	0	0	0	0	0	0
95	0	0	0	0	1	0	4	0	0	14	0	0	0	0	0	0	0	0	0	0	0	0	0	0	0	0	0	0	0	0	0	0	0	0	0	0	0	0	0	0	0	0	0	0	0	0	0	0	0
96	0	0	0	0	5	0	15	0	0	19	0	0	0	0	0	0	0	0	0	0	0	0	0	0	0	0	0	0	0	0	0	0	0	0	0	0	0	0	0	0	0	0	0	0	0	0	0	0	0
97	0	0	0	0	0	0	0	380	0	0	0	0	0	0	6	0	0	0	0	0	0	0	0	0	0	0	0	0	0	0	0	0	0	0	0	0	0	0	0	0	0	0	0	0	0	0	0	0	0
98	0	0	0	0	7	0	48	0	0	18	0	0	0	0	0	0	0	0	0	0	0	0	0	0	0	0	0	0	0	0	0	0	0	0	0	0	0	0	0	0	0	0	0	0	0	0	0	0	0
99	0	0	0	0	2	0	26	0	0	16	0	0	0	0	0	0	0	0	0	0	0	0	0	0	0	0	0	0	0	0	0	0	0	0	0	0	0	0	0	0	0	0	0	0	0	0	0	0	0
100	0	0	0	0	6	0	42	0	0	20	0	0	0	0	0	0	0	0	0	0	0	0	0	0	0	0	0	0	0	0	0	0	0	0	0	0	0	0	0	0	0	0	0	0	0	0	0	0	0
101	0	0	0	2	0	0	0	0	20	0	0	0	0	0	0	22	0	0	0	0	0	0	0	0	0	0	0	0	0	0	0	0	0	0	0	0	0	0	0	0	0	0	0	0	0	0	0	0	0
102	0	0	0	0	0	0	0	76	0	0	0	0	2	0	0	0	0	0	0	0	0	0	0	0	0	0	0	0	0	0	0	0	0	0	0	0	0	0	0	0	0	0	0	0	0	0	0	0	0
103	0	0	0	0	0	0	0	0	0	0	0	0	0	0	0	0	0	0	0	0	0	0	0	0	0	0	0	0	0	0	0	0	0	0	0	0	0	0	0	0	0	0	0	0	0	0	0	0	0
104	0	0	0	0	0	0	0	0	0	0	0	0	0	0	0	0	0	0	0	0	0	0	0	0	0	0	0	0	0	0	0	0	0	0	0	0	0	0	0	0	0	0	0	0	0	0	0	0	0
105	0	0	0	0	0	0	0	0	0	0	0	0	0	0	0	0	0	0	0	0	0	0	0	0	0	0	0	0	0	0	0	0	0	0	0	0	0	0	0	0	0	0	0	0	0	0	0	0	0
106	0	0	0	0	0	0	0	0	0	0	0	0	0	0	0	0	0	0	0	0	0	0	0	0	0	0	0	0	0	0	0	0	0	0	0	0	0	0	0	0	0	0	0	0	0	0	0	0	0
107	0	0	0	0	0	0	0	0	0	0	0	0	0	0	0	0	0	0	0	0	0	0	0	0	0	0	0	0	0	0	0	0	0	0	0	0	0	0	0	0	0	0	0	0	0	0	0	0	0
Sum	0	56	0	15	122	133	317	2686	266	3436	1	334	192	0	229	69	1	3	2	3	1	2	39	1	39	382	1	8	1	12	1	3	1	1	1	9	1	1	2	8	2	2	1	2	2	1	1	1	2
[truncated: 163 more columns]

## Sheet: Position and Type Normalized
Position	T/N	A/C	C/N	T/G	C/G	A/T	C/A	G/A	T/C	C/T	A/N	A/G	G/T	G/N	G/C	T/A	ACCCCCAT/-	GCC/-	CAGA/-	ACTA/-	CCCATCGGC/-	TCGGCG/-	CT/-	GAGCACCC/-	GC/-	T/-	GAC/-	CGG/-	CAT/-	AA/-	CTACCAG/-	AACCA/-	AACCACT/-	TACCAGCA/-	TGCCCGA/-	TA/-	GTGCTGCTG/-	GACCACT/-	TGCTGC/-	TC/-	GTGCT/-	CGACGGCCCCGT/-	CCGACA/-	AGCACCC/-	CACTA/-	CCCCCAT/-	AGCACCCA/-	GTGCTGCT/-	CCCGAC/-
1	0	0	0	0	0	0	0	0	0	0	0	0	0	0	0	0	0	0	0	0	0	0	0	0	0	0	0	0	0	0	0	0	0	0	0	0	0	0	0	0	0	0	0	0	0	0	0	0	0
2	0	0	0	0	0	0	0	0	0	0	0	0	0	0	0	0	0	0	0	0	0	0	0	0	0	0	0	0	0	0	0	0	0	0	0	0	0	0	0	0	0	0	0	0	0	0	0	0	0
3	0	0	0	0	0	0	0	0	0	0	0	0	0	0	0	0	0	0	0	0	0	0	0	0	0	0	0	0	0	0	0	0	0	0	0	0	0	0	0	0	0	0	0	0	0	0	0	0	0
4	0	0	0	0	0	0	0	0	0	0	0	0	0	0	0	0	0	0	0	0	0	0	0	0	0	0	0	0	0	0	0	0	0	0	0	0	0	0	0	0	0	0	0	0	0	0	0	0	0
5	0	0	0	0	0	0	0	0	0	0	0	0	0	0	0	0	0	0	0	0	0	0	0	0	0	0	0	0	0	0	0	0	0	0	0	0	0	0	0	0	0	0	0	0	0	0	0	0	0
6	0	0	0	0	0.000161316	0	0.000268861	0	0	0.00962521	0	0	0	0	0	0	0	0	0	0	0	0	0	0	0	0	0	0	0	0	0	0	0	0	0	0	0	0	0	0	0	0	0	0	0	0	0	0	0
7	0	0	0	0	0	0	0	0.00209711	0	0	0	0	0.00252729	0	0.000699037	0	0	0	0	0	0	0	0	0	0	0	0	0	0	0	0	0	0	0	0	0	0	0	0	0	0	0	0	0	0	0	0	0	0
8	0	0	0	0.000107544	0	0	0	0	0.00225843	0	0	0	0	0	0	0.000215088	0	0	0	0	0	0	0	0	0	0	0	0	0	0	0	0	0	0	0	0	0	0	0	0	0	0	0	0	0	0	0	0	0
9	0	0	0	0	0	0	0	0.00172071	0	0	0	0	0.000967898	0	0.000430177	0	0	0	0	0	0	0	0	0	0	0	0	0	0	0	0	0	0	0	0	0	0	0	0	0	0	0	0	0	0	0	0	0	0
10	0	0	0	0	0	0	0.000107544	0	0	0.0113997	0	0	0	0	0	0	0	0	0	0	0	0	0	0	0	0	0	0	0	0	0	0	0	0	0	0	0	0	0	0	0	0	0	0	0	0	0	0	0
11	0	0.000107544	0	0	0	0.00075281	0	0	0	0	0	0.0013443	0	0	0	0	0	0	0	0	0	0	0	0	0	0	0	0	0	0	0	0	0	0	0	0	0	0	0	0	0	0	0	0	0	0	0	0	0
12	0	0	0	0	0	0	0	0.00155939	0	0	0	0	0.000645265	0	5.37721e-05	0	0	0	0	0	0	0	0	0	0.000430177	0	0	0	0	0	0	0	0	0	0	0	0	0	0	0	0	0	0	0	0	0	0	0	0
13	0	0	0	0	0.000107544	0	0.000161316	0	0	0.00661397	0	0	0	0	0	0	0	0	0	0	0	0	0.000591493	0	0	0	0	0	0	0	0	0	0	0	0	0	0	0	0	0	0	0	0	0	0	0	0	0	0
14	0	0	0	0.000215088	0	0	0	0	0.00139807	0	0	0	0	0	0	5.37721e-05	0	0	0	0	0	0	0	0	0	0.00188202	0	0	0	0	0	0	0	0	0	0	0	0	0	0	0	0	0	0	0	0	0	0	0
15	0	0	0	0	5.37721e-05	0	0	0	0	0.00768941	0	0	0	0	0	0	0	0	0	0	0	0	0	0	0	0	0	0	0	0	0	0	0	0	0	0	0	0	0	0	0	0	0	0	0	0	0	0	0
16	0	0	0	0	0	0	0	0.00317255	0	0	0	0	0.000376405	0	0.00123676	0	0	0	0	0	0	0	0	0	0	0	0	0	0	0	0	0	0	0	0	0	0	0	0	0	0	0	0	0	0	0	0	0	0
17	0	0	0	0	0.000161316	0	0.000161316	0	0	0.00817336	0	0	0	0	0	0	0	0	0	0	0	0	0	0	0	0	0	0	0	0	0	0	0	0	0	0	0	0	0	0	0	0	0	0	0	0	0	0	0
18	0	0	0	0	0.000107544	0	0	0	0	0.00548476	0	0	0	0	0	0	0	0	0	0	0	0	0	0	0	0	0	0	0	0	0	0	0	0	0	0	0	0	0	0	0	0	0	0	0	0	0	0	0
19	0	0	0	0	0	0	0	0.00381782	0	0	0	0	0.000806582	0	0.000268861	0	0	0	0	0	0	0	0	0	0	0	5.37721e-05	0	0	0	0	0	0	0	0	0	0	5.37721e-05	0	0	0	0	0	0	0	0	0	0	0
20	0	5.37721e-05	0	0	0	0.000268861	0	0	0	0	0	0.00107544	0	0	0	0	0	0	0	0	0	0	0	0	0	0	0	0	0	0	0	0	0	0	0	0	0	0	0	0	0	0	0	0	0	0	0	0	0
21	0	0	0	0	0.000268861	0	0	0	0	0.00505458	0	0	0	0	0	0	0	0	0	0	0	0	0	0	0	0	0	0	0	0	0	0	0	0	0	0	0	0	0	0	0	0	0	0	0	0	0	0	0
22	0	0	0	0	0.000107544	0	0	0	0	0.00564607	0	0	0	0	0	0	0	0	0	0	0	0	0	0	0	0	0	0	0	0	0	0	0	0	0	0	0	0	0	0	0	0	0	0	0	0	0	0	0
23	0	0.000268861	0	0	0	0.000645265	0	0	0	0	0	0.00118299	0	0	0	0	0	0	0	5.37721e-05	0	0	0	0	0	0	0	0	0	0	0	0	0	0	0	0	0	0	0	0	0	0	0	0	0	0	0	0	0
24	0	0	0	0	0.000161316	0	0.000376405	0	0	0.00440931	0	0	0	0	0	0	0	0	0	0	0	0	0.000322633	0	0	0	0	0	0	0	5.37721e-05	0	0	0	0	0	0	0	0	0	0	0	0	0	0	0	0	0	0
25	0	0	0	5.37721e-05	0	0	0	0	0.00112921	0	0	0	0	0	0	0.000215088	0	0	0	0	0	0	0	0	0	0.00215088	0	0	0	0	0	0	0	5.37721e-05	0	0.000268861	0	0	0	0	0	0	0	0	0	0	0	0	0
26	0	5.37721e-05	0	0	0	0.000537721	0	0	0	0	0	0.000430177	0	0	0	0	0	0	0	0	0	0	0	0	0	0	0	0	0	0	0	0	0	0	0	0	0	0	0	0	0	0	0	0	0	0	0	0	0
27	0	0	0	0	0.000376405	0	0.000322633	0	0	0.00516212	0	0	0	0	0	0	0	0	0	0	0	0	0	0	0	0	0	0	0	0	0	0	0	0	0	0	0	0	0	0	0	0	0	0	0	0	0	0	0
28	0	0	0	0	0.000161316	0	0.000322633	0	0	0.00435554	0	0	0	0	0	0	0	0	0	0	0	0	0	0	0	0	0	0	0	0	0	0	0	0	0	0	0	0	0	0	0	0	0	0	0	0	0	0	0
29	0	0.000107544	0	0	0	0.000699037	0	0	0	0	0	0.000914126	0	0	0	0	0	0	0	0	0	0	0	0	0	0	0	0	0	0	0	0	0	0	0	0	0	0	0	0	0	0	0	0	0	0	0	0	0
30	0	0	0	0	0	0	0	0.00828091	0	0	0	0	0.000161316	0	0.000376405	0	0	0	0	0	0	0	0	0	5.37721e-05	0	0	0	0	0	0	0	0	0	0	0	0	0	0	0	0	0	0	0	0	0	0	0	0
31	0	0	0	0	0.000268861	0	0.000322633	0	0	0.00414045	0	0	0	0	0	0	0	0	0.000107544	0	0	0	0	0	0	0	0	0	0	0	0	0	0	0	0	0	0	0	0	0	0	0	0	0	0	0	0	0	0
32	0	5.37721e-05	0	0	0	0.000591493	0	0	0	0	0	0.000860354	0	0	0	0	0	0	0	0	0	0	0	0	0	0	0	0	0	0	0	0	0	0	0	0	0	0	0	0	0	0	0	0	0	0	0	0	0
33	0	0	0	0	0	0	0	0.00892617	0	0	0	0	0.000537721	0	0.000107544	0	0	0	0	0	0	0	0	0	0	0	0	0	0	0	0	0	0	0	0	0	0	0	0	0	0	0	0	0	0	0	0	0	0
34	0	0.000322633	0	0	0	0.000107544	0	0	0	0	5.37721e-05	0.00139807	0	0	0	0	0	0	0	0	0	0	0	0	0	0	0	0	0	0.000430177	0	0	0	0	0	0	0	0	0	0	0	0	0	0	0	0	0	0	0
35	0	5.37721e-05	0	0	0	0.000215088	0	0	0	0	0	0.00107544	0	0	0	0	0	0	0	0	0	0	0	0	0	0	0	0	0	0	0	0	0	0	0	0	0	0	0	0	0	0	0	0	0	0	0	0	0
36	0	0	0	0	5.37721e-05	0	0.000161316	0	0	0.00371028	0	0	0	0	0	0	0	0	0	0	0	0	0	0	0	0	0	0	0	0	0	0	0	0	0	0	0	0	0	0	0	0	0	0	0	0	0	0	0
37	0	0.000215088	0	0	0	0.000161316	0	0	0	0	0	0.000537721	0	0	0	0	5.37721e-05	0	0	0	0	0	0	0	0	0	0	0	0	0	0	0	0	0	0	0	0	0	0	0	0	0	0	0	0	0	0	0	0
38	0	0	0	0	5.37721e-05	0	0.000268861	0	0	0.0032801	0	0	0	0	0	0	0	0	0	0	0	0	0	0	0	0	0	0	0	0	0	0	0	0	0	0	0	0	0	0	0	0	0	0	0	5.37721e-05	0	0	0
39	0	0	0	0	0.000107544	0	0.000483949	0	0	0.00295747	0	0	0	0	0	0	0	0	0	0	0	0	0	0	0	0	0	0	0	0	0	0	0	0	0	0	0	0	0	0	0	0	0	0	0	0	0	0	0
40	0	0	0	0	0.000322633	0	0.000322633	0	0	0.00317255	0	0	0	0	0	0	0	0	0	0	5.37721e-05	0	0	0	0	0	0	0	0	0	0	0	0	0	0	0	0	0	0	0	0	0	0	0	0	0	0	0	0
41	0	0	0	0	5.37721e-05	0	0.000537721	0	0	0.00349519	0	0	0	0	0	0	0	0	0	0	0	0	0	0	0	0	0	0	0	0	0	0	0	0	0	0	0	0	0	0	0	0	0	0	0	0	0	0	0
42	0	0	0	0	0.000107544	0	5.37721e-05	0	0	0.00467817	0	0	0	0	0	0	0	0	0	0	0	0	0	0	0	0	0	0	5.37721e-05	0	0	0	0	0	0	0	0	0	0	0	0	0	0	0	0	0	0	0	0
43	0	0.000268861	0	0	0	0.000268861	0	0	0	0	0	0.00075281	0	0	0	0	0	0	0	0	0	0	0	0	0	0	0	0	0	0	0	0	0	0	0	0	0	0	0	0	0	0	0	0	0	0	0	0	0
44	0	0	0	0	0	0	0	0	0.00102167	0	0	0	0	0	0	0.000161316	0	0	0	0	0	0.000107544	0	0	0	0.00139807	0	0	0	0	0	0	0	0	0	0	0	0	0	0.000268861	0	0	0	0	0	0	0	0	0
45	0	0	0	0	0.000161316	0	5.37721e-05	0	0	0.0052159	0	0	0	0	0	0	0	0	0	0	0	0	0	0	0	0	0	0.000268861	0	0	0	0	0	0	0	0	0	0	0	0	0	0	0	0	0	0	0	0	0
46	0	0	0	0	0	0	0	0.0055923	0	0	0	0	0.000268861	0	0.000215088	0	0	0	0	0	0	0	0	0	0	0	0	0	0	0	0	0	0	0	0	0	0	0	0	0	0	0	0	0	0	0	0	0	0
47	0	0	0	0	0	0	0	0.00661397	0	0	0	0	0.000161316	0	0.000215088	0	0	0	0	0	0	0	0	0	0.000376405	0	0	0	0	0	0	0	0	0	0	0	0	0	0	0	0	0	0	0	0	0	0	0	0
48	0	0	0	0	0.000268861	0	5.37721e-05	0	0	0.00457063	0	0	0	0	0	0	0	0	0	0	0	0	0	0	0	0	0	0	0	0	0	0	0	0	0	0	0	0	0	0	0	0.000107544	0	0	0	0	0	0	0
49	0	0	0	0	0	0	0	0.00677529	0	0	0	0	0.000430177	0	0.000376405	0	0	0	0	0	0	0	0	0	0	0	0	0	0	0	0	0	0	0	0	0	0	0	0	0	0	0	0	0	0	0	0	0	0
50	0	5.37721e-05	0	0	0	0.000161316	0	0	0	0	0	0.00102167	0	0	0	0	0	0	0	0	0	0	0	0	0	0	0	0	0	0	0	0	0	0	0	0	0	0	0	0	0	0	0	0	0	0	0	0	0
51	0	0	0	0	5.37721e-05	0	5.37721e-05	0	0	0.00451686	0	0	0	0	0	0	0	0	0	0	0	0	0	0	0	0	0	0.000161316	0	0	0	0	0	0	0	0	0	0	0	0	0	0	0	0	0	0	0	0	0
52	0	0	0	0	0	0	0	0.00613002	0	0	0	0	0.000430177	0	0.000376405	0	0	0	0	0	0	0	0	0	0	0	0	0	0	0	0	0	0	0	0	0	0	0	0	0	0	0	0	0	0	0	0	0	0
53	0	0	0	0	0	0	0	0.00569984	0	0	0	0	0.000268861	0	0.00397914	0	0	0.000107544	0	0	0	0	0	0	0.000268861	0	0	0	0	0	0	0	0	0	0	0	0	0	0	0	0	0	0	0	0	0	0	0	0
54	0	0	0	0	0.000322633	0	0.000268861	0	0	0.00349519	0	0	0	0	0	0	0	0	0	0	0	0	0	0	0	0	0	0	0	0	0	0	0	0	0	0	0	0	0	0	0	0	0	0	0	0	0	0	0
55	0	0	0	0	0	0	5.37721e-05	0	0	0.00440931	0	0	0	0	0	0	0	0	0	0	0	0	0	0	0	0	0	0	0	0	0	0	0	0	0	0	0	0	0	0	0	0	0	0	0	0	0	0	0
56	0	0	0	0	0.000161316	0	0.000430177	0	0	0.00322633	0	0	0	0	0	0	0	0	0	0	0	0	0	0	0	0	0	0	0	0	0	0	0	0	0	0	0	0	0	0	0	0	0	0	0	0	0	0	0
57	0	0	0	0	5.37721e-05	0	0.000430177	0	0	0.00602248	0	0	0	0	0	0	0	0	0	0	0	0	0	0	0	0	0	0	0	0	0	0	0	0	0	0	0	0	0	0	0	0	0	0	0	0	0	0	0
58	0	0	0	0	0	0	0	0.00629134	0	0	0	0	0.000376405	0	0.000537721	0	0	0	0	0	0	0	0	0	0	0	0	0	0	0	0	0	0	0	0	0	5.37721e-05	0	0	0	0.000107544	0	0	0	0	0	0	5.37721e-05	0
59	0	0	0	5.37721e-05	0	0	0	0	0.0013443	0	0	0	0	0	0	0.000161316	0	0	0	0	0	0	0	0	0	0.00247352	0	0	0	0	0	0	0	0	0	0	0	0	0.000107544	0	0	0	0	0	0	0	0	0	0
60	0	0	0	0	0	0	0	0.00451686	0	0	0	0	0.000537721	0	0.00139807	0	0	0	0	0	0	0	0	0	0	0	0	0	0	0	0	0	0	0	0	0	0	0	0	0	0	0	0	0	0	0	0	0	0
61	0	0	0	0	0.000161316	0	0.000107544	0	0	0.00526967	0	0	0	0	0	0	0	0	0	0	0	0	0.000215088	0	0	0	0	0	0	0	0	0	0	0	0	0	0	0	0	0	0	0	0	0	0	0	0	0	0
62	0	0	0	5.37721e-05	0	0	0	0	0.00155939	0	0	0	0	0	0	0.000699037	0	0	0	0	0	0	0	0	0	0.0019358	0	0	0	0	0	0	0	0	0	0	0	0	0	0	0	0	0	0	0	0	0	0	0
63	0	0	0	0	0	0	0	0.00591493	0	0	0	0	0.000483949	0	0.000322633	0	0	0	0	0	0	0	0	0	0.000483949	0	0	0	0	0	0	0	0	0	0	0	0	0	0	0	0	0	0	0	0	0	0	0	0
64	0	0	0	0	0.000215088	0	0.000322633	0	0	0.00489326	0	0	0	0	0	0	0	0	0	0	0	0	0.000376405	0	0	0	0	0	0	0	0	0	0	0	0	0	0	0	0	0	0	0	0	0	0	0	0	0	0
65	0	0	0	0.000107544	0	0	0	0	0.00118299	0	0	0	0	0	0	0.000322633	0	0	0	0	0	0	0	0	0	0.00209711	0	0	0	0	0	0	0	0	5.37721e-05	0	0	0	0	0	0	0	0	0	0	0	0	0	0
66	0	0	0	0	0	0	0	0.0052159	0	0	0	0	0.000322633	0	0.000322633	0	0	5.37721e-05	0	0	0	0	0	0	0.000215088	0	0	0	0	0	0	0	0	0	0	0	0	0	0	0	0	0	0	0	0	0	0	0	0
67	0	0	0	0	5.37721e-05	0	0.000268861	0	0	0.0032801	0	0	0	0	0	0	0	0	0	0	0	0	0	0	0	0	0	0	0	0	0	0	0	0	0	0	0	0	0	0	0	0	0	0	0	0	0	0	0.000107544
68	0	0	0	0	0.000161316	0	0.000161316	0	0	0.004248	0	0	0	0	0	0	0	0	0	0	0	0	0	0	0	0	0	0	0	0	0	0	0	0	0	0	0	0	0	0	0	0	5.37721e-05	0	0	0	0	0	0
69	0	0	0	0	0.000215088	0	0.000699037	0	0	0.00489326	0	0	0	0	0	0	0	0	0	0	0	0	0	0	0	0	0	0	0	0	0	0	0	0	0	0	0	0	0	0	0	0	0	0	0	0	0	0	0
70	0	0	0	0	0	0	0	0.00537721	0	0	0	0	0.000322633	0	5.37721e-05	0	0	0	0	0	0	0	0	0	0	0	0	0	0	0	0	0	0	0	0	0	0	0	0	0	0	0	0	0	0	0	0	0	0
71	0	0.000107544	0	0	0	0.000215088	0	0	0	0	0	0.00102167	0	0	0	0	0	0	0	0	0	0	0	0	0	0	0	0	0	0	0	0	0	0	0	0	0	0	0	0	0	0	0	0	0	0	0	0	0
72	0	0	0	0	0	0	5.37721e-05	0	0	0.00408668	0	0	0	0	0	0	0	0	0	0	0	0	0	0	0	0	0	0	0	0	0	0	0	0	0	0	0	0	0	0	0	0	0	0	0	0	0	0	0
73	0	0.000107544	0	0	0	0.000483949	0	0	0	0	0	0.000645265	0	0	0	0	0	0	0	0	0	0	0	0	0	0	0	0	0	0.000215088	0	0.000161316	5.37721e-05	0	0	0	0	0	0	0	0	0	0	0	0	0	0	0	0
74	0	5.37721e-05	0	0	0	0.000268861	0	0	0	0	0	0.00129053	0	0	0	0	0	0	0	0	0	0	0	0	0	0	0	0	0	0	0	0	0	0	0	0	0	0	0	0	0	0	0	0	0	0	0	0	0
75	0	0	0	0	0.000107544	0	5.37721e-05	0	0	0.00311878	0	0	0	0	0	0	0	0	0	0	0	0	0	0	0	0	0	0	0	0	0	0	0	0	0	0	0	0	0	0	0	0	0	0	0	0	0	0	0
76	0	0	0	0	5.37721e-05	0	0.000268861	0	0	0.00333387	0	0	0	0	0	0	0	0	0	0	0	0	0	0	0	0	0	0	0	0	0	0	0	0	0	0	0	0	0	0	0	0	0	0	0.000107544	0	0	0	0
77	0	0.000268861	0	0	0	0.000483949	0	0	0	0	0	0.00107544	0	0	0	0	0	0	0	0.000107544	0	0	0	0	0	0	0	0	0	0	0	0	0	0	0	0	0	0	0	0	0	0	0	0	0	0	0	0	0
78	0	0	0	0	0.000161316	0	0.000430177	0	0	0.00344142	0	0	0	0	0	0	0	0	0	0	0	0	0.000161316	0	0	0	0	0	0	0	0	0	0	0	0	0	0	0	0	0	0	0	0	0	0	0	0	0	0
79	0	0	0	0	0	0	0	0	0.000967898	0	0	0	0	0	0	0.000161316	0	0	0	0	0	0	0	0	0	0.00225843	0	0	0	0	0	0	0	0	0	0.000215088	0	0	0	0	0	0	0	0	0	0	0	0	0
80	0	5.37721e-05	0	0	0	0.000322633	0	0	0	0	0	0.000537721	0	0	0	0	0	0	0	0	0	0	0	0	0	0	0	0	0	0	0	0	0	0	0	0	0	0	0	0	0	0	0	0	0	0	0	0	0
81	0	0	0	0	0.000107544	0	0.000215088	0	0	0.00290369	0	0	0	0	0	0	0	0	0	0	0	0	0	0	0	0	0	0	0	0	0	0	0	0	0	0	0	0	0	0	0	0	0	0	0	0	0	0	0
82	0	0	0	0	5.37721e-05	0	0.000483949	0	0	0.00279615	0	0	0	0	0	0	0	0	0	0	0	0	0.000430177	0	0	0	0	0	0	0	0	0	0	0	0	0	0	0	0	0	0	0	0	0	0	0	0	0	0
83	0	0	0	0	0	0	0	0	0.000537721	0	0	0	0	0	0	0.000322633	0	0	0	0	0	0	0	0	0	0.00220466	0	0	0	0	0	0	0	0	0	0	0	0	0	0	0	0	0	0	0	0	0	0	0
84	0	0	0	0	0	0	0	0.00575362	0	0	0	0	0.000483949	0	0.000215088	0	0	0	0	0	0	0	0	5.37721e-05	0	0	0	0	0	0	0	0	0	0	0	0	0	0	0	0	0	0	0	0	0	0	0	0	0
85	0	0.000107544	0	0	0	0.000215088	0	0	0	0	0	0.00123676	0	0	0	0	0	0	0	0	0	0	0	0	0	0	0	0	0	0	0	0	0	0	0	0	0	0	0	0	0	0	0	0.000107544	0	0	5.37721e-05	0	0
86	0	0	0	0	0	0	0	0.00537721	0	0	0	0	0.000107544	0	0.000591493	0	0	0	0	0	0	0	0	0	0.000268861	0	0	0	0	0	0	0	0	0	0	0	0	0	0	0	0	0	0	0	0	0	0	0	0
87	0	0	0	0	0.000215088	0	0.000215088	0	0	0.00220466	0	0	0	0	0	0	0	0	0	0	0	0	0	0	0	0	0	0	0	0	0	0	0	0	0	0	0	0	0	0	0	0	0	0	0	0	0	0	0
88	0	0.000591493	0	0	0	0.000430177	0	0	0	0	0	0.000591493	0	0	0	0	0	0	0	0	0	0	0	0	0	0	0	0	0	0	0	0	0	0	0	0	0	0	0	0	0	0	0	0	0	0	0	0	0
89	0	0	0	0	5.37721e-05	0	0.000483949	0	0	0.00204334	0	0	0	0	0	0	0	0	0	0	0	0	0	0	0	0	0	0	0	0	0	0	0	0	0	0	0	0	0	0	0	0	0	0	0	0	0	0	0
90	0	0	0	0	0	0	0	0	0	0.00182825	0	0	0	0	0	0	0	0	0	0	0	0	0	0	0	0	0	0	0	0	0	0	0	0	0	0	0	0	0	0	0	0	0	0	0	0	0	0	0
91	0	0	0	0	0.000215088	0	0.000806582	0	0	0.00123676	0	0	0	0	0	0	0	0	0	0	0	0	0	0	0	0	0	0	0	0	0	0	0	0	0	0	0	0	0	0	0	0	0	0	0	0	0	0	0
92	0	0.000161316	0	0	0	0.000322633	0	0	0	0	0	0.000967898	0	0	0	0	0	0	0	0	0	0	0	0	0	0	0	0	0	0	0	0	0	0	0	0	0	0	0	0	0	0	0	0	0	0	0	0	0
93	0	0	0	0	0	0	0	0.0210787	0	0	0	0	0	0	0.000215088	0	0	0	0	0	0	0	0	0	0	0	0	0	0	0	0	0	0	0	0	0	0	0	0	0	0	0	0	0	0	0	0	0	0
94	0	0	0	0.000107544	0	0	0	0	0.00182825	0	0	0	0	0	0	0.000215088	0	0	0	0	0	0	0	0	0	0.00414045	0	0	0	0	0	0	0	0	0	0	0	0	0	0.000161316	0	0	0	0	0	0	0	0	0
95	0	0	0	0	5.37721e-05	0	0.000215088	0	0	0.00075281	0	0	0	0	0	0	0	0	0	0	0	0	0	0	0	0	0	0	0	0	0	0	0	0	0	0	0	0	0	0	0	0	0	0	0	0	0	0	0
96	0	0	0	0	0.000268861	0	0.000806582	0	0	0.00102167	0	0	0	0	0	0	0	0	0	0	0	0	0	0	0	0	0	0	0	0	0	0	0	0	0	0	0	0	0	0	0	0	0	0	0	0	0	0	0
97	0	0	0	0	0	0	0	0.0204334	0	0	0	0	0	0	0.000322633	0	0	0	0	0	0	0	0	0	0	0	0	0	0	0	0	0	0	0	0	0	0	0	0	0	0	0	0	0	0	0	0	0	0
98	0	0	0	0	0.000376405	0	0.00258106	0	0	0.000967898	0	0	0	0	0	0	0	0	0	0	0	0	0	0	0	0	0	0	0	0	0	0	0	0	0	0	0	0	0	0	0	0	0	0	0	0	0	0	0
99	0	0	0	0	0.000107544	0	0.00139807	0	0	0.000860354	0	0	0	0	0	0	0	0	0	0	0	0	0	0	0	0	0	0	0	0	0	0	0	0	0	0	0	0	0	0	0	0	0	0	0	0	0	0	0
100	0	0	0	0	0.000322633	0	0.00225843	0	0	0.00107544	0	0	0	0	0	0	0	0	0	0	0	0	0	0	0	0	0	0	0	0	0	0	0	0	0	0	0	0	0	0	0	0	0	0	0	0	0	0	0
101	0	0	0	0.000107544	0	0	0	0	0.00107544	0	0	0	0	0	0	0.00118299	0	0	0	0	0	0	0	0	0	0	0	0	0	0	0	0	0	0	0	0	0	0	0	0	0	0	0	0	0	0	0	0	0
102	0	0	0	0	0	0	0	0.00408668	0	0	0	0	0.000107544	0	0	0	0	0	0	0	0	0	0	0	0	0	0	0	0	0	0	0	0	0	0	0	0	0	0	0	0	0	0	0	0	0	0	0	0
103	0	0	0	0	0	0	0	0	0	0	0	0	0	0	0	0	0	0	0	0	0	0	0	0	0	0	0	0	0	0	0	0	0	0	0	0	0	0	0	0	0	0	0	0	0	0	0	0	0
104	0	0	0	0	0	0	0	0	0	0	0	0	0	0	0	0	0	0	0	0	0	0	0	0	0	0	0	0	0	0	0	0	0	0	0	0	0	0	0	0	0	0	0	0	0	0	0	0	0
105	0	0	0	0	0	0	0	0	0	0	0	0	0	0	0	0	0	0	0	0	0	0	0	0	0	0	0	0	0	0	0	0	0	0	0	0	0	0	0	0	0	0	0	0	0	0	0	0	0
106	0	0	0	0	0	0	0	0	0	0	0	0	0	0	0	0	0	0	0	0	0	0	0	0	0	0	0	0	0	0	0	0	0	0	0	0	0	0	0	0	0	0	0	0	0	0	0	0	0
107	0	0	0	0	0	0	0	0	0	0	0	0	0	0	0	0	0	0	0	0	0	0	0	0	0	0	0	0	0	0	0	0	0	0	0	0	0	0	0	0	0	0	0	0	0	0	0	0	0
Sum	0	0.00301124	0	0.000806582	0.0065602	0.00715169	0.0170458	0.144432	0.0143034	0.184761	5.37721e-05	0.0179599	0.0103242	0	0.0123138	0.00371028	5.37721e-05	0.000161316	0.000107544	0.000161316	5.37721e-05	0.000107544	0.00209711	5.37721e-05	0.00209711	0.0205409	5.37721e-05	0.000430177	5.37721e-05	0.000645265	5.37721e-05	0.000161316	5.37721e-05	5.37721e-05	5.37721e-05	0.000483949	5.37721e-05	5.37721e-05	0.000107544	0.000430177	0.000107544	0.000107544	5.37721e-05	0.000107544	0.000107544	5.37721e-05	5.37721e-05	5.37721e-05	0.000107544
[truncated: 163 more columns]

## Sheet: Context
Context	T/N	A/C	C/N	T/G	C/G	A/T	C/A	G/A	T/C	C/T	A/N	A/G	G/T	G/N	G/C	T/A	T/-	G/-	C/-	A/-	-/G	-/T	-/C	-/A
GCT		0		0	9	0	11	0	0	312	0	0	0		0	0	0	0	191	0	0	1	7	0
CGC		0		0	0	0	0	439	0	0	0	0	7		29	0	0	95	0	0	9	1	1	0
TGA		0		0	0	0	0	183	0	0	0	0	11		4	0	0	45	0	0	6	0	0	0
CGA		0		0	0	0	0	297	0	0	0	0	29		13	0	0	158	0	0	16	1	0	2
TGC		0		0	0	0	0	323	0	0	0	0	43		46	0	0	191	0	0	13	1	3	0
GGC		0		0	0	0	0	229	0	0	0	0	8		78	0	0	25	0	0	0	0	0	0
GTG		0		3	0	0	0	0	67	0	0	0	0		0	7	46	0	0	0	0	6	0	0
AGA		0		0	0	0	0	166	0	0	0	0	10		2	0	0	69	0	0	1	0	0	1
AGT		0		0	0	0	0	392	0	0	0	0	0		4	0	0	104	0	0	3	1	0	0
GAC		4		0	0	12	0	0	0	0	0	58	0		0	0	0	0	0	170	1	0	0	7
GAA		6		0	0	2	0	0	0	0	1	26	0		0	0	0	0	0	124	0	0	0	9
CAT		5		0	0	5	0	0	0	0	0	14	0		0	0	0	0	0	54	0	1	0	4
CAG		8		0	0	44	0	0	0	0	0	76	0		0	0	0	0	0	219	0	1	0	12
CTC		0		4	0	0	0	0	26	0	0	0	0		0	1	35	0	0	0	2	0	0	0
CCT		0		0	7	0	51	0	0	72	0	0	0		0	0	0	0	11	0	0	0	0	0
GAG		2		0	0	4	0	0	0	0	0	23	0		0	0	0	0	0	40	1	0	1	2
CAC		25		0	0	32	0	0	0	0	0	63	0		0	0	0	0	0	289	1	0	6	10
AGC		0		0	0	0	0	283	0	0	0	0	17		19	0	0	249	0	0	14	0	2	1
TAC		2		0	0	16	0	0	0	0	0	18	0		0	0	0	0	0	121	0	1	1	3
GTC		0		2	0	0	0	0	34	0	0	0	0		0	4	77	0	0	0	0	4	0	0
TCC		0		0	1	0	4	0	0	14	0	0	0		0	0	0	0	94	0	0	0	7	0
CCA		0		0	12	0	27	0	0	358	0	0	0		0	0	0	0	38	0	0	0	0	2
ACT		0		0	6	0	15	0	0	146	0	0	0		0	0	0	0	232	0	0	0	10	0
CGT		0		0	0	0	0	156	0	0	0	0	54		23	0	0	64	0	0	6	2	0	0
CCG		0		0	12	0	36	0	0	324	0	0	0		0	0	0	0	34	0	3	0	0	0
ATC		0		0	0	0	0	0	19	0	0	0	0		0	3	26	0	0	0	1	4	0	0
GCG		0		0	8	0	6	0	0	264	0	0	0		0	0	0	0	42	0	1	0	1	0
TCG		0		0	4	0	1	0	0	240	0	0	0		0	0	0	0	89	0	0	0	2	0
ACA		0		0	1	0	4	0	0	145	0	0	0		0	0	0	0	134	0	0	0	6	1
CGG		0		0	0	0	0	218	0	0	0	0	13		11	0	0	143	0	0	12	0	1	0
CAA		2		0	0	9	0	0	0	0	0	12	0		0	0	0	0	0	93	0	0	0	3
CTA		0		1	0	0	0	0	39	0	0	0	0		0	7	82	0	0	0	0	4	0	0
GCA		0		0	9	0	12	0	0	330	0	0	0		0	0	0	0	198	0	0	0	16	0
CTG		0		5	0	0	0	0	81	0	0	0	0		0	47	116	0	0	0	5	7	0	0
ACG		0		0	1	0	1	0	0	84	0	0	0		0	0	0	0	45	0	1	0	2	0
AAC		2		0	0	9	0	0	0	0	0	44	0		0	0	0	0	0	42	0	0	1	0
ACC		0		0	18	0	25	0	0	401	0	0	0		0	0	0	0	919	0	0	0	70	0
CCC		0		0	17	0	63	0	0	450	0	0	0		0	0	0	0	11	0	0	0	0	0
GCC		0		0	17	0	61	0	0	296	0	0	0		0	0	0	0	398	0	1	0	43	2

## Sheet: Context Normalized
Context	T/N	A/C	C/N	T/G	C/G	A/T	C/A	G/A	T/C	C/T	A/N	A/G	G/T	G/N	G/C	T/A	T/-	G/-	C/-	A/-	-/G	-/T	-/C	-/A
GCT		0		0	0.000483949	0	0.000591493	0	0	0.0167769	0	0	0		0	0	0	0	0.0102705	0	0	5.37721e-05	0.000376405	0
CGC		0		0	0	0	0	0.023606	0	0	0	0	0.000376405		0.00155939	0	0	0.00510835	0	0	0.000483949	5.37721e-05	5.37721e-05	0
TGA		0		0	0	0	0	0.0098403	0	0	0	0	0.000591493		0.000215088	0	0	0.00241975	0	0	0.000322633	0	0	0
CGA		0		0	0	0	0	0.0159703	0	0	0	0	0.00155939		0.000699037	0	0	0.00849599	0	0	0.000860354	5.37721e-05	0	0.000107544
TGC		0		0	0	0	0	0.0173684	0	0	0	0	0.0023122		0.00247352	0	0	0.0102705	0	0	0.000699037	5.37721e-05	0.000161316	0
GGC		0		0	0	0	0	0.0123138	0	0	0	0	0.000430177		0.00419422	0	0	0.0013443	0	0	0	0	0	0
GTG		0		0.000161316	0	0	0	0	0.00360273	0	0	0	0		0	0.000376405	0.00247352	0	0	0	0	0.000322633	0	0
AGA		0		0	0	0	0	0.00892617	0	0	0	0	0.000537721		0.000107544	0	0	0.00371028	0	0	5.37721e-05	0	0	5.37721e-05
AGT		0		0	0	0	0	0.0210787	0	0	0	0	0		0.000215088	0	0	0.0055923	0	0	0.000161316	5.37721e-05	0	0
GAC		0.000215088		0	0	0.000645265	0	0	0	0	0	0.00311878	0		0	0	0	0	0	0.00914126	5.37721e-05	0	0	0.000376405
GAA		0.000322633		0	0	0.000107544	0	0	0	0	5.37721e-05	0.00139807	0		0	0	0	0	0	0.00666774	0	0	0	0.000483949
CAT		0.000268861		0	0	0.000268861	0	0	0	0	0	0.00075281	0		0	0	0	0	0	0.00290369	0	5.37721e-05	0	0.000215088
CAG		0.000430177		0	0	0.00236597	0	0	0	0	0	0.00408668	0		0	0	0	0	0	0.0117761	0	5.37721e-05	0	0.000645265
CTC		0		0.000215088	0	0	0	0	0.00139807	0	0	0	0		0	5.37721e-05	0.00188202	0	0	0	0.000107544	0	0	0
CCT		0		0	0.000376405	0	0.00274238	0	0	0.00387159	0	0	0		0	0	0	0	0.000591493	0	0	0	0	0
GAG		0.000107544		0	0	0.000215088	0	0	0	0	0	0.00123676	0		0	0	0	0	0	0.00215088	5.37721e-05	0	5.37721e-05	0.000107544
CAC		0.0013443		0	0	0.00172071	0	0	0	0	0	0.00338764	0		0	0	0	0	0	0.0155401	5.37721e-05	0	0.000322633	0.000537721
AGC		0		0	0	0	0	0.0152175	0	0	0	0	0.000914126		0.00102167	0	0	0.0133893	0	0	0.00075281	0	0.000107544	5.37721e-05
TAC		0.000107544		0	0	0.000860354	0	0	0	0	0	0.000967898	0		0	0	0	0	0	0.00650643	0	5.37721e-05	5.37721e-05	0.000161316
GTC		0		0.000107544	0	0	0	0	0.00182825	0	0	0	0		0	0.000215088	0.00414045	0	0	0	0	0.000215088	0	0
TCC		0		0	5.37721e-05	0	0.000215088	0	0	0.00075281	0	0	0		0	0	0	0	0.00505458	0	0	0	0.000376405	0
CCA		0		0	0.000645265	0	0.00145185	0	0	0.0192504	0	0	0		0	0	0	0	0.00204334	0	0	0	0	0.000107544
ACT		0		0	0.000322633	0	0.000806582	0	0	0.00785073	0	0	0		0	0	0	0	0.0124751	0	0	0	0.000537721	0
CGT		0		0	0	0	0	0.00838845	0	0	0	0	0.00290369		0.00123676	0	0	0.00344142	0	0	0.000322633	0.000107544	0	0
CCG		0		0	0.000645265	0	0.0019358	0	0	0.0174222	0	0	0		0	0	0	0	0.00182825	0	0.000161316	0	0	0
ATC		0		0	0	0	0	0	0.00102167	0	0	0	0		0	0.000161316	0.00139807	0	0	0	5.37721e-05	0.000215088	0	0
GCG		0		0	0.000430177	0	0.000322633	0	0	0.0141958	0	0	0		0	0	0	0	0.00225843	0	5.37721e-05	0	5.37721e-05	0
TCG		0		0	0.000215088	0	5.37721e-05	0	0	0.0129053	0	0	0		0	0	0	0	0.00478572	0	0	0	0.000107544	0
ACA		0		0	5.37721e-05	0	0.000215088	0	0	0.00779696	0	0	0		0	0	0	0	0.00720546	0	0	0	0.000322633	5.37721e-05
CGG		0		0	0	0	0	0.0117223	0	0	0	0	0.000699037		0.000591493	0	0	0.00768941	0	0	0.000645265	0	5.37721e-05	0
CAA		0.000107544		0	0	0.000483949	0	0	0	0	0	0.000645265	0		0	0	0	0	0	0.00500081	0	0	0	0.000161316
CTA		0		5.37721e-05	0	0	0	0	0.00209711	0	0	0	0		0	0.000376405	0.00440931	0	0	0	0	0.000215088	0	0
GCA		0		0	0.000483949	0	0.000645265	0	0	0.0177448	0	0	0		0	0	0	0	0.0106469	0	0	0	0.000860354	0
CTG		0		0.000268861	0	0	0	0	0.00435554	0	0	0	0		0	0.00252729	0.00623757	0	0	0	0.000268861	0.000376405	0	0
ACG		0		0	5.37721e-05	0	5.37721e-05	0	0	0.00451686	0	0	0		0	0	0	0	0.00241975	0	5.37721e-05	0	0.000107544	0
AAC		0.000107544		0	0	0.000483949	0	0	0	0	0	0.00236597	0		0	0	0	0	0	0.00225843	0	0	5.37721e-05	0
ACC		0		0	0.000967898	0	0.0013443	0	0	0.0215626	0	0	0		0	0	0	0	0.0494166	0	0	0	0.00376405	0
CCC		0		0	0.000914126	0	0.00338764	0	0	0.0241975	0	0	0		0	0	0	0	0.000591493	0	0	0	0	0
GCC		0		0	0.000914126	0	0.0032801	0	0	0.0159165	0	0	0		0	0	0	0	0.0214013	0	5.37721e-05	0	0.0023122	0.000107544
