# Supplementary material for: The Influence of the Capping Step During Solid-Phase Phosphoramidite Synthesis of Oligonucleotides on Synthetic Errors in Oligonucleotides
Source: Molecules. 2025 Dec 25;31(1):94. doi: 10.3390/molecules31010094 (PMC12786494; doi:10.3390/molecules31010094)
Supplement: Supplementary file 1 [file molecules-31-00094-s001.zip › 107bp_1_CIII.xls]

## Sheet: Summary
Total number of reads	10178
Number of mapped read pairs	9507
Number of read pairs with at least one unmapped read	671
Number of read pairs with whole length	4657
Number of read pairs with almost whole length (up to -4 n.)	0
Number of read pairs without errors	1424
Number of read pairs with errors	3233
Total number of sequence errors	819
Total number of reads without start	2882
Total number of reads without end	6882

## Sheet: Positions and Type
Position	G/A	A/G	G/N	T/G	C/T	T/A	T/C	C/N	G/T	A/T	G/C	C/G	C/A	A/C	A/N	CGACCACTA/-	CCCGACAACC/-	GCTGCCCGAC/-	CCGA/-	TCGCCG/-	CTGC/-	GAGCA/-	CG/-	CCGTGCTG/-	GTGCT/-	GCTC/-	ACTACCTGAG/-	ACTACCTG/-	CGG/-	CGTG/-	ACACCC/-	ATCG/-	CCATCGG/-	GT/-	ACCCCCATCG/-	CGA/-	TACCT/-	GCCCCGTGCTGCTGC/-	GCTG/-	CCCATCGGCGA/-	AACCACT/-	CT/-	AGCAG/-	CACTACCTG/-	CGTGCTG/-	TGAG/-	GCG/-	CCGT/-	CGACGGCC/-
1	0	0	0	0	0	0	0	0	0	0	0	0	0	0	0	0	0	0	0	0	0	0	0	0	0	0	0	0	0	0	0	0	0	0	0	0	0	0	0	0	0	0	0	0	0	0	0	0	0
2	0	0	0	0	0	0	0	0	0	0	0	0	0	0	0	0	0	0	0	0	0	0	0	0	0	0	0	0	0	0	0	0	0	0	0	0	0	0	0	0	0	0	0	0	0	0	0	0	0
3	0	0	0	0	0	0	0	0	0	0	0	0	0	0	0	0	0	0	0	0	0	0	0	0	0	0	0	0	0	0	0	0	0	0	0	0	0	0	0	0	0	0	0	0	0	0	0	0	0
4	0	0	0	0	0	0	0	0	0	0	0	0	0	0	0	0	0	0	0	0	0	0	0	0	0	0	0	0	0	0	0	0	0	0	0	0	0	0	0	0	0	0	0	0	0	0	0	0	0
5	0	0	0	0	0	0	0	0	0	0	0	0	0	0	0	0	0	0	0	0	0	0	0	0	0	0	0	0	0	0	0	0	0	0	0	0	0	0	0	0	0	0	0	0	0	0	0	0	0
6	0	0	0	0	72	0	0	0	0	0	0	0	3	0	0	0	0	0	0	0	0	0	0	0	0	0	0	0	0	0	0	0	0	0	0	0	0	0	0	0	0	0	0	0	0	0	0	0	0
7	26	0	0	0	0	0	0	0	7	0	10	0	0	0	0	0	0	0	0	0	0	0	0	0	0	0	0	0	0	0	0	0	0	0	0	0	0	0	0	0	0	0	0	0	0	0	0	0	0
8	0	0	0	3	0	0	16	0	0	0	0	0	0	0	0	0	0	0	0	0	0	0	0	0	0	0	0	0	0	0	0	0	0	0	0	0	0	0	0	0	0	0	0	0	0	0	0	0	0
9	30	0	0	0	0	0	0	0	4	0	6	0	0	0	0	0	0	0	0	0	0	0	0	0	0	0	0	0	0	0	0	0	0	0	0	0	0	0	0	0	0	0	0	0	0	0	0	0	0
10	0	0	0	0	46	0	0	0	0	0	0	1	0	0	0	0	0	0	0	0	0	0	0	0	0	0	0	0	0	0	0	0	0	0	0	0	0	0	0	0	0	0	0	0	0	0	0	0	0
11	0	3	0	0	0	0	0	0	0	3	0	0	0	1	0	0	0	0	0	0	0	0	0	0	0	0	0	0	0	0	0	0	0	0	0	0	0	0	0	0	0	0	0	0	0	0	0	0	0
12	41	0	0	0	0	0	0	0	3	0	3	0	0	0	0	0	0	0	0	0	0	0	0	0	0	2	0	0	0	0	0	0	0	0	0	0	0	0	0	0	0	0	0	0	0	0	0	0	0
13	0	0	0	0	24	0	0	0	0	0	0	2	0	0	0	0	0	0	0	0	0	0	0	0	0	0	0	0	0	0	0	0	0	0	0	0	0	0	0	0	0	1	0	0	0	0	0	0	0
14	0	0	0	0	0	0	6	0	0	0	0	0	0	0	0	0	0	0	0	2	0	0	0	0	0	0	0	0	0	0	0	0	0	0	0	0	0	0	0	0	0	0	0	0	0	0	0	0	0
15	0	0	0	0	32	0	0	0	0	0	0	1	1	0	0	0	0	0	0	0	0	0	10	0	0	0	0	0	0	0	0	0	0	0	0	0	0	0	0	0	0	0	0	0	0	0	0	0	0
16	57	0	0	0	0	0	0	0	1	0	8	0	0	0	0	0	0	0	0	0	0	0	0	0	0	0	0	0	0	0	0	0	0	0	0	0	0	0	0	0	0	0	0	0	0	0	0	0	0
17	0	0	0	0	24	0	0	0	0	0	0	3	2	0	0	0	0	0	0	0	0	0	0	0	0	0	0	0	0	0	0	0	0	0	0	0	0	0	0	0	0	0	0	0	0	0	0	0	0
18	0	0	0	0	29	0	0	0	0	0	0	3	1	0	0	1	0	0	0	0	0	0	4	0	0	0	0	0	0	0	0	0	0	0	0	2	0	0	0	0	0	0	0	0	0	0	0	0	0
19	99	0	0	0	0	0	0	0	7	0	3	0	0	0	0	0	0	0	0	0	0	0	0	0	0	0	0	0	0	0	0	0	0	0	0	0	0	0	0	0	0	0	0	0	0	0	0	0	0
20	0	1	0	0	0	0	0	0	0	2	0	0	0	0	0	0	0	0	0	0	0	0	0	0	0	0	0	0	0	0	0	0	0	0	0	0	0	0	0	0	0	0	0	0	0	0	0	0	0
21	0	0	0	0	22	0	0	0	0	0	0	2	0	0	0	0	0	0	0	0	0	0	0	0	0	0	0	0	0	0	0	0	0	0	0	0	0	0	0	0	0	0	0	0	0	0	0	0	0
22	0	0	0	0	35	0	0	0	0	0	0	0	0	0	0	0	0	0	0	0	0	0	0	0	0	0	0	0	0	0	0	0	0	0	0	0	0	0	0	0	0	0	0	0	0	0	0	0	0
23	0	2	0	0	0	0	0	0	0	3	0	0	0	1	0	0	0	0	0	0	0	0	0	0	0	0	0	0	0	0	0	0	0	0	0	0	0	0	0	0	0	0	0	0	0	0	0	0	0
24	0	0	0	0	43	0	0	0	0	0	0	2	0	0	0	0	0	0	0	0	0	0	0	0	0	0	0	0	0	0	0	0	0	0	0	0	0	0	0	0	0	1	0	0	0	0	0	0	0
25	0	0	0	1	0	3	9	0	0	0	0	0	0	0	0	0	0	0	0	0	0	0	0	0	0	0	0	0	0	0	0	0	0	0	0	0	0	0	0	0	0	0	0	0	0	0	0	0	0
26	0	2	0	0	0	0	0	0	0	2	0	0	0	1	0	0	0	0	0	0	0	0	0	0	0	0	0	0	0	0	0	0	0	0	0	0	0	0	0	0	0	0	0	0	0	0	0	0	0
27	0	0	0	0	47	0	0	0	0	0	0	3	1	0	0	0	0	0	0	0	0	0	0	0	0	0	0	0	0	0	0	0	0	0	0	0	0	0	0	0	0	0	0	0	0	0	0	0	0
28	0	0	0	0	36	0	0	0	0	0	0	3	1	0	0	0	0	0	0	0	0	0	0	0	0	0	0	0	0	0	0	0	0	0	0	0	0	0	0	0	0	0	0	0	0	0	0	0	0
29	0	0	0	0	0	0	0	0	0	3	0	0	0	3	0	0	0	0	0	0	0	0	0	0	0	0	0	0	0	0	0	0	0	0	0	0	0	0	0	0	0	0	2	0	0	0	0	0	0
30	140	0	0	0	0	0	0	0	1	0	1	0	0	0	0	0	0	0	0	0	0	0	0	0	0	0	0	0	0	0	0	0	0	0	0	0	0	0	0	0	0	0	0	0	0	0	0	0	0
31	0	0	0	0	45	0	0	0	0	0	0	1	0	0	0	0	0	0	0	0	0	0	0	0	0	0	0	0	0	0	0	0	0	0	0	0	0	0	0	0	0	0	0	0	0	0	0	0	0
32	0	5	0	0	0	0	0	0	0	1	0	0	0	2	0	0	0	0	0	0	0	0	0	0	0	0	0	0	0	0	0	0	0	0	0	0	0	0	0	0	0	0	0	0	0	0	0	0	0
33	205	0	0	0	0	0	0	0	0	0	0	0	0	0	0	0	0	0	0	0	0	0	0	0	0	0	0	0	0	0	0	0	0	0	0	0	0	0	0	0	0	0	0	0	0	0	0	0	0
34	0	6	0	0	0	0	0	0	0	0	0	0	0	0	0	0	0	0	0	0	0	0	0	0	0	0	0	0	0	0	0	0	0	0	0	0	0	0	0	0	0	0	0	0	0	0	0	0	0
35	0	4	0	0	0	0	0	0	0	2	0	0	0	0	0	0	0	0	0	0	0	0	0	0	0	0	0	0	0	0	1	0	0	0	0	0	0	0	0	0	0	0	0	0	0	0	0	0	0
36	0	0	0	0	42	0	0	0	0	0	0	0	0	0	0	0	0	0	0	0	0	0	0	0	0	0	0	0	0	0	0	0	0	0	0	0	0	0	0	0	0	0	0	0	0	0	0	0	0
37	0	8	0	0	0	0	0	0	0	0	0	0	0	1	0	0	0	0	0	0	0	0	0	0	0	0	0	0	0	0	0	0	0	0	1	0	0	0	0	0	0	0	0	0	0	0	0	0	0
38	0	0	0	0	23	0	0	0	0	0	0	1	0	0	0	0	0	0	0	0	0	0	0	0	0	0	0	0	0	0	0	0	0	0	0	0	0	0	0	0	0	0	0	0	0	0	0	0	0
39	0	0	0	0	30	0	0	0	0	0	0	1	0	0	0	0	0	0	0	0	0	0	0	0	0	0	0	0	0	0	0	0	0	0	0	0	0	0	0	0	0	0	0	0	0	0	0	0	0
40	0	0	0	0	25	0	0	0	0	0	0	1	1	0	0	0	0	0	0	0	0	0	0	0	0	0	0	0	0	0	0	0	0	0	0	0	0	0	0	1	0	0	0	0	0	0	0	0	0
41	0	0	0	0	30	0	0	0	0	0	0	1	0	0	0	0	0	0	0	0	0	0	0	0	0	0	0	0	0	0	0	0	1	0	0	0	0	0	0	0	0	0	0	0	0	0	0	0	0
42	0	0	0	0	44	0	0	0	0	0	0	4	3	0	0	0	0	0	0	0	0	0	0	0	0	0	0	0	0	0	0	0	0	0	0	0	0	0	0	0	0	0	0	0	0	0	0	0	0
43	0	3	0	0	0	0	0	0	0	1	0	0	0	4	0	0	0	0	0	0	0	0	0	0	0	0	0	0	0	0	0	1	0	0	0	0	0	0	0	0	0	0	0	0	0	0	0	0	0
44	0	0	0	0	0	0	5	0	0	0	0	0	0	0	0	0	0	0	0	0	0	0	0	0	0	0	0	0	0	0	0	0	0	0	0	0	0	0	0	0	0	0	0	0	0	0	0	0	0
45	0	0	0	0	52	0	0	0	0	0	0	2	1	0	0	0	0	0	0	0	0	0	3	0	0	0	0	0	1	0	0	0	0	0	0	0	0	0	0	0	0	0	0	0	0	0	0	0	0
46	105	0	0	0	0	0	0	0	3	0	3	0	0	0	0	0	0	0	0	0	0	0	0	0	0	0	0	0	0	0	0	0	0	0	0	0	0	0	0	0	0	0	0	0	0	0	0	0	0
47	106	0	0	0	0	0	0	0	1	0	0	0	0	0	0	0	0	0	0	0	0	0	0	0	0	0	0	0	0	0	0	0	0	0	0	0	0	0	0	0	0	0	0	0	0	0	1	0	0
48	0	0	0	0	46	0	0	0	0	0	0	3	1	0	0	0	0	0	0	0	0	0	0	0	0	0	0	0	0	0	0	0	0	0	0	4	0	0	0	0	0	0	0	0	0	0	0	0	1
49	141	0	0	0	0	0	0	0	2	0	2	0	0	0	0	0	0	0	0	0	0	0	0	0	0	0	0	0	0	0	0	0	0	0	0	0	0	0	0	0	0	0	0	0	0	0	0	0	0
50	0	2	0	0	0	0	0	0	0	1	0	0	0	1	0	0	0	0	0	0	0	0	0	0	0	0	0	0	0	0	0	0	0	0	0	0	0	0	0	0	0	0	0	0	0	0	0	0	0
51	0	0	0	0	48	0	0	0	0	0	0	2	1	0	0	0	0	0	0	0	0	0	2	0	0	0	0	0	0	0	0	0	0	0	0	0	0	0	0	0	0	0	0	0	0	0	0	0	0
52	70	0	0	0	0	0	0	0	2	0	0	0	0	0	0	0	0	0	0	0	0	0	0	0	0	0	0	0	0	0	0	0	0	0	0	0	0	0	0	0	0	0	0	0	0	0	0	0	0
53	89	0	0	0	0	0	0	0	2	0	14	0	0	0	0	0	0	0	0	0	0	0	0	0	0	0	0	0	0	0	0	0	0	0	0	0	0	1	0	0	0	0	0	0	0	0	0	0	0
54	0	0	0	0	30	0	0	0	0	0	0	1	0	0	0	0	0	0	0	0	0	0	0	0	0	0	0	0	0	0	0	0	0	0	0	0	0	0	0	0	0	0	0	0	0	0	0	0	0
55	0	0	0	0	31	0	0	0	0	0	0	0	1	0	0	0	0	0	0	0	0	0	0	0	0	0	0	0	0	0	0	0	0	0	0	0	0	0	0	0	0	0	0	0	0	0	0	0	0
56	0	0	0	0	40	0	0	0	0	0	0	1	1	0	0	0	0	0	0	0	0	0	0	1	0	0	0	0	0	0	0	0	0	0	0	0	0	0	0	0	0	0	0	0	0	0	0	2	0
57	0	0	0	0	44	0	0	0	0	0	0	1	1	0	0	0	0	0	0	0	0	0	5	0	0	0	0	0	0	1	0	0	0	0	0	0	0	0	0	0	0	0	0	0	1	0	0	0	0
58	74	0	0	0	0	0	0	0	1	0	1	0	0	0	0	0	0	0	0	0	0	0	0	0	2	0	0	0	0	0	0	0	0	1	0	0	0	0	0	0	0	0	0	0	0	0	0	0	0
59	0	0	0	3	0	0	5	0	0	0	0	0	0	0	0	0	0	0	0	0	0	0	0	0	0	0	0	0	0	0	0	0	0	0	0	0	0	0	0	0	0	0	0	0	0	0	0	0	0
60	72	0	0	0	0	0	0	0	4	0	7	0	0	0	0	0	0	0	0	0	0	0	0	0	0	0	0	0	0	0	0	0	0	0	0	0	0	0	1	0	0	0	0	0	0	0	0	0	0
61	0	0	0	0	42	0	0	0	0	0	0	1	1	0	0	0	0	0	0	0	1	0	0	0	0	0	0	0	0	0	0	0	0	0	0	0	0	0	0	0	0	0	0	0	0	0	0	0	0
62	0	0	0	0	0	0	8	0	0	0	0	0	0	0	0	0	0	0	0	0	0	0	0	0	0	0	0	0	0	0	0	0	0	0	0	0	0	0	0	0	0	0	0	0	0	0	0	0	0
63	80	0	0	0	0	0	0	0	0	0	3	0	0	0	0	0	0	1	0	0	0	0	0	0	0	0	0	0	0	0	0	0	0	0	0	0	0	0	1	0	0	0	0	0	0	0	0	0	0
64	0	0	0	0	47	0	0	0	0	0	0	4	1	0	0	0	0	0	0	0	0	0	0	0	0	0	0	0	0	0	0	0	0	0	0	0	0	0	0	0	0	0	0	0	0	0	0	0	0
65	0	0	0	1	0	0	7	0	0	0	0	0	0	0	0	0	0	0	0	0	0	0	0	0	0	0	0	0	0	0	0	0	0	0	0	0	0	0	0	0	0	0	0	0	0	0	0	0	0
66	77	0	0	0	0	0	0	0	3	0	5	0	0	0	0	0	0	0	0	0	0	0	0	0	0	0	0	0	0	0	0	0	0	0	0	0	0	0	0	0	0	0	0	0	0	0	0	0	0
67	0	0	0	0	47	0	0	0	0	0	0	1	2	0	0	0	1	0	0	0	0	0	0	0	0	0	0	0	0	0	0	0	0	0	0	0	0	0	0	0	0	0	0	0	0	0	0	0	0
68	0	0	0	0	38	0	0	0	0	0	0	0	2	0	0	0	0	0	1	0	0	0	0	0	0	0	0	0	0	0	0	0	0	0	0	0	0	0	0	0	0	0	0	0	0	0	0	0	0
69	0	0	0	0	38	0	0	0	0	0	0	0	2	0	0	0	0	0	0	0	0	0	3	0	0	0	0	0	0	0	0	0	0	0	0	0	0	0	0	0	0	0	0	0	0	0	0	0	0
70	168	0	0	0	0	0	0	0	0	0	2	0	0	0	0	0	0	0	0	0	0	0	0	0	0	0	0	0	0	0	0	0	0	0	0	0	0	0	0	0	0	0	0	0	0	0	0	0	0
71	0	2	0	0	0	0	0	0	0	0	0	0	0	0	0	0	0	0	0	0	0	0	0	0	0	0	0	0	0	0	0	0	0	0	0	0	0	0	0	0	0	0	0	0	0	0	0	0	0
72	0	0	0	0	30	0	0	0	0	0	0	1	1	0	0	0	0	0	0	0	0	0	0	0	0	0	0	0	0	0	0	0	0	0	0	0	0	0	0	0	0	0	0	0	0	0	0	0	0
73	0	5	0	0	0	0	0	0	0	1	0	0	0	3	0	0	0	0	0	0	0	0	0	0	0	0	0	0	0	0	0	0	0	0	0	0	0	0	0	0	1	0	0	0	0	0	0	0	0
74	0	7	0	0	0	0	0	0	0	2	0	0	0	0	0	0	0	0	0	0	0	0	0	0	0	0	0	0	0	0	0	0	0	0	0	0	0	0	0	0	0	0	0	0	0	0	0	0	0
75	0	0	0	0	43	0	0	0	0	0	0	1	1	0	0	0	0	0	0	0	0	0	0	0	0	0	0	0	0	0	0	0	0	0	0	0	0	0	0	0	0	0	0	0	0	0	0	0	0
76	0	0	0	0	29	0	0	0	0	0	0	0	1	0	0	0	0	0	0	0	0	0	0	0	0	0	0	0	0	0	0	0	0	0	0	0	0	0	0	0	0	0	0	1	0	0	0	0	0
77	0	4	0	0	0	0	0	0	0	5	0	0	0	0	0	0	0	0	0	0	0	0	0	0	0	0	0	1	0	0	0	0	0	0	0	0	0	0	0	0	0	0	0	0	0	0	0	0	0
78	0	0	0	0	46	0	0	0	0	0	0	2	2	0	0	0	0	0	0	0	0	0	0	0	0	0	0	0	0	0	0	0	0	0	0	0	0	0	0	0	0	1	0	0	0	0	0	0	0
79	0	0	0	0	0	1	3	0	0	0	0	0	0	0	0	0	0	0	0	0	0	0	0	0	0	0	0	0	0	0	0	0	0	0	0	0	1	0	0	0	0	0	0	0	0	0	0	0	0
80	0	3	0	0	0	0	0	0	0	0	0	0	0	2	0	0	0	0	0	0	0	0	0	0	0	0	0	0	0	0	0	0	0	0	0	0	0	0	0	0	0	0	0	0	0	0	0	0	0
81	0	0	0	0	30	0	0	0	0	0	0	1	6	0	0	0	0	0	0	0	0	0	0	0	0	0	0	0	0	0	0	0	0	0	0	0	0	0	0	0	0	0	0	0	0	0	0	0	0
82	0	0	0	0	24	0	0	0	0	0	0	1	3	0	0	0	0	0	0	0	0	0	0	0	0	0	0	0	0	0	0	0	0	0	0	0	0	0	0	0	0	3	0	0	0	0	0	0	0
83	0	0	0	1	0	2	9	0	0	0	0	0	0	0	0	0	0	0	0	0	0	0	0	0	0	0	0	0	0	0	0	0	0	0	0	0	0	0	0	0	0	0	0	0	0	1	0	0	0
84	144	0	0	0	0	0	0	0	1	0	0	0	0	0	0	0	0	0	0	0	0	1	0	0	0	0	0	0	0	0	0	0	0	0	0	0	0	0	0	0	0	0	0	0	0	0	0	0	0
85	0	3	0	0	0	0	0	0	0	1	0	0	0	2	0	0	0	0	0	0	0	0	0	0	0	0	0	0	0	0	0	0	0	0	0	0	0	0	0	0	0	0	0	0	0	0	0	0	0
86	86	0	0	0	0	0	0	0	0	0	2	0	0	0	0	0	0	0	0	0	0	0	0	0	0	0	0	0	0	0	0	0	0	0	0	0	0	0	0	0	0	0	0	0	0	0	0	0	0
87	0	0	0	0	25	0	0	0	0	0	0	3	1	0	0	0	0	0	0	0	0	0	0	0	0	0	0	0	0	0	0	0	0	0	0	0	0	0	0	0	0	0	0	0	0	0	0	0	0
88	0	4	0	0	0	0	0	0	0	1	0	0	0	2	0	0	0	0	0	0	0	0	0	0	0	0	0	0	0	0	0	0	0	0	0	0	0	0	0	0	0	0	0	0	0	0	0	0	0
89	0	0	0	0	15	0	0	0	0	0	0	2	2	0	0	0	0	0	0	0	0	0	0	0	0	0	0	0	0	0	0	0	0	0	0	0	0	0	0	0	0	0	0	0	0	0	0	0	0
90	0	0	0	0	21	0	0	0	0	0	0	0	4	0	0	0	0	0	0	0	0	0	0	0	0	0	0	0	0	0	0	0	0	0	0	0	0	0	0	0	0	0	0	0	0	0	0	0	0
91	0	0	0	0	17	0	0	0	0	0	0	0	4	0	0	0	0	0	0	0	0	0	0	0	0	0	0	0	0	0	0	0	0	0	0	0	0	0	0	0	0	0	0	0	0	0	0	0	0
92	0	4	0	0	0	0	0	0	0	1	0	0	0	0	0	0	0	0	0	0	0	0	0	0	0	0	0	0	0	0	0	0	0	0	0	0	0	0	0	0	0	0	0	0	0	0	0	0	0
93	89	0	0	0	0	0	0	0	1	0	2	0	0	0	0	0	0	0	0	0	0	0	0	0	0	0	0	0	0	0	0	0	0	2	0	0	0	0	0	0	0	0	0	0	0	0	0	0	0
94	0	0	0	1	0	3	5	0	0	0	0	0	0	0	0	0	0	0	0	0	0	0	0	0	0	0	0	0	0	0	0	0	0	0	0	0	0	0	0	0	0	0	0	0	0	0	0	0	0
95	0	0	0	0	14	0	0	0	0	0	0	1	7	0	0	0	0	0	0	0	0	0	0	0	0	0	0	0	0	0	0	0	0	0	0	0	0	0	0	0	0	0	0	0	0	0	0	0	0
96	0	0	0	0	12	0	0	0	0	0	0	1	8	0	0	0	0	0	0	0	0	0	1	0	0	0	0	0	0	0	0	0	0	0	0	0	0	0	0	0	0	0	0	0	0	0	0	0	0
97	59	0	0	0	0	0	0	0	0	0	5	0	0	0	0	0	0	0	0	0	0	0	0	0	0	0	0	0	0	0	0	0	0	0	0	0	0	0	0	0	0	0	0	0	0	0	0	0	0
98	0	0	0	0	11	0	0	0	0	0	0	6	8	0	0	0	0	0	0	0	0	0	0	0	0	0	0	0	0	0	0	0	0	0	0	0	0	0	0	0	0	0	0	0	0	0	0	0	0
99	0	0	0	0	8	0	0	0	0	0	0	0	5	0	0	0	0	0	0	0	0	0	0	0	0	0	0	0	0	0	0	0	0	0	0	0	0	0	0	0	0	0	0	0	0	0	0	0	0
100	0	0	0	0	11	0	0	0	0	0	0	3	11	0	0	0	0	0	0	0	0	0	0	0	0	0	0	0	0	0	0	0	0	0	0	0	0	0	0	0	0	0	0	0	0	0	0	0	0
101	0	0	0	0	0	5	7	0	0	0	0	0	0	0	0	0	0	0	0	0	0	0	0	0	0	0	0	0	0	0	0	0	0	0	0	0	0	0	0	0	0	0	0	0	0	0	0	0	0
102	15	0	0	0	0	0	0	0	2	0	0	0	0	0	0	0	0	0	0	0	0	0	0	0	0	0	0	0	0	0	0	0	0	0	0	0	0	0	0	0	0	0	0	0	0	0	0	0	0
103	0	0	0	0	0	0	0	0	0	0	0	0	0	0	0	0	0	0	0	0	0	0	0	0	0	0	0	0	0	0	0	0	0	0	0	0	0	0	0	0	0	0	0	0	0	0	0	0	0
104	0	0	0	0	0	0	0	0	0	0	0	0	0	0	0	0	0	0	0	0	0	0	0	0	0	0	0	0	0	0	0	0	0	0	0	0	0	0	0	0	0	0	0	0	0	0	0	0	0
105	0	0	0	0	0	0	0	0	0	0	0	0	0	0	0	0	0	0	0	0	0	0	0	0	0	0	0	0	0	0	0	0	0	0	0	0	0	0	0	0	0	0	0	0	0	0	0	0	0
106	0	0	0	0	0	0	0	0	0	0	0	0	0	0	0	0	0	0	0	0	0	0	0	0	0	0	0	0	0	0	0	0	0	0	0	0	0	0	0	0	0	0	0	0	0	0	0	0	0
107	0	0	0	0	0	0	0	0	0	0	0	0	0	0	0	0	0	0	0	0	0	0	0	0	0	0	0	0	0	0	0	0	0	0	0	0	0	0	0	0	0	0	0	0	0	0	0	0	0
Sum	1973	68	0	10	1488	14	80	0	45	29	77	67	91	23	0	1	1	1	1	2	1	1	28	1	2	2	0	1	1	1	1	1	1	3	1	6	1	1	2	1	1	6	2	1	1	1	1	2	1
[truncated: 130 more columns]

## Sheet: Position and Type Normalized
Position	G/A	A/G	G/N	T/G	C/T	T/A	T/C	C/N	G/T	A/T	G/C	C/G	C/A	A/C	A/N	CGACCACTA/-	CCCGACAACC/-	GCTGCCCGAC/-	CCGA/-	TCGCCG/-	CTGC/-	GAGCA/-	CG/-	CCGTGCTG/-	GTGCT/-	GCTC/-	ACTACCTGAG/-	ACTACCTG/-	CGG/-	CGTG/-	ACACCC/-	ATCG/-	CCATCGG/-	GT/-	ACCCCCATCG/-	CGA/-	TACCT/-	GCCCCGTGCTGCTGC/-	GCTG/-	CCCATCGGCGA/-	AACCACT/-	CT/-	AGCAG/-	CACTACCTG/-	CGTGCTG/-	TGAG/-	GCG/-	CCGT/-	CGACGGCC/-
1	0	0	0	0	0	0	0	0	0	0	0	0	0	0	0	0	0	0	0	0	0	0	0	0	0	0	0	0	0	0	0	0	0	0	0	0	0	0	0	0	0	0	0	0	0	0	0	0	0
2	0	0	0	0	0	0	0	0	0	0	0	0	0	0	0	0	0	0	0	0	0	0	0	0	0	0	0	0	0	0	0	0	0	0	0	0	0	0	0	0	0	0	0	0	0	0	0	0	0
3	0	0	0	0	0	0	0	0	0	0	0	0	0	0	0	0	0	0	0	0	0	0	0	0	0	0	0	0	0	0	0	0	0	0	0	0	0	0	0	0	0	0	0	0	0	0	0	0	0
4	0	0	0	0	0	0	0	0	0	0	0	0	0	0	0	0	0	0	0	0	0	0	0	0	0	0	0	0	0	0	0	0	0	0	0	0	0	0	0	0	0	0	0	0	0	0	0	0	0
5	0	0	0	0	0	0	0	0	0	0	0	0	0	0	0	0	0	0	0	0	0	0	0	0	0	0	0	0	0	0	0	0	0	0	0	0	0	0	0	0	0	0	0	0	0	0	0	0	0
6	0	0	0	0	0.0154606	0	0	0	0	0	0	0	0.000644192	0	0	0	0	0	0	0	0	0	0	0	0	0	0	0	0	0	0	0	0	0	0	0	0	0	0	0	0	0	0	0	0	0	0	0	0
7	0.00558299	0	0	0	0	0	0	0	0.00150311	0	0.00214731	0	0	0	0	0	0	0	0	0	0	0	0	0	0	0	0	0	0	0	0	0	0	0	0	0	0	0	0	0	0	0	0	0	0	0	0	0	0
8	0	0	0	0.000644192	0	0	0.00343569	0	0	0	0	0	0	0	0	0	0	0	0	0	0	0	0	0	0	0	0	0	0	0	0	0	0	0	0	0	0	0	0	0	0	0	0	0	0	0	0	0	0
9	0.00644192	0	0	0	0	0	0	0	0.000858922	0	0.00128838	0	0	0	0	0	0	0	0	0	0	0	0	0	0	0	0	0	0	0	0	0	0	0	0	0	0	0	0	0	0	0	0	0	0	0	0	0	0
10	0	0	0	0	0.0098776	0	0	0	0	0	0	0.000214731	0	0	0	0	0	0	0	0	0	0	0	0	0	0	0	0	0	0	0	0	0	0	0	0	0	0	0	0	0	0	0	0	0	0	0	0	0
11	0	0.000644192	0	0	0	0	0	0	0	0.000644192	0	0	0	0.000214731	0	0	0	0	0	0	0	0	0	0	0	0	0	0	0	0	0	0	0	0	0	0	0	0	0	0	0	0	0	0	0	0	0	0	0
12	0.00880395	0	0	0	0	0	0	0	0.000644192	0	0.000644192	0	0	0	0	0	0	0	0	0	0	0	0	0	0	0.000429461	0	0	0	0	0	0	0	0	0	0	0	0	0	0	0	0	0	0	0	0	0	0	0
13	0	0	0	0	0.00515353	0	0	0	0	0	0	0.000429461	0	0	0	0	0	0	0	0	0	0	0	0	0	0	0	0	0	0	0	0	0	0	0	0	0	0	0	0	0	0.000214731	0	0	0	0	0	0	0
14	0	0	0	0	0	0	0.00128838	0	0	0	0	0	0	0	0	0	0	0	0	0.000429461	0	0	0	0	0	0	0	0	0	0	0	0	0	0	0	0	0	0	0	0	0	0	0	0	0	0	0	0	0
15	0	0	0	0	0.00687138	0	0	0	0	0	0	0.000214731	0.000214731	0	0	0	0	0	0	0	0	0	0.00214731	0	0	0	0	0	0	0	0	0	0	0	0	0	0	0	0	0	0	0	0	0	0	0	0	0	0
16	0.0122396	0	0	0	0	0	0	0	0.000214731	0	0.00171784	0	0	0	0	0	0	0	0	0	0	0	0	0	0	0	0	0	0	0	0	0	0	0	0	0	0	0	0	0	0	0	0	0	0	0	0	0	0
17	0	0	0	0	0.00515353	0	0	0	0	0	0	0.000644192	0.000429461	0	0	0	0	0	0	0	0	0	0	0	0	0	0	0	0	0	0	0	0	0	0	0	0	0	0	0	0	0	0	0	0	0	0	0	0
18	0	0	0	0	0.00622718	0	0	0	0	0	0	0.000644192	0.000214731	0	0	0.000214731	0	0	0	0	0	0	0.000858922	0	0	0	0	0	0	0	0	0	0	0	0	0.000429461	0	0	0	0	0	0	0	0	0	0	0	0	0
19	0.0212583	0	0	0	0	0	0	0	0.00150311	0	0.000644192	0	0	0	0	0	0	0	0	0	0	0	0	0	0	0	0	0	0	0	0	0	0	0	0	0	0	0	0	0	0	0	0	0	0	0	0	0	0
20	0	0.000214731	0	0	0	0	0	0	0	0.000429461	0	0	0	0	0	0	0	0	0	0	0	0	0	0	0	0	0	0	0	0	0	0	0	0	0	0	0	0	0	0	0	0	0	0	0	0	0	0	0
21	0	0	0	0	0.00472407	0	0	0	0	0	0	0.000429461	0	0	0	0	0	0	0	0	0	0	0	0	0	0	0	0	0	0	0	0	0	0	0	0	0	0	0	0	0	0	0	0	0	0	0	0	0
22	0	0	0	0	0.00751557	0	0	0	0	0	0	0	0	0	0	0	0	0	0	0	0	0	0	0	0	0	0	0	0	0	0	0	0	0	0	0	0	0	0	0	0	0	0	0	0	0	0	0	0
23	0	0.000429461	0	0	0	0	0	0	0	0.000644192	0	0	0	0.000214731	0	0	0	0	0	0	0	0	0	0	0	0	0	0	0	0	0	0	0	0	0	0	0	0	0	0	0	0	0	0	0	0	0	0	0
24	0	0	0	0	0.00923341	0	0	0	0	0	0	0.000429461	0	0	0	0	0	0	0	0	0	0	0	0	0	0	0	0	0	0	0	0	0	0	0	0	0	0	0	0	0	0.000214731	0	0	0	0	0	0	0
25	0	0	0	0.000214731	0	0.000644192	0.00193257	0	0	0	0	0	0	0	0	0	0	0	0	0	0	0	0	0	0	0	0	0	0	0	0	0	0	0	0	0	0	0	0	0	0	0	0	0	0	0	0	0	0
26	0	0.000429461	0	0	0	0	0	0	0	0.000429461	0	0	0	0.000214731	0	0	0	0	0	0	0	0	0	0	0	0	0	0	0	0	0	0	0	0	0	0	0	0	0	0	0	0	0	0	0	0	0	0	0
27	0	0	0	0	0.0100923	0	0	0	0	0	0	0.000644192	0.000214731	0	0	0	0	0	0	0	0	0	0	0	0	0	0	0	0	0	0	0	0	0	0	0	0	0	0	0	0	0	0	0	0	0	0	0	0
28	0	0	0	0	0.0077303	0	0	0	0	0	0	0.000644192	0.000214731	0	0	0	0	0	0	0	0	0	0	0	0	0	0	0	0	0	0	0	0	0	0	0	0	0	0	0	0	0	0	0	0	0	0	0	0
29	0	0	0	0	0	0	0	0	0	0.000644192	0	0	0	0.000644192	0	0	0	0	0	0	0	0	0	0	0	0	0	0	0	0	0	0	0	0	0	0	0	0	0	0	0	0	0.000429461	0	0	0	0	0	0
30	0.0300623	0	0	0	0	0	0	0	0.000214731	0	0.000214731	0	0	0	0	0	0	0	0	0	0	0	0	0	0	0	0	0	0	0	0	0	0	0	0	0	0	0	0	0	0	0	0	0	0	0	0	0	0
31	0	0	0	0	0.00966287	0	0	0	0	0	0	0.000214731	0	0	0	0	0	0	0	0	0	0	0	0	0	0	0	0	0	0	0	0	0	0	0	0	0	0	0	0	0	0	0	0	0	0	0	0	0
32	0	0.00107365	0	0	0	0	0	0	0	0.000214731	0	0	0	0.000429461	0	0	0	0	0	0	0	0	0	0	0	0	0	0	0	0	0	0	0	0	0	0	0	0	0	0	0	0	0	0	0	0	0	0	0
33	0.0440198	0	0	0	0	0	0	0	0	0	0	0	0	0	0	0	0	0	0	0	0	0	0	0	0	0	0	0	0	0	0	0	0	0	0	0	0	0	0	0	0	0	0	0	0	0	0	0	0
34	0	0.00128838	0	0	0	0	0	0	0	0	0	0	0	0	0	0	0	0	0	0	0	0	0	0	0	0	0	0	0	0	0	0	0	0	0	0	0	0	0	0	0	0	0	0	0	0	0	0	0
35	0	0.000858922	0	0	0	0	0	0	0	0.000429461	0	0	0	0	0	0	0	0	0	0	0	0	0	0	0	0	0	0	0	0	0.000214731	0	0	0	0	0	0	0	0	0	0	0	0	0	0	0	0	0	0
36	0	0	0	0	0.00901868	0	0	0	0	0	0	0	0	0	0	0	0	0	0	0	0	0	0	0	0	0	0	0	0	0	0	0	0	0	0	0	0	0	0	0	0	0	0	0	0	0	0	0	0
37	0	0.00171784	0	0	0	0	0	0	0	0	0	0	0	0.000214731	0	0	0	0	0	0	0	0	0	0	0	0	0	0	0	0	0	0	0	0	0.000214731	0	0	0	0	0	0	0	0	0	0	0	0	0	0
38	0	0	0	0	0.0049388	0	0	0	0	0	0	0.000214731	0	0	0	0	0	0	0	0	0	0	0	0	0	0	0	0	0	0	0	0	0	0	0	0	0	0	0	0	0	0	0	0	0	0	0	0	0
39	0	0	0	0	0.00644192	0	0	0	0	0	0	0.000214731	0	0	0	0	0	0	0	0	0	0	0	0	0	0	0	0	0	0	0	0	0	0	0	0	0	0	0	0	0	0	0	0	0	0	0	0	0
40	0	0	0	0	0.00536826	0	0	0	0	0	0	0.000214731	0.000214731	0	0	0	0	0	0	0	0	0	0	0	0	0	0	0	0	0	0	0	0	0	0	0	0	0	0	0.000214731	0	0	0	0	0	0	0	0	0
41	0	0	0	0	0.00644192	0	0	0	0	0	0	0.000214731	0	0	0	0	0	0	0	0	0	0	0	0	0	0	0	0	0	0	0	0	0.000214731	0	0	0	0	0	0	0	0	0	0	0	0	0	0	0	0
42	0	0	0	0	0.00944814	0	0	0	0	0	0	0.000858922	0.000644192	0	0	0	0	0	0	0	0	0	0	0	0	0	0	0	0	0	0	0	0	0	0	0	0	0	0	0	0	0	0	0	0	0	0	0	0
43	0	0.000644192	0	0	0	0	0	0	0	0.000214731	0	0	0	0.000858922	0	0	0	0	0	0	0	0	0	0	0	0	0	0	0	0	0	0.000214731	0	0	0	0	0	0	0	0	0	0	0	0	0	0	0	0	0
44	0	0	0	0	0	0	0.00107365	0	0	0	0	0	0	0	0	0	0	0	0	0	0	0	0	0	0	0	0	0	0	0	0	0	0	0	0	0	0	0	0	0	0	0	0	0	0	0	0	0	0
45	0	0	0	0	0.011166	0	0	0	0	0	0	0.000429461	0.000214731	0	0	0	0	0	0	0	0	0	0.000644192	0	0	0	0	0	0.000214731	0	0	0	0	0	0	0	0	0	0	0	0	0	0	0	0	0	0	0	0
46	0.0225467	0	0	0	0	0	0	0	0.000644192	0	0.000644192	0	0	0	0	0	0	0	0	0	0	0	0	0	0	0	0	0	0	0	0	0	0	0	0	0	0	0	0	0	0	0	0	0	0	0	0	0	0
47	0.0227614	0	0	0	0	0	0	0	0.000214731	0	0	0	0	0	0	0	0	0	0	0	0	0	0	0	0	0	0	0	0	0	0	0	0	0	0	0	0	0	0	0	0	0	0	0	0	0	0.000214731	0	0
48	0	0	0	0	0.0098776	0	0	0	0	0	0	0.000644192	0.000214731	0	0	0	0	0	0	0	0	0	0	0	0	0	0	0	0	0	0	0	0	0	0	0.000858922	0	0	0	0	0	0	0	0	0	0	0	0	0.000214731
49	0.030277	0	0	0	0	0	0	0	0.000429461	0	0.000429461	0	0	0	0	0	0	0	0	0	0	0	0	0	0	0	0	0	0	0	0	0	0	0	0	0	0	0	0	0	0	0	0	0	0	0	0	0	0
50	0	0.000429461	0	0	0	0	0	0	0	0.000214731	0	0	0	0.000214731	0	0	0	0	0	0	0	0	0	0	0	0	0	0	0	0	0	0	0	0	0	0	0	0	0	0	0	0	0	0	0	0	0	0	0
51	0	0	0	0	0.0103071	0	0	0	0	0	0	0.000429461	0.000214731	0	0	0	0	0	0	0	0	0	0.000429461	0	0	0	0	0	0	0	0	0	0	0	0	0	0	0	0	0	0	0	0	0	0	0	0	0	0
52	0.0150311	0	0	0	0	0	0	0	0.000429461	0	0	0	0	0	0	0	0	0	0	0	0	0	0	0	0	0	0	0	0	0	0	0	0	0	0	0	0	0	0	0	0	0	0	0	0	0	0	0	0
53	0.019111	0	0	0	0	0	0	0	0.000429461	0	0.00300623	0	0	0	0	0	0	0	0	0	0	0	0	0	0	0	0	0	0	0	0	0	0	0	0	0	0	0.000214731	0	0	0	0	0	0	0	0	0	0	0
54	0	0	0	0	0.00644192	0	0	0	0	0	0	0.000214731	0	0	0	0	0	0	0	0	0	0	0	0	0	0	0	0	0	0	0	0	0	0	0	0	0	0	0	0	0	0	0	0	0	0	0	0	0
55	0	0	0	0	0.00665665	0	0	0	0	0	0	0	0.000214731	0	0	0	0	0	0	0	0	0	0	0	0	0	0	0	0	0	0	0	0	0	0	0	0	0	0	0	0	0	0	0	0	0	0	0	0
56	0	0	0	0	0.00858922	0	0	0	0	0	0	0.000214731	0.000214731	0	0	0	0	0	0	0	0	0	0	0.000214731	0	0	0	0	0	0	0	0	0	0	0	0	0	0	0	0	0	0	0	0	0	0	0	0.000429461	0
57	0	0	0	0	0.00944814	0	0	0	0	0	0	0.000214731	0.000214731	0	0	0	0	0	0	0	0	0	0.00107365	0	0	0	0	0	0	0.000214731	0	0	0	0	0	0	0	0	0	0	0	0	0	0	0.000214731	0	0	0	0
58	0.0158901	0	0	0	0	0	0	0	0.000214731	0	0.000214731	0	0	0	0	0	0	0	0	0	0	0	0	0	0.000429461	0	0	0	0	0	0	0	0	0.000214731	0	0	0	0	0	0	0	0	0	0	0	0	0	0	0
59	0	0	0	0.000644192	0	0	0.00107365	0	0	0	0	0	0	0	0	0	0	0	0	0	0	0	0	0	0	0	0	0	0	0	0	0	0	0	0	0	0	0	0	0	0	0	0	0	0	0	0	0	0
60	0.0154606	0	0	0	0	0	0	0	0.000858922	0	0.00150311	0	0	0	0	0	0	0	0	0	0	0	0	0	0	0	0	0	0	0	0	0	0	0	0	0	0	0	0.000214731	0	0	0	0	0	0	0	0	0	0
61	0	0	0	0	0.00901868	0	0	0	0	0	0	0.000214731	0.000214731	0	0	0	0	0	0	0	0.000214731	0	0	0	0	0	0	0	0	0	0	0	0	0	0	0	0	0	0	0	0	0	0	0	0	0	0	0	0
62	0	0	0	0	0	0	0.00171784	0	0	0	0	0	0	0	0	0	0	0	0	0	0	0	0	0	0	0	0	0	0	0	0	0	0	0	0	0	0	0	0	0	0	0	0	0	0	0	0	0	0
63	0.0171784	0	0	0	0	0	0	0	0	0	0.000644192	0	0	0	0	0	0	0.000214731	0	0	0	0	0	0	0	0	0	0	0	0	0	0	0	0	0	0	0	0	0.000214731	0	0	0	0	0	0	0	0	0	0
64	0	0	0	0	0.0100923	0	0	0	0	0	0	0.000858922	0.000214731	0	0	0	0	0	0	0	0	0	0	0	0	0	0	0	0	0	0	0	0	0	0	0	0	0	0	0	0	0	0	0	0	0	0	0	0
65	0	0	0	0.000214731	0	0	0.00150311	0	0	0	0	0	0	0	0	0	0	0	0	0	0	0	0	0	0	0	0	0	0	0	0	0	0	0	0	0	0	0	0	0	0	0	0	0	0	0	0	0	0
66	0.0165342	0	0	0	0	0	0	0	0.000644192	0	0.00107365	0	0	0	0	0	0	0	0	0	0	0	0	0	0	0	0	0	0	0	0	0	0	0	0	0	0	0	0	0	0	0	0	0	0	0	0	0	0
67	0	0	0	0	0.0100923	0	0	0	0	0	0	0.000214731	0.000429461	0	0	0	0.000214731	0	0	0	0	0	0	0	0	0	0	0	0	0	0	0	0	0	0	0	0	0	0	0	0	0	0	0	0	0	0	0	0
68	0	0	0	0	0.00815976	0	0	0	0	0	0	0	0.000429461	0	0	0	0	0	0.000214731	0	0	0	0	0	0	0	0	0	0	0	0	0	0	0	0	0	0	0	0	0	0	0	0	0	0	0	0	0	0
69	0	0	0	0	0.00815976	0	0	0	0	0	0	0	0.000429461	0	0	0	0	0	0	0	0	0	0.000644192	0	0	0	0	0	0	0	0	0	0	0	0	0	0	0	0	0	0	0	0	0	0	0	0	0	0
70	0.0360747	0	0	0	0	0	0	0	0	0	0.000429461	0	0	0	0	0	0	0	0	0	0	0	0	0	0	0	0	0	0	0	0	0	0	0	0	0	0	0	0	0	0	0	0	0	0	0	0	0	0
71	0	0.000429461	0	0	0	0	0	0	0	0	0	0	0	0	0	0	0	0	0	0	0	0	0	0	0	0	0	0	0	0	0	0	0	0	0	0	0	0	0	0	0	0	0	0	0	0	0	0	0
72	0	0	0	0	0.00644192	0	0	0	0	0	0	0.000214731	0.000214731	0	0	0	0	0	0	0	0	0	0	0	0	0	0	0	0	0	0	0	0	0	0	0	0	0	0	0	0	0	0	0	0	0	0	0	0
73	0	0.00107365	0	0	0	0	0	0	0	0.000214731	0	0	0	0.000644192	0	0	0	0	0	0	0	0	0	0	0	0	0	0	0	0	0	0	0	0	0	0	0	0	0	0	0.000214731	0	0	0	0	0	0	0	0
74	0	0.00150311	0	0	0	0	0	0	0	0.000429461	0	0	0	0	0	0	0	0	0	0	0	0	0	0	0	0	0	0	0	0	0	0	0	0	0	0	0	0	0	0	0	0	0	0	0	0	0	0	0
75	0	0	0	0	0.00923341	0	0	0	0	0	0	0.000214731	0.000214731	0	0	0	0	0	0	0	0	0	0	0	0	0	0	0	0	0	0	0	0	0	0	0	0	0	0	0	0	0	0	0	0	0	0	0	0
76	0	0	0	0	0.00622718	0	0	0	0	0	0	0	0.000214731	0	0	0	0	0	0	0	0	0	0	0	0	0	0	0	0	0	0	0	0	0	0	0	0	0	0	0	0	0	0	0.000214731	0	0	0	0	0
77	0	0.000858922	0	0	0	0	0	0	0	0.00107365	0	0	0	0	0	0	0	0	0	0	0	0	0	0	0	0	0	0.000214731	0	0	0	0	0	0	0	0	0	0	0	0	0	0	0	0	0	0	0	0	0
78	0	0	0	0	0.0098776	0	0	0	0	0	0	0.000429461	0.000429461	0	0	0	0	0	0	0	0	0	0	0	0	0	0	0	0	0	0	0	0	0	0	0	0	0	0	0	0	0.000214731	0	0	0	0	0	0	0
79	0	0	0	0	0	0.000214731	0.000644192	0	0	0	0	0	0	0	0	0	0	0	0	0	0	0	0	0	0	0	0	0	0	0	0	0	0	0	0	0	0.000214731	0	0	0	0	0	0	0	0	0	0	0	0
80	0	0.000644192	0	0	0	0	0	0	0	0	0	0	0	0.000429461	0	0	0	0	0	0	0	0	0	0	0	0	0	0	0	0	0	0	0	0	0	0	0	0	0	0	0	0	0	0	0	0	0	0	0
81	0	0	0	0	0.00644192	0	0	0	0	0	0	0.000214731	0.00128838	0	0	0	0	0	0	0	0	0	0	0	0	0	0	0	0	0	0	0	0	0	0	0	0	0	0	0	0	0	0	0	0	0	0	0	0
82	0	0	0	0	0.00515353	0	0	0	0	0	0	0.000214731	0.000644192	0	0	0	0	0	0	0	0	0	0	0	0	0	0	0	0	0	0	0	0	0	0	0	0	0	0	0	0	0.000644192	0	0	0	0	0	0	0
83	0	0	0	0.000214731	0	0.000429461	0.00193257	0	0	0	0	0	0	0	0	0	0	0	0	0	0	0	0	0	0	0	0	0	0	0	0	0	0	0	0	0	0	0	0	0	0	0	0	0	0	0.000214731	0	0	0
84	0.0309212	0	0	0	0	0	0	0	0.000214731	0	0	0	0	0	0	0	0	0	0	0	0	0.000214731	0	0	0	0	0	0	0	0	0	0	0	0	0	0	0	0	0	0	0	0	0	0	0	0	0	0	0
85	0	0.000644192	0	0	0	0	0	0	0	0.000214731	0	0	0	0.000429461	0	0	0	0	0	0	0	0	0	0	0	0	0	0	0	0	0	0	0	0	0	0	0	0	0	0	0	0	0	0	0	0	0	0	0
86	0.0184668	0	0	0	0	0	0	0	0	0	0.000429461	0	0	0	0	0	0	0	0	0	0	0	0	0	0	0	0	0	0	0	0	0	0	0	0	0	0	0	0	0	0	0	0	0	0	0	0	0	0
87	0	0	0	0	0.00536826	0	0	0	0	0	0	0.000644192	0.000214731	0	0	0	0	0	0	0	0	0	0	0	0	0	0	0	0	0	0	0	0	0	0	0	0	0	0	0	0	0	0	0	0	0	0	0	0
88	0	0.000858922	0	0	0	0	0	0	0	0.000214731	0	0	0	0.000429461	0	0	0	0	0	0	0	0	0	0	0	0	0	0	0	0	0	0	0	0	0	0	0	0	0	0	0	0	0	0	0	0	0	0	0
89	0	0	0	0	0.00322096	0	0	0	0	0	0	0.000429461	0.000429461	0	0	0	0	0	0	0	0	0	0	0	0	0	0	0	0	0	0	0	0	0	0	0	0	0	0	0	0	0	0	0	0	0	0	0	0
90	0	0	0	0	0.00450934	0	0	0	0	0	0	0	0.000858922	0	0	0	0	0	0	0	0	0	0	0	0	0	0	0	0	0	0	0	0	0	0	0	0	0	0	0	0	0	0	0	0	0	0	0	0
91	0	0	0	0	0.00365042	0	0	0	0	0	0	0	0.000858922	0	0	0	0	0	0	0	0	0	0	0	0	0	0	0	0	0	0	0	0	0	0	0	0	0	0	0	0	0	0	0	0	0	0	0	0
92	0	0.000858922	0	0	0	0	0	0	0	0.000214731	0	0	0	0	0	0	0	0	0	0	0	0	0	0	0	0	0	0	0	0	0	0	0	0	0	0	0	0	0	0	0	0	0	0	0	0	0	0	0
93	0.019111	0	0	0	0	0	0	0	0.000214731	0	0.000429461	0	0	0	0	0	0	0	0	0	0	0	0	0	0	0	0	0	0	0	0	0	0	0.000429461	0	0	0	0	0	0	0	0	0	0	0	0	0	0	0
94	0	0	0	0.000214731	0	0.000644192	0.00107365	0	0	0	0	0	0	0	0	0	0	0	0	0	0	0	0	0	0	0	0	0	0	0	0	0	0	0	0	0	0	0	0	0	0	0	0	0	0	0	0	0	0
95	0	0	0	0	0.00300623	0	0	0	0	0	0	0.000214731	0.00150311	0	0	0	0	0	0	0	0	0	0	0	0	0	0	0	0	0	0	0	0	0	0	0	0	0	0	0	0	0	0	0	0	0	0	0	0
96	0	0	0	0	0.00257677	0	0	0	0	0	0	0.000214731	0.00171784	0	0	0	0	0	0	0	0	0	0.000214731	0	0	0	0	0	0	0	0	0	0	0	0	0	0	0	0	0	0	0	0	0	0	0	0	0	0
97	0.0126691	0	0	0	0	0	0	0	0	0	0.00107365	0	0	0	0	0	0	0	0	0	0	0	0	0	0	0	0	0	0	0	0	0	0	0	0	0	0	0	0	0	0	0	0	0	0	0	0	0	0
98	0	0	0	0	0.00236204	0	0	0	0	0	0	0.00128838	0.00171784	0	0	0	0	0	0	0	0	0	0	0	0	0	0	0	0	0	0	0	0	0	0	0	0	0	0	0	0	0	0	0	0	0	0	0	0
99	0	0	0	0	0.00171784	0	0	0	0	0	0	0	0.00107365	0	0	0	0	0	0	0	0	0	0	0	0	0	0	0	0	0	0	0	0	0	0	0	0	0	0	0	0	0	0	0	0	0	0	0	0
100	0	0	0	0	0.00236204	0	0	0	0	0	0	0.000644192	0.00236204	0	0	0	0	0	0	0	0	0	0	0	0	0	0	0	0	0	0	0	0	0	0	0	0	0	0	0	0	0	0	0	0	0	0	0	0
101	0	0	0	0	0	0.00107365	0.00150311	0	0	0	0	0	0	0	0	0	0	0	0	0	0	0	0	0	0	0	0	0	0	0	0	0	0	0	0	0	0	0	0	0	0	0	0	0	0	0	0	0	0
102	0.00322096	0	0	0	0	0	0	0	0.000429461	0	0	0	0	0	0	0	0	0	0	0	0	0	0	0	0	0	0	0	0	0	0	0	0	0	0	0	0	0	0	0	0	0	0	0	0	0	0	0	0
103	0	0	0	0	0	0	0	0	0	0	0	0	0	0	0	0	0	0	0	0	0	0	0	0	0	0	0	0	0	0	0	0	0	0	0	0	0	0	0	0	0	0	0	0	0	0	0	0	0
104	0	0	0	0	0	0	0	0	0	0	0	0	0	0	0	0	0	0	0	0	0	0	0	0	0	0	0	0	0	0	0	0	0	0	0	0	0	0	0	0	0	0	0	0	0	0	0	0	0
105	0	0	0	0	0	0	0	0	0	0	0	0	0	0	0	0	0	0	0	0	0	0	0	0	0	0	0	0	0	0	0	0	0	0	0	0	0	0	0	0	0	0	0	0	0	0	0	0	0
106	0	0	0	0	0	0	0	0	0	0	0	0	0	0	0	0	0	0	0	0	0	0	0	0	0	0	0	0	0	0	0	0	0	0	0	0	0	0	0	0	0	0	0	0	0	0	0	0	0
107	0	0	0	0	0	0	0	0	0	0	0	0	0	0	0	0	0	0	0	0	0	0	0	0	0	0	0	0	0	0	0	0	0	0	0	0	0	0	0	0	0	0	0	0	0	0	0	0	0
Sum	0.423663	0.0146017	0	0.00214731	0.319519	0.00300623	0.0171784	0	0.00966287	0.00622718	0.0165342	0.0143869	0.0195405	0.0049388	0	0.000214731	0.000214731	0.000214731	0.000214731	0.000429461	0.000214731	0.000214731	0.00601245	0.000214731	0.000429461	0.000429461	0	0.000214731	0.000214731	0.000214731	0.000214731	0.000214731	0.000214731	0.000644192	0.000214731	0.00128838	0.000214731	0.000214731	0.000429461	0.000214731	0.000214731	0.00128838	0.000429461	0.000214731	0.000214731	0.000214731	0.000214731	0.000429461	0.000214731
[truncated: 130 more columns]

## Sheet: Context
Context	G/A	A/G	G/N	T/G	C/T	T/A	T/C	C/N	G/T	A/T	G/C	C/G	C/A	A/C	A/N	A/-	G/-	C/-	T/-	-/C	-/T	-/G	-/A
GCC	0	0		0	112	0	0		0	0	0	11	12	0		0	0	80	0	40	1	2	1
CGC	116	0		0	0	0	0		1	0	13	0	0	0		0	25	0	0	1	0	12	0
AGC	267	0		0	0	0	0		4	0	6	0	0	0		0	30	0	0	1	0	18	1
GTC	0	0		1	0	3	5		0	0	0	0	0	0		0	0	0	20	4	0	0	1
CTA	0	0		1	0	4	12		0	0	0	0	0	0		0	0	0	24	2	6	0	0
ACC	0	0		0	180	0	0		0	0	0	10	10	0		0	0	160	0	49	1	0	2
AGT	89	0		0	0	0	0		1	0	2	0	0	0		0	7	0	0	0	0	2	0
CCG	0	0		0	123	0	0		0	0	0	5	12	0		0	0	8	0	0	0	1	0
ACG	0	0		0	48	0	0		0	0	0	2	1	0		0	0	11	0	1	0	0	0
GAA	0	6		0	0	0	0		0	0	0	0	0	0		16	0	0	0	0	0	0	4
TGC	259	0		0	0	0	0		11	0	21	0	0	0		0	27	0	0	2	1	17	1
CAC	0	18		0	0	0	0		0	9	0	0	0	4		42	0	0	0	6	3	0	7
CGT	100	0		0	0	0	0		8	0	11	0	0	0		0	15	0	0	0	2	4	1
AAC	0	11		0	0	0	0		0	4	0	0	0	0		4	0	0	0	3	0	0	0
CTG	0	0		2	0	7	31		0	0	0	0	0	0		0	0	0	44	0	6	1	0
CAA	0	5		0	0	0	0		0	1	0	0	0	3		22	0	0	0	1	0	0	1
GTG	0	0		6	0	0	21		0	0	0	0	0	0		0	0	0	10	0	0	1	0
CGA	408	0		0	0	0	0		9	0	7	0	0	0		0	47	0	0	0	0	12	0
GCG	0	0		0	118	0	0		0	0	0	3	4	0		0	0	13	0	2	0	0	0
TAC	0	5		0	0	0	0		0	2	0	0	0	3		28	0	0	0	1	0	1	2
GCT	0	0		0	113	0	0		0	0	0	7	2	0		0	0	34	0	8	2	1	0
CCC	0	0		0	223	0	0		0	0	0	4	14	0		0	0	3	0	0	3	0	2
TCG	0	0		0	84	0	0		0	0	0	3	2	0		0	0	27	0	2	0	1	0
GCA	0	0		0	116	0	0		0	0	0	5	1	0		0	0	38	0	7	0	0	0
CCT	0	0		0	35	0	0		0	0	0	4	14	0		0	0	2	0	0	1	0	0
GAC	0	5		0	0	0	0		0	3	0	0	0	1		23	0	0	0	1	0	1	5
CCA	0	0		0	161	0	0		0	0	0	7	9	0		0	0	10	0	0	1	0	1
CAG	0	12		0	0	0	0		0	8	0	0	0	6		61	0	0	0	2	0	1	13
CTC	0	0		0	0	0	6		0	0	0	0	0	0		0	0	0	15	0	4	0	0
CGG	175	0		0	0	0	0		5	0	3	0	0	0		0	59	0	0	1	1	15	0
GGC	195	0		0	0	0	0		3	0	14	0	0	0		0	5	0	0	3	0	0	3
ATC	0	0		0	0	0	5		0	0	0	0	0	0		0	0	0	8	1	2	0	1
AGA	205	0		0	0	0	0		0	0	0	0	0	0		0	11	0	0	0	0	5	0
GAG	0	3		0	0	0	0		0	1	0	0	0	2		11	0	0	0	0	0	0	2
TGA	159	0		0	0	0	0		3	0	0	0	0	0		0	15	0	0	0	0	2	1
CAT	0	3		0	0	0	0		0	1	0	0	0	4		7	0	0	0	0	0	0	1
ACA	0	0		0	72	0	0		0	0	0	1	1	0		0	0	23	0	7	0	0	0
TCC	0	0		0	14	0	0		0	0	0	1	7	0		0	0	31	0	7	2	0	0
ACT	0	0		0	89	0	0		0	0	0	4	2	0		0	0	18	0	9	1	0	0

## Sheet: Context Normalized
Context	G/A	A/G	G/N	T/G	C/T	T/A	T/C	C/N	G/T	A/T	G/C	C/G	C/A	A/C	A/N	A/-	G/-	C/-	T/-	-/C	-/T	-/G	-/A
GCC	0	0		0	0.0240498	0	0		0	0	0	0.00236204	0.00257677	0		0	0	0.0171784	0	0.00858922	0.000214731	0.000429461	0.000214731
CGC	0.0249087	0		0	0	0	0		0.000214731	0	0.0027915	0	0	0		0	0.00536826	0	0	0.000214731	0	0.00257677	0
AGC	0.057333	0		0	0	0	0		0.000858922	0	0.00128838	0	0	0		0	0.00644192	0	0	0.000214731	0	0.00386515	0.000214731
GTC	0	0		0.000214731	0	0.000644192	0.00107365		0	0	0	0	0	0		0	0	0	0.00429461	0.000858922	0	0	0.000214731
CTA	0	0		0.000214731	0	0.000858922	0.00257677		0	0	0	0	0	0		0	0	0	0.00515353	0.000429461	0.00128838	0	0
ACC	0	0		0	0.0386515	0	0		0	0	0	0.00214731	0.00214731	0		0	0	0.0343569	0	0.0105218	0.000214731	0	0.000429461
AGT	0.019111	0		0	0	0	0		0.000214731	0	0.000429461	0	0	0		0	0.00150311	0	0	0	0	0.000429461	0
CCG	0	0		0	0.0264119	0	0		0	0	0	0.00107365	0.00257677	0		0	0	0.00171784	0	0	0	0.000214731	0
ACG	0	0		0	0.0103071	0	0		0	0	0	0.000429461	0.000214731	0		0	0	0.00236204	0	0.000214731	0	0	0
GAA	0	0.00128838		0	0	0	0		0	0	0	0	0	0		0.00343569	0	0	0	0	0	0	0.000858922
TGC	0.0556152	0		0	0	0	0		0.00236204	0	0.00450934	0	0	0		0	0.00579772	0	0	0.000429461	0.000214731	0.00365042	0.000214731
CAC	0	0.00386515		0	0	0	0		0	0.00193257	0	0	0	0.000858922		0.00901868	0	0	0	0.00128838	0.000644192	0	0.00150311
CGT	0.0214731	0		0	0	0	0		0.00171784	0	0.00236204	0	0	0		0	0.00322096	0	0	0	0.000429461	0.000858922	0.000214731
AAC	0	0.00236204		0	0	0	0		0	0.000858922	0	0	0	0		0.000858922	0	0	0	0.000644192	0	0	0
CTG	0	0		0.000429461	0	0.00150311	0.00665665		0	0	0	0	0	0		0	0	0	0.00944814	0	0.00128838	0.000214731	0
CAA	0	0.00107365		0	0	0	0		0	0.000214731	0	0	0	0.000644192		0.00472407	0	0	0	0.000214731	0	0	0.000214731
GTG	0	0		0.00128838	0	0	0.00450934		0	0	0	0	0	0		0	0	0	0.00214731	0	0	0.000214731	0
CGA	0.08761	0		0	0	0	0		0.00193257	0	0.00150311	0	0	0		0	0.0100923	0	0	0	0	0.00257677	0
GCG	0	0		0	0.0253382	0	0		0	0	0	0.000644192	0.000858922	0		0	0	0.0027915	0	0.000429461	0	0	0
TAC	0	0.00107365		0	0	0	0		0	0.000429461	0	0	0	0.000644192		0.00601245	0	0	0	0.000214731	0	0.000214731	0.000429461
GCT	0	0		0	0.0242645	0	0		0	0	0	0.00150311	0.000429461	0		0	0	0.00730084	0	0.00171784	0.000429461	0.000214731	0
CCC	0	0		0	0.0478849	0	0		0	0	0	0.000858922	0.00300623	0		0	0	0.000644192	0	0	0.000644192	0	0.000429461
TCG	0	0		0	0.0180374	0	0		0	0	0	0.000644192	0.000429461	0		0	0	0.00579772	0	0.000429461	0	0.000214731	0
GCA	0	0		0	0.0249087	0	0		0	0	0	0.00107365	0.000214731	0		0	0	0.00815976	0	0.00150311	0	0	0
CCT	0	0		0	0.00751557	0	0		0	0	0	0.000858922	0.00300623	0		0	0	0.000429461	0	0	0.000214731	0	0
GAC	0	0.00107365		0	0	0	0		0	0.000644192	0	0	0	0.000214731		0.0049388	0	0	0	0.000214731	0	0.000214731	0.00107365
CCA	0	0		0	0.0345716	0	0		0	0	0	0.00150311	0.00193257	0		0	0	0.00214731	0	0	0.000214731	0	0.000214731
CAG	0	0.00257677		0	0	0	0		0	0.00171784	0	0	0	0.00128838		0.0130986	0	0	0	0.000429461	0	0.000214731	0.0027915
CTC	0	0		0	0	0	0.00128838		0	0	0	0	0	0		0	0	0	0.00322096	0	0.000858922	0	0
CGG	0.0375778	0		0	0	0	0		0.00107365	0	0.000644192	0	0	0		0	0.0126691	0	0	0.000214731	0.000214731	0.00322096	0
GGC	0.0418725	0		0	0	0	0		0.000644192	0	0.00300623	0	0	0		0	0.00107365	0	0	0.000644192	0	0	0.000644192
ATC	0	0		0	0	0	0.00107365		0	0	0	0	0	0		0	0	0	0.00171784	0.000214731	0.000429461	0	0.000214731
AGA	0.0440198	0		0	0	0	0		0	0	0	0	0	0		0	0.00236204	0	0	0	0	0.00107365	0
GAG	0	0.000644192		0	0	0	0		0	0.000214731	0	0	0	0.000429461		0.00236204	0	0	0	0	0	0	0.000429461
TGA	0.0341422	0		0	0	0	0		0.000644192	0	0	0	0	0		0	0.00322096	0	0	0	0	0.000429461	0.000214731
CAT	0	0.000644192		0	0	0	0		0	0.000214731	0	0	0	0.000858922		0.00150311	0	0	0	0	0	0	0.000214731
ACA	0	0		0	0.0154606	0	0		0	0	0	0.000214731	0.000214731	0		0	0	0.0049388	0	0.00150311	0	0	0
TCC	0	0		0	0.00300623	0	0		0	0	0	0.000214731	0.00150311	0		0	0	0.00665665	0	0.00150311	0.000429461	0	0
ACT	0	0		0	0.019111	0	0		0	0	0	0.000858922	0.000429461	0		0	0	0.00386515	0	0.00193257	0.000214731	0	0
