# Supplementary material for: The Influence of the Capping Step During Solid-Phase Phosphoramidite Synthesis of Oligonucleotides on Synthetic Errors in Oligonucleotides
Source: Molecules. 2025 Dec 25;31(1):94. doi: 10.3390/molecules31010094 (PMC12786494; doi:10.3390/molecules31010094)
Supplement: Supplementary file 1 [file molecules-31-00094-s001.zip › 107bp_2_CI.xls]

## Sheet: Summary
Total number of reads	49436
Number of mapped read pairs	47569
Number of read pairs with at least one unmapped read	1867
Number of read pairs with whole length	9753
Number of read pairs with almost whole length (up to -4 n.)	0
Number of read pairs without errors	5275
Number of read pairs with errors	4478
Total number of sequence errors	1907
Total number of reads without start	29544
Total number of reads without end	63668

## Sheet: Positions and Type
Position	G/N	T/C	C/G	T/G	C/T	A/C	G/C	C/N	A/T	G/T	G/A	C/A	A/G	A/N	T/N	T/A	ACCCCCATCGGCG/-	ATCG/-	ACA/-	CCACTACCAG/-	TG/-	TACCTGAG/-	GCCCCG/-	CCC/-	CTGC/-	GCTGCCC/-	AGCAGA/-	CTGCCCGACA/-	CG/-	AG/-	GGCGA/-	CCCA/-	CGGCCCCGTGCTGCT/-	CCG/-	CCAGCAGAACAC/-	CGGCC/-	CACCCA/-	CCATC/-	GACA/-	CCCATCGGCGACGG/-	CCAC/-	CGACGGC/-	CCCCATCGGCGAC/-	GCCCC/-	TACCAGCAGAACA/-	TAC/-	AGT/-	CTACCAGCAG/-	CACT/-
1	0	0	0	0	0	0	0	0	0	0	0	0	0	0	0	0	0	0	0	0	0	0	0	0	0	0	0	0	0	0	0	0	0	0	0	0	0	0	0	0	0	0	0	0	0	0	0	0	0
2	0	0	0	0	0	0	0	0	0	0	0	0	0	0	0	0	0	0	0	0	0	0	0	0	0	0	0	0	0	0	0	0	0	0	0	0	0	0	0	0	0	0	0	0	0	0	0	0	0
3	0	0	0	0	0	0	0	0	0	0	0	0	0	0	0	0	0	0	0	0	0	0	0	0	0	0	0	0	0	0	0	0	0	0	0	0	0	0	0	0	0	0	0	0	0	0	0	0	0
4	0	0	0	0	0	0	0	0	0	0	0	0	0	0	0	0	0	0	0	0	0	0	0	0	0	0	0	0	0	0	0	0	0	0	0	0	0	0	0	0	0	0	0	0	0	0	0	0	0
5	0	0	0	0	0	0	0	0	0	0	0	0	0	0	0	0	0	0	0	0	0	0	0	0	0	0	0	0	0	0	0	0	0	0	0	0	0	0	0	0	0	0	0	0	0	0	0	0	0
6	0	0	0	0	42	0	0	0	0	0	0	0	0	0	0	0	0	0	0	0	0	0	0	0	0	0	0	0	0	0	0	0	0	0	0	0	0	0	0	0	0	0	0	0	0	0	0	0	0
7	0	0	0	0	0	0	7	0	0	43	22	0	0	0	0	0	0	0	0	0	0	0	0	0	0	0	0	0	0	0	0	0	0	0	0	0	0	0	0	0	0	0	0	0	0	0	0	0	0
8	0	22	0	0	0	0	0	0	0	0	0	0	0	0	0	3	0	0	0	0	0	0	0	0	0	0	0	0	0	0	0	0	0	0	0	0	0	0	0	0	0	0	0	0	0	0	0	0	0
9	0	0	0	0	0	0	2	0	0	24	7	0	0	0	0	0	0	0	0	0	0	0	0	0	0	0	0	0	0	0	0	0	0	0	0	0	0	0	0	0	0	0	0	0	0	0	0	0	0
10	0	0	0	0	19	0	0	0	0	0	0	1	0	0	0	0	0	0	0	0	0	0	0	0	0	0	0	0	0	0	0	0	0	0	0	0	0	0	0	0	0	0	0	0	0	0	0	0	0
11	0	0	0	0	0	0	0	0	29	0	0	0	13	0	0	0	0	0	0	0	0	0	0	0	0	0	0	0	0	10	0	0	0	0	0	0	0	0	0	0	0	0	0	0	0	0	0	0	0
12	0	0	0	0	0	0	2	0	0	15	11	0	0	0	0	0	0	0	0	0	0	0	0	0	0	0	0	0	0	0	0	0	0	0	0	0	0	0	0	0	0	0	0	0	0	0	0	0	0
13	0	0	2	0	18	0	0	0	0	0	0	1	0	0	0	0	0	0	0	0	0	0	0	0	0	0	0	0	0	0	0	0	0	0	0	0	0	0	0	0	0	0	0	0	0	0	0	0	0
14	0	14	0	2	0	0	0	0	0	0	0	0	0	0	0	0	0	0	0	0	0	0	0	0	0	0	0	0	0	0	0	0	0	0	0	0	0	0	0	0	0	0	0	0	0	0	0	0	0
15	0	0	1	0	22	0	0	0	0	0	0	0	0	0	0	0	0	0	0	0	0	0	0	0	0	0	0	0	13	0	0	0	0	0	0	0	0	0	0	0	0	0	0	0	0	0	0	0	0
16	0	0	0	0	0	0	17	0	0	13	8	0	0	0	0	0	0	0	0	0	0	0	0	0	0	0	0	0	0	0	0	0	0	0	0	0	0	0	0	0	0	0	0	0	0	0	0	0	0
17	0	0	1	0	15	0	0	0	0	0	0	0	0	0	0	0	0	0	0	0	0	0	0	0	0	0	0	0	0	0	0	0	0	0	0	0	0	0	0	0	0	0	0	0	0	0	0	0	0
18	0	0	2	0	23	0	0	0	0	0	0	3	0	0	0	0	0	0	0	0	0	0	0	0	0	0	0	0	1	0	0	0	0	0	0	0	0	0	0	0	0	0	0	0	0	0	0	0	0
19	0	0	0	0	0	0	4	0	0	18	8	0	0	0	0	0	0	0	0	0	0	0	0	0	0	0	0	0	0	0	0	0	0	0	0	0	0	0	0	0	0	0	0	0	0	0	0	0	0
20	0	0	0	0	0	2	0	0	10	0	0	0	15	0	0	0	0	0	0	0	0	0	0	0	0	0	0	0	0	0	0	0	0	0	0	0	0	0	0	0	0	0	0	0	0	0	0	0	0
21	0	0	1	0	12	0	0	0	0	0	0	5	0	0	0	0	0	0	0	1	0	0	0	0	0	0	0	0	0	0	0	0	0	0	0	0	0	0	0	0	1	0	0	0	0	0	0	0	0
22	0	0	1	0	20	0	0	0	0	0	0	0	0	0	0	0	0	0	0	0	0	0	0	0	0	0	0	0	0	0	0	0	0	0	0	0	0	0	0	0	0	0	0	0	0	0	0	0	3
23	0	0	0	0	0	2	0	0	26	0	0	0	14	0	0	0	0	0	0	0	0	0	0	0	0	0	0	0	0	0	0	0	0	0	0	0	0	0	0	0	0	0	0	0	0	0	0	0	0
24	0	0	1	0	12	0	0	0	0	0	0	3	0	0	0	0	0	0	0	0	0	0	0	0	0	0	0	0	0	0	0	0	0	0	0	0	0	0	0	0	0	0	0	0	0	0	0	1	0
25	0	19	0	0	0	0	0	0	0	0	0	0	0	0	0	1	0	0	0	0	0	0	0	0	0	0	0	0	0	0	0	0	0	0	0	0	0	0	0	0	0	0	0	0	1	1	0	0	0
26	0	0	0	0	0	1	0	0	14	0	0	0	9	0	0	0	0	0	0	0	0	0	0	0	0	0	0	0	0	0	0	0	0	0	0	0	0	0	0	0	0	0	0	0	0	0	0	0	0
27	0	0	3	0	19	0	0	0	0	0	0	1	0	0	0	0	0	0	0	0	0	0	0	0	0	0	0	0	0	0	0	0	0	0	1	0	0	0	0	0	0	0	0	0	0	0	0	0	0
28	0	0	0	0	23	0	0	0	0	0	0	2	0	0	0	0	0	0	0	0	0	0	0	0	0	0	0	0	0	0	0	0	0	0	0	0	0	0	0	0	0	0	0	0	0	0	0	0	0
29	0	0	0	0	0	1	0	0	11	0	0	0	12	0	0	0	0	0	0	0	0	0	0	0	0	0	2	0	0	2	0	0	0	0	0	0	0	0	0	0	0	0	0	0	0	0	0	0	0
30	0	0	0	0	0	0	3	0	0	12	15	0	0	0	0	0	0	0	0	0	0	0	0	0	0	0	0	0	0	0	0	0	0	0	0	0	0	0	0	0	0	0	0	0	0	0	0	0	0
31	0	0	1	0	13	0	0	0	0	0	0	0	0	0	0	0	0	0	0	0	0	0	0	0	0	0	0	0	0	0	0	0	0	0	0	0	0	0	0	0	0	0	0	0	0	0	0	0	0
32	0	0	0	0	0	1	0	0	19	0	0	0	13	0	0	0	0	0	0	0	0	0	0	0	0	0	0	0	0	4	0	0	0	0	0	0	0	0	0	0	0	0	0	0	0	0	0	0	0
33	0	0	0	0	0	0	2	0	0	6	11	0	0	0	0	0	0	0	0	0	0	0	0	0	0	0	0	0	0	0	0	0	0	0	0	0	0	0	0	0	0	0	0	0	0	0	0	0	0
34	0	0	0	0	0	5	0	0	5	0	0	0	12	2	0	0	0	0	0	0	0	0	0	0	0	0	0	0	0	0	0	0	0	0	0	0	0	0	0	0	0	0	0	0	0	0	0	0	0
35	0	0	0	0	0	0	0	0	2	0	0	0	22	0	0	0	0	0	0	0	0	0	0	0	0	0	0	0	0	0	0	0	0	0	0	0	0	0	0	0	0	0	0	0	0	0	0	0	0
36	0	0	1	0	8	0	0	0	0	0	0	1	0	0	0	0	0	0	0	0	0	0	0	0	0	0	0	0	0	0	0	0	0	0	0	0	0	0	0	0	0	0	0	0	0	0	0	0	0
37	0	0	0	0	0	3	0	0	5	0	0	0	12	0	0	0	1	0	0	0	0	0	0	0	0	0	0	0	0	0	0	0	0	0	0	0	0	0	0	0	0	0	0	0	0	0	0	0	0
38	0	0	2	0	8	0	0	0	0	0	0	4	0	0	0	0	0	0	0	0	0	0	0	4	0	0	0	0	0	0	0	0	0	0	0	0	0	0	0	0	0	0	0	0	0	0	0	0	0
39	0	0	1	0	10	0	0	0	0	0	0	5	0	0	0	0	0	0	0	0	0	0	0	0	0	0	0	0	0	0	0	0	0	0	0	0	0	0	0	0	0	0	1	0	0	0	0	0	0
40	0	0	3	0	14	0	0	0	0	0	0	8	0	0	0	0	0	0	0	0	0	0	0	0	0	0	0	0	0	0	0	1	0	0	0	0	0	0	0	1	0	0	0	0	0	0	0	0	0
41	0	0	0	0	12	0	0	0	0	0	0	6	0	0	0	0	0	0	0	0	0	0	0	0	0	0	0	0	0	0	0	0	0	0	0	0	0	1	0	0	0	0	0	0	0	0	0	0	0
42	0	0	1	0	17	0	0	0	0	0	0	5	0	0	0	0	0	0	0	0	0	0	0	0	0	0	0	0	0	0	0	0	0	0	0	0	0	0	0	0	0	0	0	0	0	0	0	0	0
43	0	0	0	0	0	5	0	0	10	0	0	0	11	0	0	0	0	1	0	0	0	0	0	0	0	0	0	0	0	0	0	0	0	0	0	0	0	0	0	0	0	0	0	0	0	0	0	0	0
44	0	19	0	0	0	0	0	0	0	0	0	0	0	0	1	3	0	0	0	0	0	0	0	0	0	0	0	0	0	0	0	0	0	0	0	0	0	0	0	0	0	0	0	0	0	0	0	0	0
45	0	0	3	0	21	0	0	0	0	0	0	1	0	0	0	0	0	0	0	0	0	0	0	0	0	0	0	0	3	0	0	0	0	0	0	0	0	0	0	0	0	0	0	0	0	0	0	0	0
46	0	0	0	0	0	0	5	0	0	7	21	0	0	0	0	0	0	0	0	0	0	0	0	0	0	0	0	0	0	0	2	0	0	0	0	0	0	0	0	0	0	0	0	0	0	0	0	0	0
47	0	0	0	0	0	0	2	0	0	8	3	0	0	0	0	0	0	0	0	0	0	0	0	0	0	0	0	0	0	0	0	0	0	0	0	0	0	0	0	0	0	0	0	0	0	0	0	0	0
48	0	0	4	0	15	0	0	0	0	0	0	3	0	0	0	0	0	0	0	0	0	0	0	0	0	0	0	0	0	0	0	0	0	0	0	0	0	0	0	0	0	1	0	0	0	0	0	0	0
49	0	0	0	0	0	0	3	0	0	6	18	0	0	0	0	0	0	0	0	0	0	0	0	0	0	0	0	0	0	0	0	0	0	0	0	0	0	0	0	0	0	0	0	0	0	0	0	0	0
50	0	0	0	0	0	1	0	0	5	0	0	0	19	0	0	0	0	0	0	0	0	0	0	0	0	0	0	0	0	0	0	0	0	0	0	0	0	0	0	0	0	0	0	0	0	0	0	0	0
51	0	0	0	0	15	0	0	0	0	0	0	0	0	0	0	0	0	0	0	0	0	0	0	0	0	0	0	0	7	0	0	0	1	0	0	1	0	0	0	0	0	0	0	0	0	0	0	0	0
52	0	0	0	0	0	0	2	0	0	6	25	0	0	0	0	0	0	0	0	0	0	0	0	0	0	0	0	0	0	0	0	0	0	0	0	0	0	0	0	0	0	0	0	0	0	0	0	0	0
53	0	0	0	0	0	0	27	0	0	7	10	0	0	0	0	0	0	0	0	0	0	0	1	0	0	0	0	0	0	0	0	0	0	0	0	0	0	0	0	0	0	0	0	1	0	0	0	0	0
54	0	0	11	0	8	0	0	0	0	0	0	4	0	0	0	0	0	0	0	0	0	0	0	0	0	0	0	0	0	0	0	0	0	0	0	0	0	0	0	0	0	0	0	0	0	0	0	0	0
55	0	0	1	0	10	0	0	0	0	0	0	4	0	0	0	0	0	0	0	0	0	0	0	0	0	0	0	0	0	0	0	0	0	0	0	0	0	0	0	0	0	0	0	0	0	0	0	0	0
56	0	0	2	0	13	0	0	0	0	0	0	7	0	0	0	0	0	0	0	0	0	0	0	0	0	0	0	0	0	0	0	0	0	1	0	0	0	0	0	0	0	0	0	0	0	0	0	0	0
57	0	0	2	0	17	0	0	0	0	0	0	6	0	0	0	0	0	0	0	0	0	0	0	0	0	0	0	0	4	0	0	0	0	0	0	0	0	0	0	0	0	0	0	0	0	0	0	0	0
58	0	0	0	0	0	0	5	0	0	4	17	0	0	0	0	0	0	0	0	0	0	0	0	0	0	0	0	0	0	0	0	0	0	0	0	0	0	0	0	0	0	0	0	0	0	0	0	0	0
59	0	15	0	2	0	0	0	0	0	0	0	0	0	0	0	5	0	0	0	0	1	0	0	0	0	0	0	0	0	0	0	0	0	0	0	0	0	0	0	0	0	0	0	0	0	0	0	0	0
60	0	0	0	0	0	0	13	0	0	9	20	0	0	0	0	0	0	0	0	0	0	0	0	0	0	0	0	0	0	0	0	0	0	0	0	0	0	0	0	0	0	0	0	0	0	0	0	0	0
61	0	0	2	0	6	0	0	0	0	0	0	0	0	0	0	0	0	0	0	0	0	0	0	0	0	0	0	0	0	0	0	0	0	0	0	0	0	0	0	0	0	0	0	0	0	0	0	0	0
62	0	16	0	2	0	0	0	0	0	0	0	0	0	0	0	6	0	0	0	0	1	0	0	0	0	0	0	0	0	0	0	0	0	0	0	0	0	0	0	0	0	0	0	0	0	0	0	0	0
63	0	0	0	0	0	0	1	0	0	6	16	0	0	0	0	0	0	0	0	0	0	0	0	0	0	1	0	0	0	0	0	0	0	0	0	0	0	0	0	0	0	0	0	0	0	0	0	0	0
64	0	0	7	0	14	0	0	0	0	0	0	4	0	0	0	0	0	0	0	0	0	0	0	0	1	0	0	1	0	0	0	0	0	0	0	0	0	0	0	0	0	0	0	0	0	0	0	0	0
65	0	20	0	2	0	0	0	0	0	0	0	0	0	0	0	7	0	0	0	0	1	0	0	0	0	0	0	0	0	0	0	0	0	0	0	0	0	0	0	0	0	0	0	0	0	0	0	0	0
66	0	0	0	0	0	0	2	0	0	2	19	0	0	0	0	0	0	0	0	0	0	0	0	0	0	0	0	0	0	0	0	0	0	0	0	0	0	0	0	0	0	0	0	0	0	0	0	0	0
67	0	0	1	0	9	0	0	0	0	0	0	5	0	0	0	0	0	0	0	0	0	0	0	1	0	0	0	0	0	0	0	0	0	0	0	0	0	0	0	0	0	0	0	0	0	0	0	0	0
68	0	0	0	0	15	0	0	0	0	0	0	4	0	0	0	0	0	0	0	0	0	0	0	0	0	0	0	0	0	0	0	0	0	4	0	0	0	0	0	0	0	0	0	0	0	0	0	0	0
69	0	0	1	0	18	0	0	0	0	0	0	14	0	0	0	0	0	0	0	0	0	0	0	0	0	0	0	0	4	0	0	0	0	0	0	0	0	0	0	0	0	0	0	0	0	0	0	0	0
70	0	0	0	0	0	0	2	0	0	0	24	0	0	0	0	0	0	0	0	0	0	0	0	0	0	0	0	0	0	0	0	0	0	0	0	0	0	0	1	0	0	0	0	0	0	0	0	0	0
71	0	0	0	0	0	3	0	0	2	0	0	0	13	0	0	0	0	0	5	0	0	0	0	0	0	0	0	0	0	0	0	0	0	0	0	0	0	0	0	0	0	0	0	0	0	0	0	0	0
72	0	0	1	0	11	0	0	0	0	0	0	2	0	0	0	0	0	0	0	0	0	0	0	0	0	0	0	0	0	0	0	0	0	0	0	0	0	0	0	0	0	0	0	0	0	0	0	0	0
73	0	0	0	0	0	3	0	0	3	0	0	0	16	0	0	0	0	0	0	0	0	0	0	0	0	0	0	0	0	0	0	0	0	0	0	0	0	0	0	0	0	0	0	0	0	0	0	0	0
74	0	0	0	0	0	1	0	0	1	0	0	0	21	0	0	0	0	0	0	0	0	0	0	0	0	0	0	0	0	0	0	0	0	0	0	0	0	0	0	0	0	0	0	0	0	0	0	0	0
75	0	0	4	0	7	0	0	0	0	0	0	12	0	0	0	0	0	0	0	0	0	0	0	0	0	0	0	0	0	0	0	0	0	0	0	0	0	0	0	0	0	0	0	0	0	0	0	0	0
76	0	0	2	0	14	0	0	0	0	0	0	16	0	0	0	0	0	0	0	0	0	0	0	0	0	0	0	0	0	0	0	0	0	0	0	0	0	0	0	0	0	0	0	0	0	0	0	0	2
77	0	0	0	0	0	4	0	0	10	0	0	0	11	0	0	0	0	0	0	0	0	0	0	0	0	0	0	0	0	0	0	0	0	0	0	0	0	0	0	0	0	0	0	0	0	0	0	0	0
78	0	0	3	0	14	0	0	0	0	0	0	9	0	0	0	0	0	0	0	0	0	0	0	0	0	0	0	0	0	0	0	0	0	0	0	0	0	0	0	0	0	0	0	0	0	0	0	0	0
79	0	17	0	1	0	0	0	0	0	0	0	0	0	0	0	11	0	0	0	0	0	1	0	0	0	0	0	0	0	0	0	0	0	0	0	0	0	0	0	0	0	0	0	0	0	1	0	0	0
80	0	0	0	0	0	2	0	0	4	0	0	0	12	0	0	0	0	0	0	0	0	0	0	0	0	0	0	0	0	0	0	0	0	0	0	0	0	0	0	0	0	0	0	0	0	0	0	0	0
81	0	0	6	0	9	0	0	0	0	0	0	11	0	0	0	0	0	0	0	0	0	0	0	0	0	0	0	0	0	0	0	0	0	0	0	0	0	0	0	0	0	0	0	0	0	0	0	0	0
82	0	0	1	0	5	0	0	0	0	0	0	8	0	0	0	0	0	0	0	0	0	0	0	0	0	0	0	0	0	0	0	0	0	0	0	0	0	0	0	0	0	0	0	0	0	0	0	0	0
83	0	14	0	0	0	0	0	0	0	0	0	0	0	0	0	18	0	0	0	0	8	0	0	0	0	0	0	0	0	0	0	0	0	0	0	0	0	0	0	0	0	0	0	0	0	0	0	0	0
84	0	0	0	0	0	0	2	0	0	4	18	0	0	0	0	0	0	0	0	0	0	0	0	0	0	0	0	0	0	0	0	0	0	0	0	0	0	0	0	0	0	0	0	0	0	0	0	0	0
85	0	0	0	0	0	1	0	0	2	0	0	0	5	0	0	0	0	0	0	0	0	0	0	0	0	0	0	0	0	1	0	0	0	0	0	0	0	0	0	0	0	0	0	0	0	0	0	0	0
86	0	0	0	0	0	0	3	0	0	0	12	0	0	0	0	0	0	0	0	0	0	0	0	0	0	0	0	0	0	0	0	0	0	0	0	0	0	0	0	0	0	0	0	0	0	0	0	0	0
87	0	0	8	0	5	0	0	0	0	0	0	18	0	0	0	0	0	0	0	0	0	0	0	0	0	0	0	0	0	0	0	0	0	0	0	0	2	0	0	0	0	0	0	0	0	0	0	0	0
88	0	0	0	0	0	7	0	0	7	0	0	0	15	0	0	0	0	0	0	0	0	0	0	0	0	0	0	0	0	0	0	0	0	0	0	0	0	0	0	0	0	0	0	0	0	0	0	0	0
89	0	0	1	0	15	0	0	0	0	0	0	14	0	0	0	0	0	0	0	0	0	0	0	2	0	0	0	0	0	0	0	0	0	0	0	0	0	0	0	0	0	0	0	0	0	0	0	0	0
90	0	0	1	0	11	0	0	0	0	0	0	10	0	0	0	0	0	0	0	0	0	0	0	0	0	0	0	0	0	0	0	0	0	0	0	0	0	0	0	0	0	0	0	0	0	0	0	0	0
91	0	0	5	0	13	0	0	0	0	0	0	28	0	0	0	0	0	0	0	0	0	0	0	0	0	0	0	0	0	0	0	0	0	0	0	0	0	0	0	0	0	0	0	0	0	0	0	0	0
92	0	0	0	0	0	3	0	0	3	0	0	0	15	0	0	0	0	0	0	0	0	0	0	0	0	0	0	0	0	6	0	0	0	0	0	0	0	0	0	0	0	0	0	0	0	0	2	0	0
93	0	0	0	0	0	0	0	0	0	1	22	0	0	0	0	0	0	0	0	0	0	0	0	0	0	0	0	0	0	0	0	0	0	0	0	0	0	0	0	0	0	0	0	0	0	0	0	0	0
94	0	22	0	5	0	0	0	0	0	0	0	0	0	0	0	7	0	0	0	0	0	0	0	0	0	0	0	0	0	0	0	0	0	0	0	0	0	0	0	0	0	0	0	0	0	0	0	0	0
95	0	0	1	0	5	0	0	0	0	0	0	30	0	0	0	0	0	0	0	0	0	0	0	0	0	0	0	0	0	0	0	0	0	0	0	0	0	0	0	0	0	0	0	0	0	0	0	0	0
96	0	0	2	0	7	0	0	0	0	0	0	18	0	0	0	0	0	0	0	0	0	0	0	0	0	0	0	0	7	0	0	0	0	0	0	0	0	0	0	0	0	0	0	0	0	0	0	0	0
97	0	0	0	0	0	0	1	0	0	4	25	0	0	0	0	0	0	0	0	0	0	0	0	0	0	0	0	0	0	0	0	0	0	0	0	0	0	0	0	0	0	0	0	0	0	0	0	0	0
98	0	0	5	0	6	0	0	0	0	0	0	40	0	0	0	0	0	0	0	0	0	0	0	0	0	0	0	0	0	0	0	0	0	0	0	0	0	0	0	0	0	0	0	0	0	0	0	0	0
99	0	0	2	0	10	0	0	0	0	0	0	24	0	0	0	0	0	0	0	0	0	0	0	0	0	0	0	0	0	0	0	0	0	0	0	0	0	0	0	0	0	0	0	0	0	0	0	0	0
100	0	0	2	0	9	0	0	0	0	0	0	29	0	0	0	0	0	0	0	0	0	0	0	0	0	0	0	0	0	0	0	0	0	0	0	0	0	0	0	0	0	0	0	0	0	0	0	0	0
101	0	11	0	2	0	0	0	0	0	0	0	0	0	0	0	21	0	0	0	0	0	0	0	0	0	0	0	0	0	0	0	0	0	0	0	0	0	0	0	0	0	0	0	0	0	0	0	0	0
102	0	0	0	0	0	0	0	0	0	1	20	0	0	0	0	0	0	0	0	0	0	0	0	0	0	0	0	0	0	0	0	0	0	0	0	0	0	0	0	0	0	0	0	0	0	0	0	0	0
103	0	0	0	0	0	0	0	0	0	0	0	0	0	0	0	0	0	0	0	0	0	0	0	0	0	0	0	0	0	0	0	0	0	0	0	0	0	0	0	0	0	0	0	0	0	0	0	0	0
104	0	0	0	0	0	0	0	0	0	0	0	0	0	0	0	0	0	0	0	0	0	0	0	0	0	0	0	0	0	0	0	0	0	0	0	0	0	0	0	0	0	0	0	0	0	0	0	0	0
105	0	0	0	0	0	0	0	0	0	0	0	0	0	0	0	0	0	0	0	0	0	0	0	0	0	0	0	0	0	0	0	0	0	0	0	0	0	0	0	0	0	0	0	0	0	0	0	0	0
106	0	0	0	0	0	0	0	0	0	0	0	0	0	0	0	0	0	0	0	0	0	0	0	0	0	0	0	0	0	0	0	0	0	0	0	0	0	0	0	0	0	0	0	0	0	0	0	0	0
107	0	0	0	0	0	0	0	0	0	0	0	0	0	0	0	0	0	0	0	0	0	0	0	0	0	0	0	0	0	0	0	0	0	0	0	0	0	0	0	0	0	0	0	0	0	0	0	0	0
Sum	0	189	99	16	609	45	105	0	168	196	352	366	260	2	1	82	1	1	5	1	11	1	1	7	1	1	2	1	39	23	2	1	1	5	1	1	2	1	1	1	1	1	1	1	1	2	2	1	5
[truncated: 229 more columns]

## Sheet: Position and Type Normalized
Position	G/N	T/C	C/G	T/G	C/T	A/C	G/C	C/N	A/T	G/T	G/A	C/A	A/G	A/N	T/N	T/A	ACCCCCATCGGCG/-	ATCG/-	ACA/-	CCACTACCAG/-	TG/-	TACCTGAG/-	GCCCCG/-	CCC/-	CTGC/-	GCTGCCC/-	AGCAGA/-	CTGCCCGACA/-	CG/-	AG/-	GGCGA/-	CCCA/-	CGGCCCCGTGCTGCT/-	CCG/-	CCAGCAGAACAC/-	CGGCC/-	CACCCA/-	CCATC/-	GACA/-	CCCATCGGCGACGG/-	CCAC/-	CGACGGC/-	CCCCATCGGCGAC/-	GCCCC/-	TACCAGCAGAACA/-	TAC/-	AGT/-	CTACCAGCAG/-	CACT/-
1	0	0	0	0	0	0	0	0	0	0	0	0	0	0	0	0	0	0	0	0	0	0	0	0	0	0	0	0	0	0	0	0	0	0	0	0	0	0	0	0	0	0	0	0	0	0	0	0	0
2	0	0	0	0	0	0	0	0	0	0	0	0	0	0	0	0	0	0	0	0	0	0	0	0	0	0	0	0	0	0	0	0	0	0	0	0	0	0	0	0	0	0	0	0	0	0	0	0	0
3	0	0	0	0	0	0	0	0	0	0	0	0	0	0	0	0	0	0	0	0	0	0	0	0	0	0	0	0	0	0	0	0	0	0	0	0	0	0	0	0	0	0	0	0	0	0	0	0	0
4	0	0	0	0	0	0	0	0	0	0	0	0	0	0	0	0	0	0	0	0	0	0	0	0	0	0	0	0	0	0	0	0	0	0	0	0	0	0	0	0	0	0	0	0	0	0	0	0	0
5	0	0	0	0	0	0	0	0	0	0	0	0	0	0	0	0	0	0	0	0	0	0	0	0	0	0	0	0	0	0	0	0	0	0	0	0	0	0	0	0	0	0	0	0	0	0	0	0	0
6	0	0	0	0	0.00430637	0	0	0	0	0	0	0	0	0	0	0	0	0	0	0	0	0	0	0	0	0	0	0	0	0	0	0	0	0	0	0	0	0	0	0	0	0	0	0	0	0	0	0	0
7	0	0	0	0	0	0	0.000717728	0	0	0.0044089	0.00225572	0	0	0	0	0	0	0	0	0	0	0	0	0	0	0	0	0	0	0	0	0	0	0	0	0	0	0	0	0	0	0	0	0	0	0	0	0	0
8	0	0.00225572	0	0	0	0	0	0	0	0	0	0	0	0	0	0.000307598	0	0	0	0	0	0	0	0	0	0	0	0	0	0	0	0	0	0	0	0	0	0	0	0	0	0	0	0	0	0	0	0	0
9	0	0	0	0	0	0	0.000205065	0	0	0.00246078	0.000717728	0	0	0	0	0	0	0	0	0	0	0	0	0	0	0	0	0	0	0	0	0	0	0	0	0	0	0	0	0	0	0	0	0	0	0	0	0	0
10	0	0	0	0	0.00194812	0	0	0	0	0	0	0.000102533	0	0	0	0	0	0	0	0	0	0	0	0	0	0	0	0	0	0	0	0	0	0	0	0	0	0	0	0	0	0	0	0	0	0	0	0	0
11	0	0	0	0	0	0	0	0	0.00297344	0	0	0	0.00133292	0	0	0	0	0	0	0	0	0	0	0	0	0	0	0	0	0.00102533	0	0	0	0	0	0	0	0	0	0	0	0	0	0	0	0	0	0	0
12	0	0	0	0	0	0	0.000205065	0	0	0.00153799	0.00112786	0	0	0	0	0	0	0	0	0	0	0	0	0	0	0	0	0	0	0	0	0	0	0	0	0	0	0	0	0	0	0	0	0	0	0	0	0	0
13	0	0	0.000205065	0	0.00184559	0	0	0	0	0	0	0.000102533	0	0	0	0	0	0	0	0	0	0	0	0	0	0	0	0	0	0	0	0	0	0	0	0	0	0	0	0	0	0	0	0	0	0	0	0	0
14	0	0.00143546	0	0.000205065	0	0	0	0	0	0	0	0	0	0	0	0	0	0	0	0	0	0	0	0	0	0	0	0	0	0	0	0	0	0	0	0	0	0	0	0	0	0	0	0	0	0	0	0	0
15	0	0	0.000102533	0	0.00225572	0	0	0	0	0	0	0	0	0	0	0	0	0	0	0	0	0	0	0	0	0	0	0	0.00133292	0	0	0	0	0	0	0	0	0	0	0	0	0	0	0	0	0	0	0	0
16	0	0	0	0	0	0	0.00174305	0	0	0.00133292	0.00082026	0	0	0	0	0	0	0	0	0	0	0	0	0	0	0	0	0	0	0	0	0	0	0	0	0	0	0	0	0	0	0	0	0	0	0	0	0	0
17	0	0	0.000102533	0	0.00153799	0	0	0	0	0	0	0	0	0	0	0	0	0	0	0	0	0	0	0	0	0	0	0	0	0	0	0	0	0	0	0	0	0	0	0	0	0	0	0	0	0	0	0	0
18	0	0	0.000205065	0	0.00235825	0	0	0	0	0	0	0.000307598	0	0	0	0	0	0	0	0	0	0	0	0	0	0	0	0	0.000102533	0	0	0	0	0	0	0	0	0	0	0	0	0	0	0	0	0	0	0	0
19	0	0	0	0	0	0	0.00041013	0	0	0.00184559	0.00082026	0	0	0	0	0	0	0	0	0	0	0	0	0	0	0	0	0	0	0	0	0	0	0	0	0	0	0	0	0	0	0	0	0	0	0	0	0	0
20	0	0	0	0	0	0.000205065	0	0	0.00102533	0	0	0	0.00153799	0	0	0	0	0	0	0	0	0	0	0	0	0	0	0	0	0	0	0	0	0	0	0	0	0	0	0	0	0	0	0	0	0	0	0	0
21	0	0	0.000102533	0	0.00123039	0	0	0	0	0	0	0.000512663	0	0	0	0	0	0	0	0.000102533	0	0	0	0	0	0	0	0	0	0	0	0	0	0	0	0	0	0	0	0	0.000102533	0	0	0	0	0	0	0	0
22	0	0	0.000102533	0	0.00205065	0	0	0	0	0	0	0	0	0	0	0	0	0	0	0	0	0	0	0	0	0	0	0	0	0	0	0	0	0	0	0	0	0	0	0	0	0	0	0	0	0	0	0	0.000307598
23	0	0	0	0	0	0.000205065	0	0	0.00266585	0	0	0	0.00143546	0	0	0	0	0	0	0	0	0	0	0	0	0	0	0	0	0	0	0	0	0	0	0	0	0	0	0	0	0	0	0	0	0	0	0	0
24	0	0	0.000102533	0	0.00123039	0	0	0	0	0	0	0.000307598	0	0	0	0	0	0	0	0	0	0	0	0	0	0	0	0	0	0	0	0	0	0	0	0	0	0	0	0	0	0	0	0	0	0	0	0.000102533	0
25	0	0.00194812	0	0	0	0	0	0	0	0	0	0	0	0	0	0.000102533	0	0	0	0	0	0	0	0	0	0	0	0	0	0	0	0	0	0	0	0	0	0	0	0	0	0	0	0	0.000102533	0.000102533	0	0	0
26	0	0	0	0	0	0.000102533	0	0	0.00143546	0	0	0	0.000922793	0	0	0	0	0	0	0	0	0	0	0	0	0	0	0	0	0	0	0	0	0	0	0	0	0	0	0	0	0	0	0	0	0	0	0	0
27	0	0	0.000307598	0	0.00194812	0	0	0	0	0	0	0.000102533	0	0	0	0	0	0	0	0	0	0	0	0	0	0	0	0	0	0	0	0	0	0	0.000102533	0	0	0	0	0	0	0	0	0	0	0	0	0	0
28	0	0	0	0	0.00235825	0	0	0	0	0	0	0.000205065	0	0	0	0	0	0	0	0	0	0	0	0	0	0	0	0	0	0	0	0	0	0	0	0	0	0	0	0	0	0	0	0	0	0	0	0	0
29	0	0	0	0	0	0.000102533	0	0	0.00112786	0	0	0	0.00123039	0	0	0	0	0	0	0	0	0	0	0	0	0	0.000205065	0	0	0.000205065	0	0	0	0	0	0	0	0	0	0	0	0	0	0	0	0	0	0	0
30	0	0	0	0	0	0	0.000307598	0	0	0.00123039	0.00153799	0	0	0	0	0	0	0	0	0	0	0	0	0	0	0	0	0	0	0	0	0	0	0	0	0	0	0	0	0	0	0	0	0	0	0	0	0	0
31	0	0	0.000102533	0	0.00133292	0	0	0	0	0	0	0	0	0	0	0	0	0	0	0	0	0	0	0	0	0	0	0	0	0	0	0	0	0	0	0	0	0	0	0	0	0	0	0	0	0	0	0	0
32	0	0	0	0	0	0.000102533	0	0	0.00194812	0	0	0	0.00133292	0	0	0	0	0	0	0	0	0	0	0	0	0	0	0	0	0.00041013	0	0	0	0	0	0	0	0	0	0	0	0	0	0	0	0	0	0	0
33	0	0	0	0	0	0	0.000205065	0	0	0.000615195	0.00112786	0	0	0	0	0	0	0	0	0	0	0	0	0	0	0	0	0	0	0	0	0	0	0	0	0	0	0	0	0	0	0	0	0	0	0	0	0	0
34	0	0	0	0	0	0.000512663	0	0	0.000512663	0	0	0	0.00123039	0.000205065	0	0	0	0	0	0	0	0	0	0	0	0	0	0	0	0	0	0	0	0	0	0	0	0	0	0	0	0	0	0	0	0	0	0	0
35	0	0	0	0	0	0	0	0	0.000205065	0	0	0	0.00225572	0	0	0	0	0	0	0	0	0	0	0	0	0	0	0	0	0	0	0	0	0	0	0	0	0	0	0	0	0	0	0	0	0	0	0	0
36	0	0	0.000102533	0	0.00082026	0	0	0	0	0	0	0.000102533	0	0	0	0	0	0	0	0	0	0	0	0	0	0	0	0	0	0	0	0	0	0	0	0	0	0	0	0	0	0	0	0	0	0	0	0	0
37	0	0	0	0	0	0.000307598	0	0	0.000512663	0	0	0	0.00123039	0	0	0	0.000102533	0	0	0	0	0	0	0	0	0	0	0	0	0	0	0	0	0	0	0	0	0	0	0	0	0	0	0	0	0	0	0	0
38	0	0	0.000205065	0	0.00082026	0	0	0	0	0	0	0.00041013	0	0	0	0	0	0	0	0	0	0	0	0.00041013	0	0	0	0	0	0	0	0	0	0	0	0	0	0	0	0	0	0	0	0	0	0	0	0	0
39	0	0	0.000102533	0	0.00102533	0	0	0	0	0	0	0.000512663	0	0	0	0	0	0	0	0	0	0	0	0	0	0	0	0	0	0	0	0	0	0	0	0	0	0	0	0	0	0	0.000102533	0	0	0	0	0	0
40	0	0	0.000307598	0	0.00143546	0	0	0	0	0	0	0.00082026	0	0	0	0	0	0	0	0	0	0	0	0	0	0	0	0	0	0	0	0.000102533	0	0	0	0	0	0	0	0.000102533	0	0	0	0	0	0	0	0	0
41	0	0	0	0	0.00123039	0	0	0	0	0	0	0.000615195	0	0	0	0	0	0	0	0	0	0	0	0	0	0	0	0	0	0	0	0	0	0	0	0	0	0.000102533	0	0	0	0	0	0	0	0	0	0	0
42	0	0	0.000102533	0	0.00174305	0	0	0	0	0	0	0.000512663	0	0	0	0	0	0	0	0	0	0	0	0	0	0	0	0	0	0	0	0	0	0	0	0	0	0	0	0	0	0	0	0	0	0	0	0	0
43	0	0	0	0	0	0.000512663	0	0	0.00102533	0	0	0	0.00112786	0	0	0	0	0.000102533	0	0	0	0	0	0	0	0	0	0	0	0	0	0	0	0	0	0	0	0	0	0	0	0	0	0	0	0	0	0	0
44	0	0.00194812	0	0	0	0	0	0	0	0	0	0	0	0	0.000102533	0.000307598	0	0	0	0	0	0	0	0	0	0	0	0	0	0	0	0	0	0	0	0	0	0	0	0	0	0	0	0	0	0	0	0	0
45	0	0	0.000307598	0	0.00215318	0	0	0	0	0	0	0.000102533	0	0	0	0	0	0	0	0	0	0	0	0	0	0	0	0	0.000307598	0	0	0	0	0	0	0	0	0	0	0	0	0	0	0	0	0	0	0	0
46	0	0	0	0	0	0	0.000512663	0	0	0.000717728	0.00215318	0	0	0	0	0	0	0	0	0	0	0	0	0	0	0	0	0	0	0	0.000205065	0	0	0	0	0	0	0	0	0	0	0	0	0	0	0	0	0	0
47	0	0	0	0	0	0	0.000205065	0	0	0.00082026	0.000307598	0	0	0	0	0	0	0	0	0	0	0	0	0	0	0	0	0	0	0	0	0	0	0	0	0	0	0	0	0	0	0	0	0	0	0	0	0	0
48	0	0	0.00041013	0	0.00153799	0	0	0	0	0	0	0.000307598	0	0	0	0	0	0	0	0	0	0	0	0	0	0	0	0	0	0	0	0	0	0	0	0	0	0	0	0	0	0.000102533	0	0	0	0	0	0	0
49	0	0	0	0	0	0	0.000307598	0	0	0.000615195	0.00184559	0	0	0	0	0	0	0	0	0	0	0	0	0	0	0	0	0	0	0	0	0	0	0	0	0	0	0	0	0	0	0	0	0	0	0	0	0	0
50	0	0	0	0	0	0.000102533	0	0	0.000512663	0	0	0	0.00194812	0	0	0	0	0	0	0	0	0	0	0	0	0	0	0	0	0	0	0	0	0	0	0	0	0	0	0	0	0	0	0	0	0	0	0	0
51	0	0	0	0	0.00153799	0	0	0	0	0	0	0	0	0	0	0	0	0	0	0	0	0	0	0	0	0	0	0	0.000717728	0	0	0	0.000102533	0	0	0.000102533	0	0	0	0	0	0	0	0	0	0	0	0	0
52	0	0	0	0	0	0	0.000205065	0	0	0.000615195	0.00256331	0	0	0	0	0	0	0	0	0	0	0	0	0	0	0	0	0	0	0	0	0	0	0	0	0	0	0	0	0	0	0	0	0	0	0	0	0	0
53	0	0	0	0	0	0	0.00276838	0	0	0.000717728	0.00102533	0	0	0	0	0	0	0	0	0	0	0	0.000102533	0	0	0	0	0	0	0	0	0	0	0	0	0	0	0	0	0	0	0	0	0.000102533	0	0	0	0	0
54	0	0	0.00112786	0	0.00082026	0	0	0	0	0	0	0.00041013	0	0	0	0	0	0	0	0	0	0	0	0	0	0	0	0	0	0	0	0	0	0	0	0	0	0	0	0	0	0	0	0	0	0	0	0	0
55	0	0	0.000102533	0	0.00102533	0	0	0	0	0	0	0.00041013	0	0	0	0	0	0	0	0	0	0	0	0	0	0	0	0	0	0	0	0	0	0	0	0	0	0	0	0	0	0	0	0	0	0	0	0	0
56	0	0	0.000205065	0	0.00133292	0	0	0	0	0	0	0.000717728	0	0	0	0	0	0	0	0	0	0	0	0	0	0	0	0	0	0	0	0	0	0.000102533	0	0	0	0	0	0	0	0	0	0	0	0	0	0	0
57	0	0	0.000205065	0	0.00174305	0	0	0	0	0	0	0.000615195	0	0	0	0	0	0	0	0	0	0	0	0	0	0	0	0	0.00041013	0	0	0	0	0	0	0	0	0	0	0	0	0	0	0	0	0	0	0	0
58	0	0	0	0	0	0	0.000512663	0	0	0.00041013	0.00174305	0	0	0	0	0	0	0	0	0	0	0	0	0	0	0	0	0	0	0	0	0	0	0	0	0	0	0	0	0	0	0	0	0	0	0	0	0	0
59	0	0.00153799	0	0.000205065	0	0	0	0	0	0	0	0	0	0	0	0.000512663	0	0	0	0	0.000102533	0	0	0	0	0	0	0	0	0	0	0	0	0	0	0	0	0	0	0	0	0	0	0	0	0	0	0	0
60	0	0	0	0	0	0	0.00133292	0	0	0.000922793	0.00205065	0	0	0	0	0	0	0	0	0	0	0	0	0	0	0	0	0	0	0	0	0	0	0	0	0	0	0	0	0	0	0	0	0	0	0	0	0	0
61	0	0	0.000205065	0	0.000615195	0	0	0	0	0	0	0	0	0	0	0	0	0	0	0	0	0	0	0	0	0	0	0	0	0	0	0	0	0	0	0	0	0	0	0	0	0	0	0	0	0	0	0	0
62	0	0.00164052	0	0.000205065	0	0	0	0	0	0	0	0	0	0	0	0.000615195	0	0	0	0	0.000102533	0	0	0	0	0	0	0	0	0	0	0	0	0	0	0	0	0	0	0	0	0	0	0	0	0	0	0	0
63	0	0	0	0	0	0	0.000102533	0	0	0.000615195	0.00164052	0	0	0	0	0	0	0	0	0	0	0	0	0	0	0.000102533	0	0	0	0	0	0	0	0	0	0	0	0	0	0	0	0	0	0	0	0	0	0	0
64	0	0	0.000717728	0	0.00143546	0	0	0	0	0	0	0.00041013	0	0	0	0	0	0	0	0	0	0	0	0	0.000102533	0	0	0.000102533	0	0	0	0	0	0	0	0	0	0	0	0	0	0	0	0	0	0	0	0	0
65	0	0.00205065	0	0.000205065	0	0	0	0	0	0	0	0	0	0	0	0.000717728	0	0	0	0	0.000102533	0	0	0	0	0	0	0	0	0	0	0	0	0	0	0	0	0	0	0	0	0	0	0	0	0	0	0	0
66	0	0	0	0	0	0	0.000205065	0	0	0.000205065	0.00194812	0	0	0	0	0	0	0	0	0	0	0	0	0	0	0	0	0	0	0	0	0	0	0	0	0	0	0	0	0	0	0	0	0	0	0	0	0	0
67	0	0	0.000102533	0	0.000922793	0	0	0	0	0	0	0.000512663	0	0	0	0	0	0	0	0	0	0	0	0.000102533	0	0	0	0	0	0	0	0	0	0	0	0	0	0	0	0	0	0	0	0	0	0	0	0	0
68	0	0	0	0	0.00153799	0	0	0	0	0	0	0.00041013	0	0	0	0	0	0	0	0	0	0	0	0	0	0	0	0	0	0	0	0	0	0.00041013	0	0	0	0	0	0	0	0	0	0	0	0	0	0	0
69	0	0	0.000102533	0	0.00184559	0	0	0	0	0	0	0.00143546	0	0	0	0	0	0	0	0	0	0	0	0	0	0	0	0	0.00041013	0	0	0	0	0	0	0	0	0	0	0	0	0	0	0	0	0	0	0	0
70	0	0	0	0	0	0	0.000205065	0	0	0	0.00246078	0	0	0	0	0	0	0	0	0	0	0	0	0	0	0	0	0	0	0	0	0	0	0	0	0	0	0	0.000102533	0	0	0	0	0	0	0	0	0	0
71	0	0	0	0	0	0.000307598	0	0	0.000205065	0	0	0	0.00133292	0	0	0	0	0	0.000512663	0	0	0	0	0	0	0	0	0	0	0	0	0	0	0	0	0	0	0	0	0	0	0	0	0	0	0	0	0	0
72	0	0	0.000102533	0	0.00112786	0	0	0	0	0	0	0.000205065	0	0	0	0	0	0	0	0	0	0	0	0	0	0	0	0	0	0	0	0	0	0	0	0	0	0	0	0	0	0	0	0	0	0	0	0	0
73	0	0	0	0	0	0.000307598	0	0	0.000307598	0	0	0	0.00164052	0	0	0	0	0	0	0	0	0	0	0	0	0	0	0	0	0	0	0	0	0	0	0	0	0	0	0	0	0	0	0	0	0	0	0	0
74	0	0	0	0	0	0.000102533	0	0	0.000102533	0	0	0	0.00215318	0	0	0	0	0	0	0	0	0	0	0	0	0	0	0	0	0	0	0	0	0	0	0	0	0	0	0	0	0	0	0	0	0	0	0	0
75	0	0	0.00041013	0	0.000717728	0	0	0	0	0	0	0.00123039	0	0	0	0	0	0	0	0	0	0	0	0	0	0	0	0	0	0	0	0	0	0	0	0	0	0	0	0	0	0	0	0	0	0	0	0	0
76	0	0	0.000205065	0	0.00143546	0	0	0	0	0	0	0.00164052	0	0	0	0	0	0	0	0	0	0	0	0	0	0	0	0	0	0	0	0	0	0	0	0	0	0	0	0	0	0	0	0	0	0	0	0	0.000205065
77	0	0	0	0	0	0.00041013	0	0	0.00102533	0	0	0	0.00112786	0	0	0	0	0	0	0	0	0	0	0	0	0	0	0	0	0	0	0	0	0	0	0	0	0	0	0	0	0	0	0	0	0	0	0	0
78	0	0	0.000307598	0	0.00143546	0	0	0	0	0	0	0.000922793	0	0	0	0	0	0	0	0	0	0	0	0	0	0	0	0	0	0	0	0	0	0	0	0	0	0	0	0	0	0	0	0	0	0	0	0	0
79	0	0.00174305	0	0.000102533	0	0	0	0	0	0	0	0	0	0	0	0.00112786	0	0	0	0	0	0.000102533	0	0	0	0	0	0	0	0	0	0	0	0	0	0	0	0	0	0	0	0	0	0	0	0.000102533	0	0	0
80	0	0	0	0	0	0.000205065	0	0	0.00041013	0	0	0	0.00123039	0	0	0	0	0	0	0	0	0	0	0	0	0	0	0	0	0	0	0	0	0	0	0	0	0	0	0	0	0	0	0	0	0	0	0	0
81	0	0	0.000615195	0	0.000922793	0	0	0	0	0	0	0.00112786	0	0	0	0	0	0	0	0	0	0	0	0	0	0	0	0	0	0	0	0	0	0	0	0	0	0	0	0	0	0	0	0	0	0	0	0	0
82	0	0	0.000102533	0	0.000512663	0	0	0	0	0	0	0.00082026	0	0	0	0	0	0	0	0	0	0	0	0	0	0	0	0	0	0	0	0	0	0	0	0	0	0	0	0	0	0	0	0	0	0	0	0	0
83	0	0.00143546	0	0	0	0	0	0	0	0	0	0	0	0	0	0.00184559	0	0	0	0	0.00082026	0	0	0	0	0	0	0	0	0	0	0	0	0	0	0	0	0	0	0	0	0	0	0	0	0	0	0	0
84	0	0	0	0	0	0	0.000205065	0	0	0.00041013	0.00184559	0	0	0	0	0	0	0	0	0	0	0	0	0	0	0	0	0	0	0	0	0	0	0	0	0	0	0	0	0	0	0	0	0	0	0	0	0	0
85	0	0	0	0	0	0.000102533	0	0	0.000205065	0	0	0	0.000512663	0	0	0	0	0	0	0	0	0	0	0	0	0	0	0	0	0.000102533	0	0	0	0	0	0	0	0	0	0	0	0	0	0	0	0	0	0	0
86	0	0	0	0	0	0	0.000307598	0	0	0	0.00123039	0	0	0	0	0	0	0	0	0	0	0	0	0	0	0	0	0	0	0	0	0	0	0	0	0	0	0	0	0	0	0	0	0	0	0	0	0	0
87	0	0	0.00082026	0	0.000512663	0	0	0	0	0	0	0.00184559	0	0	0	0	0	0	0	0	0	0	0	0	0	0	0	0	0	0	0	0	0	0	0	0	0.000205065	0	0	0	0	0	0	0	0	0	0	0	0
88	0	0	0	0	0	0.000717728	0	0	0.000717728	0	0	0	0.00153799	0	0	0	0	0	0	0	0	0	0	0	0	0	0	0	0	0	0	0	0	0	0	0	0	0	0	0	0	0	0	0	0	0	0	0	0
89	0	0	0.000102533	0	0.00153799	0	0	0	0	0	0	0.00143546	0	0	0	0	0	0	0	0	0	0	0	0.000205065	0	0	0	0	0	0	0	0	0	0	0	0	0	0	0	0	0	0	0	0	0	0	0	0	0
90	0	0	0.000102533	0	0.00112786	0	0	0	0	0	0	0.00102533	0	0	0	0	0	0	0	0	0	0	0	0	0	0	0	0	0	0	0	0	0	0	0	0	0	0	0	0	0	0	0	0	0	0	0	0	0
91	0	0	0.000512663	0	0.00133292	0	0	0	0	0	0	0.00287091	0	0	0	0	0	0	0	0	0	0	0	0	0	0	0	0	0	0	0	0	0	0	0	0	0	0	0	0	0	0	0	0	0	0	0	0	0
92	0	0	0	0	0	0.000307598	0	0	0.000307598	0	0	0	0.00153799	0	0	0	0	0	0	0	0	0	0	0	0	0	0	0	0	0.000615195	0	0	0	0	0	0	0	0	0	0	0	0	0	0	0	0	0.000205065	0	0
93	0	0	0	0	0	0	0	0	0	0.000102533	0.00225572	0	0	0	0	0	0	0	0	0	0	0	0	0	0	0	0	0	0	0	0	0	0	0	0	0	0	0	0	0	0	0	0	0	0	0	0	0	0
94	0	0.00225572	0	0.000512663	0	0	0	0	0	0	0	0	0	0	0	0.000717728	0	0	0	0	0	0	0	0	0	0	0	0	0	0	0	0	0	0	0	0	0	0	0	0	0	0	0	0	0	0	0	0	0
95	0	0	0.000102533	0	0.000512663	0	0	0	0	0	0	0.00307598	0	0	0	0	0	0	0	0	0	0	0	0	0	0	0	0	0	0	0	0	0	0	0	0	0	0	0	0	0	0	0	0	0	0	0	0	0
96	0	0	0.000205065	0	0.000717728	0	0	0	0	0	0	0.00184559	0	0	0	0	0	0	0	0	0	0	0	0	0	0	0	0	0.000717728	0	0	0	0	0	0	0	0	0	0	0	0	0	0	0	0	0	0	0	0
97	0	0	0	0	0	0	0.000102533	0	0	0.00041013	0.00256331	0	0	0	0	0	0	0	0	0	0	0	0	0	0	0	0	0	0	0	0	0	0	0	0	0	0	0	0	0	0	0	0	0	0	0	0	0	0
98	0	0	0.000512663	0	0.000615195	0	0	0	0	0	0	0.0041013	0	0	0	0	0	0	0	0	0	0	0	0	0	0	0	0	0	0	0	0	0	0	0	0	0	0	0	0	0	0	0	0	0	0	0	0	0
99	0	0	0.000205065	0	0.00102533	0	0	0	0	0	0	0.00246078	0	0	0	0	0	0	0	0	0	0	0	0	0	0	0	0	0	0	0	0	0	0	0	0	0	0	0	0	0	0	0	0	0	0	0	0	0
100	0	0	0.000205065	0	0.000922793	0	0	0	0	0	0	0.00297344	0	0	0	0	0	0	0	0	0	0	0	0	0	0	0	0	0	0	0	0	0	0	0	0	0	0	0	0	0	0	0	0	0	0	0	0	0
101	0	0.00112786	0	0.000205065	0	0	0	0	0	0	0	0	0	0	0	0.00215318	0	0	0	0	0	0	0	0	0	0	0	0	0	0	0	0	0	0	0	0	0	0	0	0	0	0	0	0	0	0	0	0	0
102	0	0	0	0	0	0	0	0	0	0.000102533	0.00205065	0	0	0	0	0	0	0	0	0	0	0	0	0	0	0	0	0	0	0	0	0	0	0	0	0	0	0	0	0	0	0	0	0	0	0	0	0	0
103	0	0	0	0	0	0	0	0	0	0	0	0	0	0	0	0	0	0	0	0	0	0	0	0	0	0	0	0	0	0	0	0	0	0	0	0	0	0	0	0	0	0	0	0	0	0	0	0	0
104	0	0	0	0	0	0	0	0	0	0	0	0	0	0	0	0	0	0	0	0	0	0	0	0	0	0	0	0	0	0	0	0	0	0	0	0	0	0	0	0	0	0	0	0	0	0	0	0	0
105	0	0	0	0	0	0	0	0	0	0	0	0	0	0	0	0	0	0	0	0	0	0	0	0	0	0	0	0	0	0	0	0	0	0	0	0	0	0	0	0	0	0	0	0	0	0	0	0	0
106	0	0	0	0	0	0	0	0	0	0	0	0	0	0	0	0	0	0	0	0	0	0	0	0	0	0	0	0	0	0	0	0	0	0	0	0	0	0	0	0	0	0	0	0	0	0	0	0	0
107	0	0	0	0	0	0	0	0	0	0	0	0	0	0	0	0	0	0	0	0	0	0	0	0	0	0	0	0	0	0	0	0	0	0	0	0	0	0	0	0	0	0	0	0	0	0	0	0	0
Sum	0	0.0193787	0.0101507	0.00164052	0.0624423	0.00461396	0.0107659	0	0.0172255	0.0200964	0.0360915	0.0375269	0.0266585	0.000205065	0.000102533	0.00840767	0.000102533	0.000102533	0.000512663	0.000102533	0.00112786	0.000102533	0.000102533	0.000717728	0.000102533	0.000102533	0.000205065	0.000102533	0.00399877	0.00235825	0.000205065	0.000102533	0.000102533	0.000512663	0.000102533	0.000102533	0.000205065	0.000102533	0.000102533	0.000102533	0.000102533	0.000102533	0.000102533	0.000102533	0.000102533	0.000205065	0.000205065	0.000102533	0.000512663
[truncated: 229 more columns]

## Sheet: Context
Context	G/N	T/C	C/G	T/G	C/T	A/C	G/C	C/N	A/T	G/T	G/A	C/A	A/G	A/N	T/N	T/A	A/-	C/-	G/-	T/-	-/A	-/T	-/C	-/G
CCG		0	7	0	65	0	0		0	0	0	41	0	0	0	0	0	24	0	0	0	0	0	1
AGT		0	0	0	0	0	0		0	1	22	0	0	0	0	0	0	0	54	0	0	0	0	2
ACT		0	4	0	26	0	0		0	0	0	12	0	0	0	0	0	81	0	0	0	0	2	0
GTC		22	0	5	0	0	0		0	0	0	0	0	0	0	7	0	0	0	41	0	2	1	0
ACG		0	0	0	15	0	0		0	0	0	0	0	0	0	0	0	33	0	0	0	0	1	1
AGC		0	0	0	0	0	8		0	27	38	0	0	0	0	0	0	0	145	0	0	0	0	11
CGA		0	0	0	0	0	9		0	24	50	0	0	0	0	0	0	0	82	0	0	0	1	17
GAC		0	0	0	0	6	0		17	0	0	0	47	0	0	0	108	0	0	0	7	0	0	0
CGC		0	0	0	0	0	18		0	17	33	0	0	0	0	0	0	0	54	0	0	0	0	5
CCC		0	10	0	95	0	0		0	0	0	68	0	0	0	0	0	13	0	0	0	0	0	1
TCG		0	4	0	43	0	0		0	0	0	1	0	0	0	0	0	47	0	0	0	0	2	1
CAC		0	0	0	0	16	0		48	0	0	0	52	0	0	0	144	0	0	0	4	2	2	0
GCA		0	9	0	37	0	0		0	0	0	19	0	0	0	0	0	132	0	0	1	0	5	0
AGA		0	0	0	0	0	2		0	6	11	0	0	0	0	0	0	0	28	0	0	0	0	1
GCG		0	4	0	57	0	0		0	0	0	3	0	0	0	0	0	17	0	0	0	0	2	0
CTG		61	0	6	0	0	0		0	0	0	0	0	0	0	52	0	0	0	94	1	4	0	1
ATC		19	0	0	0	0	0		0	0	0	0	0	0	1	3	0	0	0	34	0	3	0	0
GGC		0	0	0	0	0	29		0	15	13	0	0	0	0	0	0	0	31	0	0	0	0	0
CTC		14	0	2	0	0	0		0	0	0	0	0	0	0	0	0	0	0	41	0	2	0	0
TGA		0	0	0	0	0	2		0	5	38	0	0	0	0	0	0	0	39	0	1	0	0	3
CTA		36	0	1	0	0	0		0	0	0	0	0	0	0	12	0	0	0	90	1	2	0	0
ACC		0	17	0	70	0	0		0	0	0	47	0	0	0	0	0	483	0	0	4	1	54	0
ACA		0	2	0	19	0	0		0	0	0	3	0	0	0	0	0	76	0	0	2	0	2	0
CCT		0	3	0	14	0	0		0	0	0	37	0	0	0	0	0	18	0	0	0	2	0	0
CGT		0	0	0	0	0	12		0	47	39	0	0	0	0	0	0	0	32	0	0	0	0	3
TAC		0	0	0	0	3	0		18	0	0	0	21	0	0	0	99	0	0	0	5	0	2	0
CAT		0	0	0	0	5	0		10	0	0	0	11	0	0	0	20	0	0	0	2	2	1	0
TGC		0	0	0	0	0	18		0	41	62	0	0	0	0	0	0	0	114	0	0	0	4	19
TCC		0	1	0	5	0	0		0	0	0	30	0	0	0	0	0	69	0	0	0	1	3	0
AAC		0	0	0	0	1	0		3	0	0	0	43	0	0	0	26	0	0	0	0	0	0	0
GCT		0	11	0	38	0	0		0	0	0	5	0	0	0	0	0	93	0	0	0	0	7	0
GAG		0	0	0	0	1	0		2	0	0	0	5	0	0	0	46	0	0	0	3	0	0	2
CCA		0	9	0	87	0	0		0	0	0	51	0	0	0	0	0	33	0	0	1	0	0	0
CAA		0	0	0	0	3	0		3	0	0	0	16	0	0	0	58	0	0	0	1	0	1	0
GAA		0	0	0	0	5	0		5	0	0	0	12	2	0	0	39	0	0	0	4	0	0	0
GCC		0	18	0	38	0	0		0	0	0	49	0	0	0	0	0	272	0	0	0	0	29	0
CAG		0	0	0	0	5	0		62	0	0	0	53	0	0	0	111	0	0	0	2	0	0	1
CGG		0	0	0	0	0	7		0	13	46	0	0	0	0	0	0	0	77	0	0	0	0	16
GTG		37	0	2	0	0	0		0	0	0	0	0	0	0	8	0	0	0	28	0	4	0	0

## Sheet: Context Normalized
Context	G/N	T/C	C/G	T/G	C/T	A/C	G/C	C/N	A/T	G/T	G/A	C/A	A/G	A/N	T/N	T/A	A/-	C/-	G/-	T/-	-/A	-/T	-/C	-/G
CCG		0	0.000717728	0	0.00666462	0	0		0	0	0	0.00420383	0	0	0	0	0	0.00246078	0	0	0	0	0	0.000102533
AGT		0	0	0	0	0	0		0	0.000102533	0.00225572	0	0	0	0	0	0	0	0.00553676	0	0	0	0	0.000205065
ACT		0	0.00041013	0	0.00266585	0	0		0	0	0	0.00123039	0	0	0	0	0	0.00830514	0	0	0	0	0.000205065	0
GTC		0.00225572	0	0.000512663	0	0	0		0	0	0	0	0	0	0	0.000717728	0	0	0	0.00420383	0	0.000205065	0.000102533	0
ACG		0	0	0	0.00153799	0	0		0	0	0	0	0	0	0	0	0	0.00338357	0	0	0	0	0.000102533	0.000102533
AGC		0	0	0	0	0	0.00082026		0	0.00276838	0.00389624	0	0	0	0	0	0	0	0.0148672	0	0	0	0	0.00112786
CGA		0	0	0	0	0	0.000922793		0	0.00246078	0.00512663	0	0	0	0	0	0	0	0.00840767	0	0	0	0.000102533	0.00174305
GAC		0	0	0	0	0.000615195	0		0.00174305	0	0	0	0.00481903	0	0	0	0.0110735	0	0	0	0.000717728	0	0	0
CGC		0	0	0	0	0	0.00184559		0	0.00174305	0.00338357	0	0	0	0	0	0	0	0.00553676	0	0	0	0	0.000512663
CCC		0	0.00102533	0	0.00974059	0	0		0	0	0	0.00697221	0	0	0	0	0	0.00133292	0	0	0	0	0	0.000102533
TCG		0	0.00041013	0	0.0044089	0	0		0	0	0	0.000102533	0	0	0	0	0	0.00481903	0	0	0	0	0.000205065	0.000102533
CAC		0	0	0	0	0.00164052	0		0.00492156	0	0	0	0.00533169	0	0	0	0.0147647	0	0	0	0.00041013	0.000205065	0.000205065	0
GCA		0	0.000922793	0	0.0037937	0	0		0	0	0	0.00194812	0	0	0	0	0	0.0135343	0	0	0.000102533	0	0.000512663	0
AGA		0	0	0	0	0	0.000205065		0	0.000615195	0.00112786	0	0	0	0	0	0	0	0.00287091	0	0	0	0	0.000102533
GCG		0	0.00041013	0	0.00584436	0	0		0	0	0	0.000307598	0	0	0	0	0	0.00174305	0	0	0	0	0.000205065	0
CTG		0.00625449	0	0.000615195	0	0	0		0	0	0	0	0	0	0	0.00533169	0	0	0	0.00963806	0.000102533	0.00041013	0	0.000102533
ATC		0.00194812	0	0	0	0	0		0	0	0	0	0	0	0.000102533	0.000307598	0	0	0	0.00348611	0	0.000307598	0	0
GGC		0	0	0	0	0	0.00297344		0	0.00153799	0.00133292	0	0	0	0	0	0	0	0.00317851	0	0	0	0	0
CTC		0.00143546	0	0.000205065	0	0	0		0	0	0	0	0	0	0	0	0	0	0	0.00420383	0	0.000205065	0	0
TGA		0	0	0	0	0	0.000205065		0	0.000512663	0.00389624	0	0	0	0	0	0	0	0.00399877	0	0.000102533	0	0	0.000307598
CTA		0.00369117	0	0.000102533	0	0	0		0	0	0	0	0	0	0	0.00123039	0	0	0	0.00922793	0.000102533	0.000205065	0	0
ACC		0	0.00174305	0	0.00717728	0	0		0	0	0	0.00481903	0	0	0	0	0	0.0495232	0	0	0.00041013	0.000102533	0.00553676	0
ACA		0	0.000205065	0	0.00194812	0	0		0	0	0	0.000307598	0	0	0	0	0	0.00779247	0	0	0.000205065	0	0.000205065	0
CCT		0	0.000307598	0	0.00143546	0	0		0	0	0	0.0037937	0	0	0	0	0	0.00184559	0	0	0	0.000205065	0	0
CGT		0	0	0	0	0	0.00123039		0	0.00481903	0.00399877	0	0	0	0	0	0	0	0.00328104	0	0	0	0	0.000307598
TAC		0	0	0	0	0.000307598	0		0.00184559	0	0	0	0.00215318	0	0	0	0.0101507	0	0	0	0.000512663	0	0.000205065	0
CAT		0	0	0	0	0.000512663	0		0.00102533	0	0	0	0.00112786	0	0	0	0.00205065	0	0	0	0.000205065	0.000205065	0.000102533	0
TGC		0	0	0	0	0	0.00184559		0	0.00420383	0.00635702	0	0	0	0	0	0	0	0.0116887	0	0	0	0.00041013	0.00194812
TCC		0	0.000102533	0	0.000512663	0	0		0	0	0	0.00307598	0	0	0	0	0	0.00707475	0	0	0	0.000102533	0.000307598	0
AAC		0	0	0	0	0.000102533	0		0.000307598	0	0	0	0.0044089	0	0	0	0.00266585	0	0	0	0	0	0	0
GCT		0	0.00112786	0	0.00389624	0	0		0	0	0	0.000512663	0	0	0	0	0	0.00953553	0	0	0	0	0.000717728	0
GAG		0	0	0	0	0.000102533	0		0.000205065	0	0	0	0.000512663	0	0	0	0.0047165	0	0	0	0.000307598	0	0	0.000205065
CCA		0	0.000922793	0	0.00892033	0	0		0	0	0	0.00522916	0	0	0	0	0	0.00338357	0	0	0.000102533	0	0	0
CAA		0	0	0	0	0.000307598	0		0.000307598	0	0	0	0.00164052	0	0	0	0.00594689	0	0	0	0.000102533	0	0.000102533	0
GAA		0	0	0	0	0.000512663	0		0.000512663	0	0	0	0.00123039	0.000205065	0	0	0.00399877	0	0	0	0.00041013	0	0	0
GCC		0	0.00184559	0	0.00389624	0	0		0	0	0	0.0050241	0	0	0	0	0	0.0278889	0	0	0	0	0.00297344	0
CAG		0	0	0	0	0.000512663	0		0.00635702	0	0	0	0.00543423	0	0	0	0.0113811	0	0	0	0.000205065	0	0	0.000102533
CGG		0	0	0	0	0	0.000717728		0	0.00133292	0.0047165	0	0	0	0	0	0	0	0.00789501	0	0	0	0	0.00164052
GTG		0.0037937	0	0.000205065	0	0	0		0	0	0	0	0	0	0	0.00082026	0	0	0	0.00287091	0	0.00041013	0	0
