# Supplementary material for: The Influence of the Capping Step During Solid-Phase Phosphoramidite Synthesis of Oligonucleotides on Synthetic Errors in Oligonucleotides
Source: Molecules. 2025 Dec 25;31(1):94. doi: 10.3390/molecules31010094 (PMC12786494; doi:10.3390/molecules31010094)
Supplement: Supplementary file 1 [file molecules-31-00094-s001.zip › 107bp_2_CII.xls]

## Sheet: Summary
Total number of reads	41451
Number of mapped read pairs	38195
Number of read pairs with at least one unmapped read	3256
Number of read pairs with whole length	20419
Number of read pairs with almost whole length (up to -4 n.)	0
Number of read pairs without errors	8427
Number of read pairs with errors	11992
Total number of sequence errors	3973
Total number of reads without start	10046
Total number of reads without end	24525

## Sheet: Positions and Type
Position	G/A	T/N	C/A	A/C	G/N	C/T	A/T	T/C	T/G	C/G	T/A	A/N	G/T	A/G	G/C	C/N	ACAA/-	CTAC/-	CAGCAG/-	GGCCCCG/-	CGTGCT/-	CTGAG/-	GCAG/-	CGGCG/-	TCG/-	T/-	GAA/-	CCGACA/-	GGCGACGGCCCCGT/-	TACCT/-	CCCGACAACCACT/-	GCCCCGTG/-	CAC/-	ACACC/-	ACGGCCCC/-	CCAGCA/-	CT/-	TAC/-	CTGCC/-	CCA/-	CCCCCATCGG/-	GGCGACG/-	AGCAG/-	TCGGCGACGGCCCCG/-	GAACACCCC/-	ACACCC/-	CGGCGA/-	AGT/-	CCCCAT/-
1	0	0	0	0	0	0	0	0	0	0	0	0	0	0	0	0	0	0	0	0	0	0	0	0	0	0	0	0	0	0	0	0	0	0	0	0	0	0	0	0	0	0	0	0	0	0	0	0	0
2	0	0	0	0	0	0	0	0	0	0	0	0	0	0	0	0	0	0	0	0	0	0	0	0	0	0	0	0	0	0	0	0	0	0	0	0	0	0	0	0	0	0	0	0	0	0	0	0	0
3	0	0	0	0	0	0	0	0	0	0	0	0	0	0	0	0	0	0	0	0	0	0	0	0	0	0	0	0	0	0	0	0	0	0	0	0	0	0	0	0	0	0	0	0	0	0	0	0	0
4	0	0	0	0	0	0	0	0	0	0	0	0	0	0	0	0	0	0	0	0	0	0	0	0	0	0	0	0	0	0	0	0	0	0	0	0	0	0	0	0	0	0	0	0	0	0	0	0	0
5	0	0	0	0	0	0	0	0	0	0	0	0	0	0	0	0	0	0	0	0	0	0	0	0	0	0	0	0	0	0	0	0	0	0	0	0	0	0	0	0	0	0	0	0	0	0	0	0	0
6	0	0	4	0	0	247	0	0	0	3	0	0	0	0	0	0	0	0	0	0	0	0	0	0	0	0	0	0	0	0	0	0	0	0	0	0	0	0	0	0	0	0	0	0	0	0	0	0	0
7	65	0	0	0	0	0	0	0	0	0	0	0	64	0	28	0	0	0	0	0	0	0	0	0	0	0	0	0	0	0	0	0	0	0	0	0	0	0	0	0	0	0	0	0	0	0	0	0	0
8	0	0	0	0	0	0	0	50	6	0	3	0	0	0	0	0	0	0	0	0	0	0	0	0	0	0	0	0	0	0	0	0	0	0	0	0	0	0	0	0	0	0	0	0	0	0	0	0	0
9	45	0	0	0	0	0	0	0	0	0	0	0	22	0	6	0	0	0	0	0	0	0	0	0	0	0	0	0	0	0	0	0	0	0	0	0	0	0	0	0	0	0	0	0	0	0	0	0	0
10	0	0	1	0	0	238	0	0	0	2	0	0	0	0	0	0	0	0	0	0	0	0	0	0	0	0	0	0	0	0	0	0	0	0	0	0	0	0	0	0	0	0	0	0	0	0	0	0	0
11	0	0	0	2	0	0	13	0	0	0	0	0	0	33	0	0	0	0	0	0	0	0	0	0	0	0	0	0	0	0	0	0	0	0	0	0	0	0	0	0	0	0	0	0	0	0	0	0	0
12	64	0	0	0	0	0	0	0	0	0	0	0	10	0	6	0	0	0	0	0	0	0	0	0	0	0	0	0	0	0	0	0	0	0	0	0	0	0	0	0	0	0	0	0	0	0	0	0	0
13	0	0	2	0	0	180	0	0	0	3	0	0	0	0	0	0	0	0	0	0	0	0	0	0	0	0	0	0	0	0	0	0	0	0	0	0	8	0	0	0	0	0	0	0	0	0	0	0	0
14	0	0	0	0	0	0	0	36	3	0	6	0	0	0	0	0	0	0	0	0	0	0	0	0	2	56	0	0	0	0	0	0	0	0	0	0	0	0	0	0	0	0	0	0	0	0	0	0	0
15	0	0	1	0	0	163	0	0	0	0	0	0	0	0	0	0	0	0	0	0	0	0	0	0	0	0	0	0	0	0	0	0	0	0	0	0	0	0	0	0	0	0	0	0	0	0	0	0	0
16	105	0	0	0	0	0	0	0	0	0	0	0	13	0	27	0	0	0	0	0	0	0	0	0	0	0	0	0	0	0	0	0	0	0	0	0	0	0	0	0	0	0	0	0	0	0	0	0	0
17	0	0	4	0	0	214	0	0	0	9	0	0	0	0	0	0	0	0	0	0	0	0	0	0	0	0	0	0	0	0	0	0	0	0	0	0	0	0	0	0	0	0	0	0	0	0	0	0	0
18	0	0	3	0	0	200	0	0	0	2	0	0	0	0	0	0	0	0	0	0	0	0	0	0	0	0	0	0	0	0	0	0	0	0	0	0	0	0	0	0	0	0	0	0	0	0	0	0	0
19	126	0	0	0	0	0	0	0	0	0	0	0	15	0	8	0	0	0	0	0	0	0	0	0	0	0	0	0	0	0	0	0	0	0	0	0	0	0	0	0	0	0	0	0	0	0	0	0	0
20	0	0	0	4	0	0	5	0	0	0	0	0	0	30	0	0	0	0	0	0	0	0	0	0	0	0	0	0	0	0	0	0	0	0	0	0	0	0	0	0	0	0	0	0	0	0	0	0	0
21	0	0	5	0	0	111	0	0	0	1	0	0	0	0	0	0	0	0	0	0	0	0	0	0	0	0	0	0	0	0	0	0	0	0	0	0	0	0	0	0	0	0	0	0	0	0	0	0	0
22	0	0	4	0	0	107	0	0	0	4	0	0	0	0	0	0	0	0	0	0	0	0	0	0	0	0	0	0	0	0	0	0	0	0	0	0	0	0	0	0	0	0	0	0	0	0	0	0	0
23	0	0	0	1	0	0	16	0	0	0	0	0	0	27	0	0	0	0	0	0	0	0	0	0	0	0	0	0	0	0	0	0	0	0	0	0	0	0	0	0	0	0	0	0	0	0	0	0	0
24	0	0	5	0	0	115	0	0	0	3	0	0	0	0	0	0	0	1	0	0	0	0	0	0	0	0	0	0	0	0	0	0	0	0	0	0	7	0	0	0	0	0	0	0	0	0	0	0	0
25	0	0	0	0	0	0	0	40	0	0	10	0	0	0	0	0	0	0	0	0	0	0	0	0	0	57	0	0	0	0	0	0	0	0	0	0	0	3	0	0	0	0	0	0	0	0	0	0	0
26	0	0	0	1	0	0	8	0	0	0	0	0	0	13	0	0	0	0	0	0	0	0	0	0	0	0	0	0	0	0	0	0	0	0	0	0	0	0	0	0	0	0	0	0	0	0	0	0	0
27	0	0	2	0	0	122	0	0	0	9	0	0	0	0	0	0	0	0	0	0	0	0	0	0	0	0	0	0	0	0	0	0	0	0	0	1	0	0	0	1	0	0	0	0	0	0	0	0	0
28	0	0	5	0	0	134	0	0	0	1	0	0	0	0	0	0	0	0	0	0	0	0	0	0	0	0	0	0	0	0	0	0	0	0	0	0	0	0	0	0	0	0	0	0	0	0	0	0	0
29	0	0	0	2	0	0	13	0	0	0	0	0	0	22	0	0	0	0	0	0	0	0	0	0	0	0	0	0	0	0	0	0	0	0	0	0	0	0	0	0	0	0	4	0	0	0	0	0	0
30	261	0	0	0	0	0	0	0	0	0	0	0	11	0	9	0	0	0	0	0	0	0	3	0	0	0	0	0	0	0	0	0	0	0	0	0	0	0	0	0	0	0	0	0	0	0	0	0	0
31	0	0	3	0	0	75	0	0	0	8	0	0	0	0	0	0	0	0	0	0	0	0	0	0	0	0	0	0	0	0	0	0	0	0	0	0	0	0	0	0	0	0	0	0	0	0	0	0	0
32	0	0	0	1	0	0	4	0	0	0	0	0	0	25	0	0	0	0	0	0	0	0	0	0	0	0	0	0	0	0	0	0	0	0	0	0	0	0	0	0	0	0	0	0	0	0	0	0	0
33	286	0	0	0	0	0	0	0	0	0	0	0	8	0	4	0	0	0	0	0	0	0	0	0	0	0	2	0	0	0	0	0	0	0	0	0	0	0	0	0	0	0	0	0	1	0	0	0	0
34	0	0	0	1	0	0	10	0	0	0	0	0	0	17	0	0	0	0	0	0	0	0	0	0	0	0	0	0	0	0	0	0	0	0	0	0	0	0	0	0	0	0	0	0	0	0	0	0	0
35	0	0	0	1	0	0	5	0	0	0	0	0	0	31	0	0	0	0	0	0	0	0	0	0	0	0	0	0	0	0	0	0	0	1	0	0	0	0	0	0	0	0	0	0	0	3	0	0	0
36	0	0	7	0	0	76	0	0	0	5	0	0	0	0	0	0	0	0	0	0	0	0	0	0	0	0	0	0	0	0	0	0	8	0	0	0	0	0	0	0	0	0	0	0	0	0	0	0	0
37	0	0	0	5	0	0	3	0	0	0	0	0	0	21	0	0	0	0	0	0	0	0	0	0	0	0	0	0	0	0	0	0	0	0	0	0	0	0	0	0	0	0	0	0	0	0	0	0	0
38	0	0	13	0	0	62	0	0	0	1	0	0	0	0	0	0	0	0	0	0	0	0	0	0	0	0	0	0	0	0	0	0	0	0	0	0	0	0	0	0	1	0	0	0	0	0	0	0	0
39	0	0	2	0	0	63	0	0	0	5	0	0	0	0	0	0	0	0	0	0	0	0	0	0	0	0	0	0	0	0	0	0	0	0	0	0	0	0	0	0	0	0	0	0	0	0	0	0	1
40	0	0	6	0	0	63	0	0	0	5	0	0	0	0	0	0	0	0	0	0	0	0	0	0	0	0	0	0	0	0	0	0	0	0	0	0	0	0	0	0	0	0	0	0	0	0	0	0	0
41	0	0	10	0	0	69	0	0	0	4	0	0	0	0	0	0	0	0	0	0	0	0	0	0	0	0	0	0	0	0	0	0	0	0	0	0	0	0	0	4	0	0	0	0	0	0	0	0	0
42	0	0	4	0	0	78	0	0	0	3	0	0	0	0	0	0	0	0	0	0	0	0	0	0	0	0	0	0	0	0	0	0	0	0	0	0	0	0	0	0	0	0	0	0	0	0	0	0	0
43	0	0	0	6	0	0	7	0	0	0	0	0	0	22	0	0	0	0	0	0	0	0	0	0	0	0	0	0	0	0	0	0	0	0	0	0	0	0	0	0	0	0	0	0	0	0	0	0	0
44	0	0	0	0	0	0	0	26	2	0	10	0	0	0	0	0	0	0	0	0	0	0	0	0	3	41	0	0	0	0	0	0	0	0	0	0	0	0	0	0	0	0	0	1	0	0	0	0	0
45	0	0	2	0	0	107	0	0	0	3	0	0	0	0	0	0	0	0	0	0	0	0	0	1	0	0	0	0	0	0	0	0	0	0	0	0	0	0	0	0	0	0	0	0	0	0	8	0	0
46	168	0	0	0	0	0	0	0	0	0	0	0	8	0	7	0	0	0	0	0	0	0	0	0	0	0	0	0	2	0	0	0	0	0	0	0	0	0	0	0	0	1	0	0	0	0	0	0	0
47	167	0	0	0	0	0	0	0	0	0	0	0	3	0	7	0	0	0	0	0	0	0	0	0	0	0	0	0	0	0	0	0	0	0	0	0	0	0	0	0	0	0	0	0	0	0	0	0	0
48	0	0	3	0	0	92	0	0	0	9	0	0	0	0	0	0	0	0	0	0	0	0	0	0	0	0	0	0	0	0	0	0	0	0	0	0	0	0	0	0	0	0	0	0	0	0	0	0	0
49	206	0	0	0	0	0	0	0	0	0	0	0	8	0	8	0	0	0	0	0	0	0	0	0	0	0	0	0	0	0	0	0	0	0	0	0	0	0	0	0	0	0	0	0	0	0	0	0	0
50	0	0	0	1	0	0	7	0	0	0	0	0	0	24	0	0	0	0	0	0	0	0	0	0	0	0	0	0	0	0	0	0	0	0	1	0	0	0	0	0	0	0	0	0	0	0	0	0	0
51	0	0	4	0	0	80	0	0	0	5	0	0	0	0	0	0	0	0	0	0	0	0	0	0	0	0	0	0	0	0	0	0	0	0	0	0	0	0	0	0	0	0	0	0	0	0	0	0	0
52	157	0	0	0	0	0	0	0	0	0	0	0	4	0	17	0	0	0	0	1	0	0	0	0	0	0	0	0	0	0	0	0	0	0	0	0	0	0	0	0	0	0	0	0	0	0	0	0	0
53	133	0	0	0	0	0	0	0	0	0	0	0	4	0	66	0	0	0	0	0	0	0	0	0	0	0	0	0	0	0	0	1	0	0	0	0	0	0	0	0	0	0	0	0	0	0	0	0	0
54	0	0	7	0	0	95	0	0	0	11	0	0	0	0	0	0	0	0	0	0	0	0	0	0	0	0	0	0	0	0	0	0	0	0	0	0	0	0	0	0	0	0	0	0	0	0	0	0	0
55	0	0	2	0	0	93	0	0	0	0	0	0	0	0	0	0	0	0	0	0	0	0	0	0	0	0	0	0	0	0	0	0	0	0	0	0	0	0	0	0	0	0	0	0	0	0	0	0	0
56	0	0	6	0	0	95	0	0	0	1	0	0	0	0	0	0	0	0	0	0	0	0	0	0	0	0	0	0	0	0	0	0	0	0	0	0	0	0	0	0	0	0	0	0	0	0	0	0	0
57	0	0	6	0	0	115	0	0	0	3	0	0	0	0	0	0	0	0	0	0	1	0	0	0	0	0	0	0	0	0	0	0	0	0	0	0	0	0	0	0	0	0	0	0	0	0	0	0	0
58	134	0	0	0	0	0	0	0	0	0	0	0	10	0	28	0	0	0	0	0	0	0	0	0	0	0	0	0	0	0	0	0	0	0	0	0	0	0	0	0	0	0	0	0	0	0	0	0	0
59	0	0	0	0	0	0	0	38	3	0	4	0	0	0	0	0	0	0	0	0	0	0	0	0	0	45	0	0	0	0	0	0	0	0	0	0	0	0	0	0	0	0	0	0	0	0	0	0	0
60	144	0	0	0	0	0	0	0	0	0	0	0	4	0	26	0	0	0	0	0	0	0	0	0	0	0	0	0	0	0	0	0	0	0	0	0	0	0	0	0	0	0	0	0	0	0	0	0	0
61	0	0	7	0	0	102	0	0	0	4	0	0	0	0	0	0	0	0	0	0	0	0	0	0	0	0	0	0	0	0	0	0	0	0	0	0	1	0	0	0	0	0	0	0	0	0	0	0	0
62	0	0	0	0	0	0	0	27	2	0	10	0	0	0	0	0	0	0	0	0	0	0	0	0	0	33	0	0	0	0	0	0	0	0	0	0	0	0	0	0	0	0	0	0	0	0	0	0	0
63	143	0	0	0	0	0	0	0	0	0	0	0	4	0	11	0	0	0	0	0	0	0	0	0	0	0	0	0	0	0	0	0	0	0	0	0	0	0	0	0	0	0	0	0	0	0	0	0	0
64	0	0	10	0	0	94	0	0	0	3	0	0	0	0	0	1	0	0	0	0	0	0	0	0	0	0	0	0	0	0	0	0	0	0	0	0	6	0	2	0	0	0	0	0	0	0	0	0	0
65	0	0	0	0	0	0	0	38	4	0	8	0	0	0	0	0	0	0	0	0	0	0	0	0	0	51	0	0	0	0	0	0	0	0	0	0	0	0	0	0	0	0	0	0	0	0	0	0	0
66	130	0	0	0	0	0	0	0	0	0	0	0	6	0	6	0	0	0	0	0	0	0	0	0	0	0	0	0	0	0	0	0	0	0	0	0	0	0	0	0	0	0	0	0	0	0	0	0	0
67	0	0	8	0	0	105	0	0	0	5	0	0	0	0	0	0	0	0	0	0	0	0	0	0	0	0	0	0	0	0	1	0	0	0	0	0	0	0	0	0	0	0	0	0	0	0	0	0	0
68	0	0	4	0	0	83	0	0	0	3	0	0	0	0	0	0	0	0	0	0	0	0	0	0	0	0	0	1	0	0	0	0	0	0	0	0	0	0	0	0	0	0	0	0	0	0	0	0	0
69	0	0	11	0	0	125	0	0	0	3	0	0	0	0	0	0	0	0	0	0	0	0	0	0	0	0	0	0	0	0	0	0	0	0	0	0	0	0	0	0	0	0	0	0	0	0	0	0	0
70	184	0	0	0	0	0	0	0	0	0	0	0	5	0	6	0	0	0	0	0	0	0	0	0	0	0	0	0	0	0	0	0	0	0	0	0	0	0	0	0	0	0	0	0	0	0	0	0	0
71	0	0	0	2	0	0	5	0	0	0	0	0	0	21	0	0	1	0	0	0	0	0	0	0	0	0	0	0	0	0	0	0	0	0	0	0	0	0	0	0	0	0	0	0	0	0	0	0	0
72	0	0	6	0	0	118	0	0	0	4	0	0	0	0	0	0	0	0	0	0	0	0	0	0	0	0	0	0	0	0	0	0	0	0	0	0	0	0	0	0	0	0	0	0	0	0	0	0	0
73	0	0	0	1	0	0	2	0	0	0	0	0	0	19	0	0	0	0	0	0	0	0	0	0	0	0	0	0	0	0	0	0	0	0	0	0	0	0	0	0	0	0	0	0	0	0	0	0	0
74	0	0	0	2	0	0	2	0	0	0	0	0	0	20	0	0	0	0	0	0	0	0	0	0	0	0	0	0	0	0	0	0	0	0	0	0	0	0	0	0	0	0	0	0	0	0	0	0	0
75	0	0	12	0	0	66	0	0	0	8	0	0	0	0	0	0	0	0	0	0	0	0	0	0	0	0	0	0	0	0	0	0	0	0	0	0	0	0	0	0	0	0	0	0	0	0	0	0	0
76	0	0	15	0	0	107	0	0	0	1	0	0	0	0	0	0	0	0	0	0	0	0	0	0	0	0	0	0	0	0	0	0	0	0	0	0	0	0	0	0	0	0	0	0	0	0	0	0	0
77	0	0	0	0	0	0	19	0	0	0	0	0	0	23	0	0	0	0	0	0	0	0	0	0	0	0	0	0	0	0	0	0	0	0	0	0	0	0	0	0	0	0	0	0	0	0	0	0	0
78	0	0	15	0	0	95	0	0	0	5	0	0	0	0	0	0	0	5	0	0	0	0	0	0	0	0	0	0	0	0	0	0	0	0	0	0	9	0	0	0	0	0	0	0	0	0	0	0	0
79	0	0	0	0	0	0	0	34	2	0	8	0	0	0	0	0	0	0	0	0	0	0	0	0	0	73	0	0	0	1	0	0	0	0	0	0	0	1	0	0	0	0	0	0	0	0	0	0	0
80	0	0	0	1	0	0	10	0	0	0	0	0	0	11	0	0	0	0	0	0	0	0	0	0	0	0	0	0	0	0	0	0	0	0	0	0	0	0	0	0	0	0	0	0	0	0	0	0	0
81	0	0	8	0	0	62	0	0	0	3	0	0	0	0	0	0	0	0	0	0	0	0	0	0	0	0	0	0	0	0	0	0	0	0	0	0	0	0	0	0	0	0	0	0	0	0	0	0	0
82	0	0	12	0	0	58	0	0	0	0	0	0	0	0	0	0	0	0	0	0	0	1	0	0	0	0	0	0	0	0	0	0	0	0	0	0	1	0	0	0	0	0	0	0	0	0	0	0	0
83	0	0	0	0	0	0	0	27	1	0	13	0	0	0	0	0	0	0	0	0	0	0	0	0	0	48	0	0	0	0	0	0	0	0	0	0	0	0	0	0	0	0	0	0	0	0	0	0	0
84	135	0	0	0	0	0	0	0	0	0	0	0	10	0	2	0	0	0	0	0	0	0	0	0	0	0	0	0	0	0	0	0	0	0	0	0	0	0	0	0	0	0	0	0	0	0	0	0	0
85	0	0	0	3	0	0	8	0	0	0	0	0	0	16	0	0	0	0	0	0	0	0	0	0	0	0	0	0	0	0	0	0	0	0	0	0	0	0	0	0	0	0	0	0	0	0	0	0	0
86	171	0	0	0	0	0	0	0	0	0	0	0	4	0	8	0	0	0	0	0	0	0	0	0	0	0	0	0	0	0	0	0	0	0	0	0	0	0	0	0	0	0	0	0	0	0	0	0	0
87	0	0	7	0	0	50	0	0	0	3	0	0	0	0	0	0	0	0	0	0	0	0	0	0	0	0	0	0	0	0	0	0	4	0	0	0	0	0	0	0	0	0	0	0	0	0	0	0	0
88	0	0	0	13	0	0	18	0	0	0	0	0	0	18	0	0	0	0	0	0	0	0	0	0	0	0	0	0	0	0	0	0	0	0	0	0	0	0	0	0	0	0	0	0	0	0	0	0	0
89	0	0	6	0	0	37	0	0	0	5	0	0	0	0	0	0	0	0	0	0	0	0	0	0	0	0	0	0	0	0	0	0	0	0	0	0	0	0	0	0	0	0	0	0	0	0	0	0	0
90	0	0	8	0	0	40	0	0	0	3	0	0	0	0	0	0	0	0	0	0	0	0	0	0	0	0	0	0	0	0	0	0	0	0	0	0	0	0	0	0	0	0	0	0	0	0	0	0	0
91	0	0	20	0	0	50	0	0	0	5	0	0	0	0	0	0	0	0	0	0	0	0	0	0	0	0	0	0	0	0	0	0	0	0	0	0	0	0	0	0	0	0	0	0	0	0	0	0	0
92	0	0	0	6	0	0	5	0	0	0	0	0	0	23	0	0	0	0	0	0	0	0	0	0	0	0	0	0	0	0	0	0	0	0	0	0	0	0	0	0	0	0	0	0	0	0	0	0	0
93	395	0	0	0	0	0	0	0	0	0	0	0	6	0	3	0	0	0	0	0	0	0	0	0	0	0	0	0	0	0	0	0	0	0	0	0	0	0	0	0	0	0	0	0	0	0	0	0	0
94	0	0	0	0	0	0	0	36	7	0	16	0	0	0	0	0	0	0	0	0	0	0	0	0	0	86	0	0	0	0	0	0	0	0	0	0	0	0	0	0	0	0	0	0	0	0	0	0	0
95	0	0	11	0	0	16	0	0	0	1	0	0	0	0	0	0	0	0	0	0	0	0	0	0	0	0	0	0	0	0	0	0	0	0	0	0	0	0	0	0	0	0	0	0	0	0	0	0	0
96	0	0	22	0	0	34	0	0	0	5	0	0	0	0	0	0	0	0	0	0	0	0	0	0	0	0	0	0	0	0	0	0	0	0	0	0	0	0	0	0	0	0	0	0	0	0	0	0	0
97	387	0	0	0	0	0	0	0	0	0	0	0	4	0	7	0	0	0	0	0	0	0	0	0	0	0	0	0	0	0	0	0	0	0	0	0	0	0	0	0	0	0	0	0	0	0	0	0	0
98	0	0	49	0	0	17	0	0	0	6	0	0	0	0	0	0	0	0	0	0	0	0	0	0	0	0	0	0	0	0	0	0	0	0	0	0	0	0	0	0	0	0	0	0	0	0	0	0	0
99	0	0	45	0	0	26	0	0	0	7	0	0	0	0	0	0	0	0	0	0	0	0	0	0	0	0	0	0	0	0	0	0	0	0	0	0	0	0	0	0	0	0	0	0	0	0	0	0	0
100	0	0	62	0	0	27	0	0	0	9	0	0	0	0	0	0	0	0	0	0	0	0	0	0	0	0	0	0	0	0	0	0	0	0	0	0	0	0	0	0	0	0	0	0	0	0	0	0	0
101	0	0	0	0	0	0	0	15	4	0	44	0	0	0	0	0	0	0	0	0	0	0	0	0	0	0	0	0	0	0	0	0	0	0	0	0	0	0	0	0	0	0	0	0	0	0	0	0	0
102	83	0	0	0	0	0	0	0	0	0	0	0	5	0	2	0	0	0	0	0	0	0	0	0	0	0	0	0	0	0	0	0	0	0	0	0	0	0	0	0	0	0	0	0	0	0	0	0	0
103	0	0	0	0	0	0	0	0	0	0	0	0	0	0	0	0	0	0	0	0	0	0	0	0	0	0	0	0	0	0	0	0	0	0	0	0	0	0	0	0	0	0	0	0	0	0	0	0	0
104	0	0	0	0	0	0	0	0	0	0	0	0	0	0	0	0	0	0	0	0	0	0	0	0	0	0	0	0	0	0	0	0	0	0	0	0	0	0	0	0	0	0	0	0	0	0	0	0	0
105	0	0	0	0	0	0	0	0	0	0	0	0	0	0	0	0	0	0	0	0	0	0	0	0	0	0	0	0	0	0	0	0	0	0	0	0	0	0	0	0	0	0	0	0	0	0	0	0	0
106	0	0	0	0	0	0	0	0	0	0	0	0	0	0	0	0	0	0	0	0	0	0	0	0	0	0	0	0	0	0	0	0	0	0	0	0	0	0	0	0	0	0	0	0	0	0	0	0	0
107	0	0	0	0	0	0	0	0	0	0	0	0	0	0	0	0	0	0	0	0	0	0	0	0	0	0	0	0	0	0	0	0	0	0	0	0	0	0	0	0	0	0	0	0	0	0	0	0	0
Sum	3689	0	449	53	0	4306	160	367	34	183	132	0	228	416	292	1	1	6	0	1	1	1	3	1	5	490	2	1	2	1	1	1	12	1	1	1	32	4	2	5	1	1	4	1	1	3	8	0	1
[truncated: 243 more columns]

## Sheet: Position and Type Normalized
Position	G/A	T/N	C/A	A/C	G/N	C/T	A/T	T/C	T/G	C/G	T/A	A/N	G/T	A/G	G/C	C/N	ACAA/-	CTAC/-	CAGCAG/-	GGCCCCG/-	CGTGCT/-	CTGAG/-	GCAG/-	CGGCG/-	TCG/-	T/-	GAA/-	CCGACA/-	GGCGACGGCCCCGT/-	TACCT/-	CCCGACAACCACT/-	GCCCCGTG/-	CAC/-	ACACC/-	ACGGCCCC/-	CCAGCA/-	CT/-	TAC/-	CTGCC/-	CCA/-	CCCCCATCGG/-	GGCGACG/-	AGCAG/-	TCGGCGACGGCCCCG/-	GAACACCCC/-	ACACCC/-	CGGCGA/-	AGT/-	CCCCAT/-
1	0	0	0	0	0	0	0	0	0	0	0	0	0	0	0	0	0	0	0	0	0	0	0	0	0	0	0	0	0	0	0	0	0	0	0	0	0	0	0	0	0	0	0	0	0	0	0	0	0
2	0	0	0	0	0	0	0	0	0	0	0	0	0	0	0	0	0	0	0	0	0	0	0	0	0	0	0	0	0	0	0	0	0	0	0	0	0	0	0	0	0	0	0	0	0	0	0	0	0
3	0	0	0	0	0	0	0	0	0	0	0	0	0	0	0	0	0	0	0	0	0	0	0	0	0	0	0	0	0	0	0	0	0	0	0	0	0	0	0	0	0	0	0	0	0	0	0	0	0
4	0	0	0	0	0	0	0	0	0	0	0	0	0	0	0	0	0	0	0	0	0	0	0	0	0	0	0	0	0	0	0	0	0	0	0	0	0	0	0	0	0	0	0	0	0	0	0	0	0
5	0	0	0	0	0	0	0	0	0	0	0	0	0	0	0	0	0	0	0	0	0	0	0	0	0	0	0	0	0	0	0	0	0	0	0	0	0	0	0	0	0	0	0	0	0	0	0	0	0
6	0	0	0.000195896	0	0	0.0120966	0	0	0	0.000146922	0	0	0	0	0	0	0	0	0	0	0	0	0	0	0	0	0	0	0	0	0	0	0	0	0	0	0	0	0	0	0	0	0	0	0	0	0	0	0
7	0.00318331	0	0	0	0	0	0	0	0	0	0	0	0.00313434	0	0.00137127	0	0	0	0	0	0	0	0	0	0	0	0	0	0	0	0	0	0	0	0	0	0	0	0	0	0	0	0	0	0	0	0	0	0
8	0	0	0	0	0	0	0	0.0024487	0.000293844	0	0.000146922	0	0	0	0	0	0	0	0	0	0	0	0	0	0	0	0	0	0	0	0	0	0	0	0	0	0	0	0	0	0	0	0	0	0	0	0	0	0
9	0.00220383	0	0	0	0	0	0	0	0	0	0	0	0.00107743	0	0.000293844	0	0	0	0	0	0	0	0	0	0	0	0	0	0	0	0	0	0	0	0	0	0	0	0	0	0	0	0	0	0	0	0	0	0
10	0	0	4.8974e-05	0	0	0.0116558	0	0	0	9.7948e-05	0	0	0	0	0	0	0	0	0	0	0	0	0	0	0	0	0	0	0	0	0	0	0	0	0	0	0	0	0	0	0	0	0	0	0	0	0	0	0
11	0	0	0	9.7948e-05	0	0	0.000636662	0	0	0	0	0	0	0.00161614	0	0	0	0	0	0	0	0	0	0	0	0	0	0	0	0	0	0	0	0	0	0	0	0	0	0	0	0	0	0	0	0	0	0	0
12	0.00313434	0	0	0	0	0	0	0	0	0	0	0	0.00048974	0	0.000293844	0	0	0	0	0	0	0	0	0	0	0	0	0	0	0	0	0	0	0	0	0	0	0	0	0	0	0	0	0	0	0	0	0	0
13	0	0	9.7948e-05	0	0	0.00881532	0	0	0	0.000146922	0	0	0	0	0	0	0	0	0	0	0	0	0	0	0	0	0	0	0	0	0	0	0	0	0	0	0.000391792	0	0	0	0	0	0	0	0	0	0	0	0
14	0	0	0	0	0	0	0	0.00176306	0.000146922	0	0.000293844	0	0	0	0	0	0	0	0	0	0	0	0	0	9.7948e-05	0.00274254	0	0	0	0	0	0	0	0	0	0	0	0	0	0	0	0	0	0	0	0	0	0	0
15	0	0	4.8974e-05	0	0	0.00798276	0	0	0	0	0	0	0	0	0	0	0	0	0	0	0	0	0	0	0	0	0	0	0	0	0	0	0	0	0	0	0	0	0	0	0	0	0	0	0	0	0	0	0
16	0.00514227	0	0	0	0	0	0	0	0	0	0	0	0.000636662	0	0.0013223	0	0	0	0	0	0	0	0	0	0	0	0	0	0	0	0	0	0	0	0	0	0	0	0	0	0	0	0	0	0	0	0	0	0
17	0	0	0.000195896	0	0	0.0104804	0	0	0	0.000440766	0	0	0	0	0	0	0	0	0	0	0	0	0	0	0	0	0	0	0	0	0	0	0	0	0	0	0	0	0	0	0	0	0	0	0	0	0	0	0
18	0	0	0.000146922	0	0	0.0097948	0	0	0	9.7948e-05	0	0	0	0	0	0	0	0	0	0	0	0	0	0	0	0	0	0	0	0	0	0	0	0	0	0	0	0	0	0	0	0	0	0	0	0	0	0	0
19	0.00617072	0	0	0	0	0	0	0	0	0	0	0	0.00073461	0	0.000391792	0	0	0	0	0	0	0	0	0	0	0	0	0	0	0	0	0	0	0	0	0	0	0	0	0	0	0	0	0	0	0	0	0	0
20	0	0	0	0.000195896	0	0	0.00024487	0	0	0	0	0	0	0.00146922	0	0	0	0	0	0	0	0	0	0	0	0	0	0	0	0	0	0	0	0	0	0	0	0	0	0	0	0	0	0	0	0	0	0	0
21	0	0	0.00024487	0	0	0.00543611	0	0	0	4.8974e-05	0	0	0	0	0	0	0	0	0	0	0	0	0	0	0	0	0	0	0	0	0	0	0	0	0	0	0	0	0	0	0	0	0	0	0	0	0	0	0
22	0	0	0.000195896	0	0	0.00524022	0	0	0	0.000195896	0	0	0	0	0	0	0	0	0	0	0	0	0	0	0	0	0	0	0	0	0	0	0	0	0	0	0	0	0	0	0	0	0	0	0	0	0	0	0
23	0	0	0	4.8974e-05	0	0	0.000783584	0	0	0	0	0	0	0.0013223	0	0	0	0	0	0	0	0	0	0	0	0	0	0	0	0	0	0	0	0	0	0	0	0	0	0	0	0	0	0	0	0	0	0	0
24	0	0	0.00024487	0	0	0.00563201	0	0	0	0.000146922	0	0	0	0	0	0	0	4.8974e-05	0	0	0	0	0	0	0	0	0	0	0	0	0	0	0	0	0	0	0.000342818	0	0	0	0	0	0	0	0	0	0	0	0
25	0	0	0	0	0	0	0	0.00195896	0	0	0.00048974	0	0	0	0	0	0	0	0	0	0	0	0	0	0	0.00279152	0	0	0	0	0	0	0	0	0	0	0	0.000146922	0	0	0	0	0	0	0	0	0	0	0
26	0	0	0	4.8974e-05	0	0	0.000391792	0	0	0	0	0	0	0.000636662	0	0	0	0	0	0	0	0	0	0	0	0	0	0	0	0	0	0	0	0	0	0	0	0	0	0	0	0	0	0	0	0	0	0	0
27	0	0	9.7948e-05	0	0	0.00597483	0	0	0	0.000440766	0	0	0	0	0	0	0	0	0	0	0	0	0	0	0	0	0	0	0	0	0	0	0	0	0	4.8974e-05	0	0	0	4.8974e-05	0	0	0	0	0	0	0	0	0
28	0	0	0.00024487	0	0	0.00656252	0	0	0	4.8974e-05	0	0	0	0	0	0	0	0	0	0	0	0	0	0	0	0	0	0	0	0	0	0	0	0	0	0	0	0	0	0	0	0	0	0	0	0	0	0	0
29	0	0	0	9.7948e-05	0	0	0.000636662	0	0	0	0	0	0	0.00107743	0	0	0	0	0	0	0	0	0	0	0	0	0	0	0	0	0	0	0	0	0	0	0	0	0	0	0	0	0.000195896	0	0	0	0	0	0
30	0.0127822	0	0	0	0	0	0	0	0	0	0	0	0.000538714	0	0.000440766	0	0	0	0	0	0	0	0.000146922	0	0	0	0	0	0	0	0	0	0	0	0	0	0	0	0	0	0	0	0	0	0	0	0	0	0
31	0	0	0.000146922	0	0	0.00367305	0	0	0	0.000391792	0	0	0	0	0	0	0	0	0	0	0	0	0	0	0	0	0	0	0	0	0	0	0	0	0	0	0	0	0	0	0	0	0	0	0	0	0	0	0
32	0	0	0	4.8974e-05	0	0	0.000195896	0	0	0	0	0	0	0.00122435	0	0	0	0	0	0	0	0	0	0	0	0	0	0	0	0	0	0	0	0	0	0	0	0	0	0	0	0	0	0	0	0	0	0	0
33	0.0140066	0	0	0	0	0	0	0	0	0	0	0	0.000391792	0	0.000195896	0	0	0	0	0	0	0	0	0	0	0	9.7948e-05	0	0	0	0	0	0	0	0	0	0	0	0	0	0	0	0	0	4.8974e-05	0	0	0	0
34	0	0	0	4.8974e-05	0	0	0.00048974	0	0	0	0	0	0	0.000832558	0	0	0	0	0	0	0	0	0	0	0	0	0	0	0	0	0	0	0	0	0	0	0	0	0	0	0	0	0	0	0	0	0	0	0
35	0	0	0	4.8974e-05	0	0	0.00024487	0	0	0	0	0	0	0.00151819	0	0	0	0	0	0	0	0	0	0	0	0	0	0	0	0	0	0	0	4.8974e-05	0	0	0	0	0	0	0	0	0	0	0	0.000146922	0	0	0
36	0	0	0.000342818	0	0	0.00372202	0	0	0	0.00024487	0	0	0	0	0	0	0	0	0	0	0	0	0	0	0	0	0	0	0	0	0	0	0.000391792	0	0	0	0	0	0	0	0	0	0	0	0	0	0	0	0
37	0	0	0	0.00024487	0	0	0.000146922	0	0	0	0	0	0	0.00102845	0	0	0	0	0	0	0	0	0	0	0	0	0	0	0	0	0	0	0	0	0	0	0	0	0	0	0	0	0	0	0	0	0	0	0
38	0	0	0.000636662	0	0	0.00303639	0	0	0	4.8974e-05	0	0	0	0	0	0	0	0	0	0	0	0	0	0	0	0	0	0	0	0	0	0	0	0	0	0	0	0	0	0	4.8974e-05	0	0	0	0	0	0	0	0
39	0	0	9.7948e-05	0	0	0.00308536	0	0	0	0.00024487	0	0	0	0	0	0	0	0	0	0	0	0	0	0	0	0	0	0	0	0	0	0	0	0	0	0	0	0	0	0	0	0	0	0	0	0	0	0	4.8974e-05
40	0	0	0.000293844	0	0	0.00308536	0	0	0	0.00024487	0	0	0	0	0	0	0	0	0	0	0	0	0	0	0	0	0	0	0	0	0	0	0	0	0	0	0	0	0	0	0	0	0	0	0	0	0	0	0
41	0	0	0.00048974	0	0	0.00337921	0	0	0	0.000195896	0	0	0	0	0	0	0	0	0	0	0	0	0	0	0	0	0	0	0	0	0	0	0	0	0	0	0	0	0	0.000195896	0	0	0	0	0	0	0	0	0
42	0	0	0.000195896	0	0	0.00381997	0	0	0	0.000146922	0	0	0	0	0	0	0	0	0	0	0	0	0	0	0	0	0	0	0	0	0	0	0	0	0	0	0	0	0	0	0	0	0	0	0	0	0	0	0
43	0	0	0	0.000293844	0	0	0.000342818	0	0	0	0	0	0	0.00107743	0	0	0	0	0	0	0	0	0	0	0	0	0	0	0	0	0	0	0	0	0	0	0	0	0	0	0	0	0	0	0	0	0	0	0
44	0	0	0	0	0	0	0	0.00127332	9.7948e-05	0	0.00048974	0	0	0	0	0	0	0	0	0	0	0	0	0	0.000146922	0.00200793	0	0	0	0	0	0	0	0	0	0	0	0	0	0	0	0	0	4.8974e-05	0	0	0	0	0
45	0	0	9.7948e-05	0	0	0.00524022	0	0	0	0.000146922	0	0	0	0	0	0	0	0	0	0	0	0	0	4.8974e-05	0	0	0	0	0	0	0	0	0	0	0	0	0	0	0	0	0	0	0	0	0	0	0.000391792	0	0
46	0.00822763	0	0	0	0	0	0	0	0	0	0	0	0.000391792	0	0.000342818	0	0	0	0	0	0	0	0	0	0	0	0	0	9.7948e-05	0	0	0	0	0	0	0	0	0	0	0	0	4.8974e-05	0	0	0	0	0	0	0
47	0.00817866	0	0	0	0	0	0	0	0	0	0	0	0.000146922	0	0.000342818	0	0	0	0	0	0	0	0	0	0	0	0	0	0	0	0	0	0	0	0	0	0	0	0	0	0	0	0	0	0	0	0	0	0
48	0	0	0.000146922	0	0	0.00450561	0	0	0	0.000440766	0	0	0	0	0	0	0	0	0	0	0	0	0	0	0	0	0	0	0	0	0	0	0	0	0	0	0	0	0	0	0	0	0	0	0	0	0	0	0
49	0.0100886	0	0	0	0	0	0	0	0	0	0	0	0.000391792	0	0.000391792	0	0	0	0	0	0	0	0	0	0	0	0	0	0	0	0	0	0	0	0	0	0	0	0	0	0	0	0	0	0	0	0	0	0
50	0	0	0	4.8974e-05	0	0	0.000342818	0	0	0	0	0	0	0.00117538	0	0	0	0	0	0	0	0	0	0	0	0	0	0	0	0	0	0	0	0	4.8974e-05	0	0	0	0	0	0	0	0	0	0	0	0	0	0
51	0	0	0.000195896	0	0	0.00391792	0	0	0	0.00024487	0	0	0	0	0	0	0	0	0	0	0	0	0	0	0	0	0	0	0	0	0	0	0	0	0	0	0	0	0	0	0	0	0	0	0	0	0	0	0
52	0.00768892	0	0	0	0	0	0	0	0	0	0	0	0.000195896	0	0.000832558	0	0	0	0	4.8974e-05	0	0	0	0	0	0	0	0	0	0	0	0	0	0	0	0	0	0	0	0	0	0	0	0	0	0	0	0	0
53	0.00651354	0	0	0	0	0	0	0	0	0	0	0	0.000195896	0	0.00323228	0	0	0	0	0	0	0	0	0	0	0	0	0	0	0	0	4.8974e-05	0	0	0	0	0	0	0	0	0	0	0	0	0	0	0	0	0
54	0	0	0.000342818	0	0	0.00465253	0	0	0	0.000538714	0	0	0	0	0	0	0	0	0	0	0	0	0	0	0	0	0	0	0	0	0	0	0	0	0	0	0	0	0	0	0	0	0	0	0	0	0	0	0
55	0	0	9.7948e-05	0	0	0.00455458	0	0	0	0	0	0	0	0	0	0	0	0	0	0	0	0	0	0	0	0	0	0	0	0	0	0	0	0	0	0	0	0	0	0	0	0	0	0	0	0	0	0	0
56	0	0	0.000293844	0	0	0.00465253	0	0	0	4.8974e-05	0	0	0	0	0	0	0	0	0	0	0	0	0	0	0	0	0	0	0	0	0	0	0	0	0	0	0	0	0	0	0	0	0	0	0	0	0	0	0
57	0	0	0.000293844	0	0	0.00563201	0	0	0	0.000146922	0	0	0	0	0	0	0	0	0	0	4.8974e-05	0	0	0	0	0	0	0	0	0	0	0	0	0	0	0	0	0	0	0	0	0	0	0	0	0	0	0	0
58	0.00656252	0	0	0	0	0	0	0	0	0	0	0	0.00048974	0	0.00137127	0	0	0	0	0	0	0	0	0	0	0	0	0	0	0	0	0	0	0	0	0	0	0	0	0	0	0	0	0	0	0	0	0	0
59	0	0	0	0	0	0	0	0.00186101	0.000146922	0	0.000195896	0	0	0	0	0	0	0	0	0	0	0	0	0	0	0.00220383	0	0	0	0	0	0	0	0	0	0	0	0	0	0	0	0	0	0	0	0	0	0	0
60	0.00705226	0	0	0	0	0	0	0	0	0	0	0	0.000195896	0	0.00127332	0	0	0	0	0	0	0	0	0	0	0	0	0	0	0	0	0	0	0	0	0	0	0	0	0	0	0	0	0	0	0	0	0	0
61	0	0	0.000342818	0	0	0.00499535	0	0	0	0.000195896	0	0	0	0	0	0	0	0	0	0	0	0	0	0	0	0	0	0	0	0	0	0	0	0	0	0	4.8974e-05	0	0	0	0	0	0	0	0	0	0	0	0
62	0	0	0	0	0	0	0	0.0013223	9.7948e-05	0	0.00048974	0	0	0	0	0	0	0	0	0	0	0	0	0	0	0.00161614	0	0	0	0	0	0	0	0	0	0	0	0	0	0	0	0	0	0	0	0	0	0	0
63	0.00700328	0	0	0	0	0	0	0	0	0	0	0	0.000195896	0	0.000538714	0	0	0	0	0	0	0	0	0	0	0	0	0	0	0	0	0	0	0	0	0	0	0	0	0	0	0	0	0	0	0	0	0	0
64	0	0	0.00048974	0	0	0.00460356	0	0	0	0.000146922	0	0	0	0	0	4.8974e-05	0	0	0	0	0	0	0	0	0	0	0	0	0	0	0	0	0	0	0	0	0.000293844	0	9.7948e-05	0	0	0	0	0	0	0	0	0	0
65	0	0	0	0	0	0	0	0.00186101	0.000195896	0	0.000391792	0	0	0	0	0	0	0	0	0	0	0	0	0	0	0.00249767	0	0	0	0	0	0	0	0	0	0	0	0	0	0	0	0	0	0	0	0	0	0	0
66	0.00636662	0	0	0	0	0	0	0	0	0	0	0	0.000293844	0	0.000293844	0	0	0	0	0	0	0	0	0	0	0	0	0	0	0	0	0	0	0	0	0	0	0	0	0	0	0	0	0	0	0	0	0	0
67	0	0	0.000391792	0	0	0.00514227	0	0	0	0.00024487	0	0	0	0	0	0	0	0	0	0	0	0	0	0	0	0	0	0	0	0	4.8974e-05	0	0	0	0	0	0	0	0	0	0	0	0	0	0	0	0	0	0
68	0	0	0.000195896	0	0	0.00406484	0	0	0	0.000146922	0	0	0	0	0	0	0	0	0	0	0	0	0	0	0	0	0	4.8974e-05	0	0	0	0	0	0	0	0	0	0	0	0	0	0	0	0	0	0	0	0	0
69	0	0	0.000538714	0	0	0.00612175	0	0	0	0.000146922	0	0	0	0	0	0	0	0	0	0	0	0	0	0	0	0	0	0	0	0	0	0	0	0	0	0	0	0	0	0	0	0	0	0	0	0	0	0	0
70	0.00901122	0	0	0	0	0	0	0	0	0	0	0	0.00024487	0	0.000293844	0	0	0	0	0	0	0	0	0	0	0	0	0	0	0	0	0	0	0	0	0	0	0	0	0	0	0	0	0	0	0	0	0	0
71	0	0	0	9.7948e-05	0	0	0.00024487	0	0	0	0	0	0	0.00102845	0	0	4.8974e-05	0	0	0	0	0	0	0	0	0	0	0	0	0	0	0	0	0	0	0	0	0	0	0	0	0	0	0	0	0	0	0	0
72	0	0	0.000293844	0	0	0.00577893	0	0	0	0.000195896	0	0	0	0	0	0	0	0	0	0	0	0	0	0	0	0	0	0	0	0	0	0	0	0	0	0	0	0	0	0	0	0	0	0	0	0	0	0	0
73	0	0	0	4.8974e-05	0	0	9.7948e-05	0	0	0	0	0	0	0.000930506	0	0	0	0	0	0	0	0	0	0	0	0	0	0	0	0	0	0	0	0	0	0	0	0	0	0	0	0	0	0	0	0	0	0	0
74	0	0	0	9.7948e-05	0	0	9.7948e-05	0	0	0	0	0	0	0.00097948	0	0	0	0	0	0	0	0	0	0	0	0	0	0	0	0	0	0	0	0	0	0	0	0	0	0	0	0	0	0	0	0	0	0	0
75	0	0	0.000587688	0	0	0.00323228	0	0	0	0.000391792	0	0	0	0	0	0	0	0	0	0	0	0	0	0	0	0	0	0	0	0	0	0	0	0	0	0	0	0	0	0	0	0	0	0	0	0	0	0	0
76	0	0	0.00073461	0	0	0.00524022	0	0	0	4.8974e-05	0	0	0	0	0	0	0	0	0	0	0	0	0	0	0	0	0	0	0	0	0	0	0	0	0	0	0	0	0	0	0	0	0	0	0	0	0	0	0
77	0	0	0	0	0	0	0.000930506	0	0	0	0	0	0	0.0011264	0	0	0	0	0	0	0	0	0	0	0	0	0	0	0	0	0	0	0	0	0	0	0	0	0	0	0	0	0	0	0	0	0	0	0
78	0	0	0.00073461	0	0	0.00465253	0	0	0	0.00024487	0	0	0	0	0	0	0	0.00024487	0	0	0	0	0	0	0	0	0	0	0	0	0	0	0	0	0	0	0.000440766	0	0	0	0	0	0	0	0	0	0	0	0
79	0	0	0	0	0	0	0	0.00166512	9.7948e-05	0	0.000391792	0	0	0	0	0	0	0	0	0	0	0	0	0	0	0.0035751	0	0	0	4.8974e-05	0	0	0	0	0	0	0	4.8974e-05	0	0	0	0	0	0	0	0	0	0	0
80	0	0	0	4.8974e-05	0	0	0.00048974	0	0	0	0	0	0	0.000538714	0	0	0	0	0	0	0	0	0	0	0	0	0	0	0	0	0	0	0	0	0	0	0	0	0	0	0	0	0	0	0	0	0	0	0
81	0	0	0.000391792	0	0	0.00303639	0	0	0	0.000146922	0	0	0	0	0	0	0	0	0	0	0	0	0	0	0	0	0	0	0	0	0	0	0	0	0	0	0	0	0	0	0	0	0	0	0	0	0	0	0
82	0	0	0.000587688	0	0	0.00284049	0	0	0	0	0	0	0	0	0	0	0	0	0	0	0	4.8974e-05	0	0	0	0	0	0	0	0	0	0	0	0	0	0	4.8974e-05	0	0	0	0	0	0	0	0	0	0	0	0
83	0	0	0	0	0	0	0	0.0013223	4.8974e-05	0	0.000636662	0	0	0	0	0	0	0	0	0	0	0	0	0	0	0.00235075	0	0	0	0	0	0	0	0	0	0	0	0	0	0	0	0	0	0	0	0	0	0	0
84	0.00661149	0	0	0	0	0	0	0	0	0	0	0	0.00048974	0	9.7948e-05	0	0	0	0	0	0	0	0	0	0	0	0	0	0	0	0	0	0	0	0	0	0	0	0	0	0	0	0	0	0	0	0	0	0
85	0	0	0	0.000146922	0	0	0.000391792	0	0	0	0	0	0	0.000783584	0	0	0	0	0	0	0	0	0	0	0	0	0	0	0	0	0	0	0	0	0	0	0	0	0	0	0	0	0	0	0	0	0	0	0
86	0.00837455	0	0	0	0	0	0	0	0	0	0	0	0.000195896	0	0.000391792	0	0	0	0	0	0	0	0	0	0	0	0	0	0	0	0	0	0	0	0	0	0	0	0	0	0	0	0	0	0	0	0	0	0
87	0	0	0.000342818	0	0	0.0024487	0	0	0	0.000146922	0	0	0	0	0	0	0	0	0	0	0	0	0	0	0	0	0	0	0	0	0	0	0.000195896	0	0	0	0	0	0	0	0	0	0	0	0	0	0	0	0
88	0	0	0	0.000636662	0	0	0.000881532	0	0	0	0	0	0	0.000881532	0	0	0	0	0	0	0	0	0	0	0	0	0	0	0	0	0	0	0	0	0	0	0	0	0	0	0	0	0	0	0	0	0	0	0
89	0	0	0.000293844	0	0	0.00181204	0	0	0	0.00024487	0	0	0	0	0	0	0	0	0	0	0	0	0	0	0	0	0	0	0	0	0	0	0	0	0	0	0	0	0	0	0	0	0	0	0	0	0	0	0
90	0	0	0.000391792	0	0	0.00195896	0	0	0	0.000146922	0	0	0	0	0	0	0	0	0	0	0	0	0	0	0	0	0	0	0	0	0	0	0	0	0	0	0	0	0	0	0	0	0	0	0	0	0	0	0
91	0	0	0.00097948	0	0	0.0024487	0	0	0	0.00024487	0	0	0	0	0	0	0	0	0	0	0	0	0	0	0	0	0	0	0	0	0	0	0	0	0	0	0	0	0	0	0	0	0	0	0	0	0	0	0
92	0	0	0	0.000293844	0	0	0.00024487	0	0	0	0	0	0	0.0011264	0	0	0	0	0	0	0	0	0	0	0	0	0	0	0	0	0	0	0	0	0	0	0	0	0	0	0	0	0	0	0	0	0	0	0
93	0.0193447	0	0	0	0	0	0	0	0	0	0	0	0.000293844	0	0.000146922	0	0	0	0	0	0	0	0	0	0	0	0	0	0	0	0	0	0	0	0	0	0	0	0	0	0	0	0	0	0	0	0	0	0
94	0	0	0	0	0	0	0	0.00176306	0.000342818	0	0.000783584	0	0	0	0	0	0	0	0	0	0	0	0	0	0	0.00421176	0	0	0	0	0	0	0	0	0	0	0	0	0	0	0	0	0	0	0	0	0	0	0
95	0	0	0.000538714	0	0	0.000783584	0	0	0	4.8974e-05	0	0	0	0	0	0	0	0	0	0	0	0	0	0	0	0	0	0	0	0	0	0	0	0	0	0	0	0	0	0	0	0	0	0	0	0	0	0	0
96	0	0	0.00107743	0	0	0.00166512	0	0	0	0.00024487	0	0	0	0	0	0	0	0	0	0	0	0	0	0	0	0	0	0	0	0	0	0	0	0	0	0	0	0	0	0	0	0	0	0	0	0	0	0	0
97	0.0189529	0	0	0	0	0	0	0	0	0	0	0	0.000195896	0	0.000342818	0	0	0	0	0	0	0	0	0	0	0	0	0	0	0	0	0	0	0	0	0	0	0	0	0	0	0	0	0	0	0	0	0	0
98	0	0	0.00239973	0	0	0.000832558	0	0	0	0.000293844	0	0	0	0	0	0	0	0	0	0	0	0	0	0	0	0	0	0	0	0	0	0	0	0	0	0	0	0	0	0	0	0	0	0	0	0	0	0	0
99	0	0	0.00220383	0	0	0.00127332	0	0	0	0.000342818	0	0	0	0	0	0	0	0	0	0	0	0	0	0	0	0	0	0	0	0	0	0	0	0	0	0	0	0	0	0	0	0	0	0	0	0	0	0	0
100	0	0	0.00303639	0	0	0.0013223	0	0	0	0.000440766	0	0	0	0	0	0	0	0	0	0	0	0	0	0	0	0	0	0	0	0	0	0	0	0	0	0	0	0	0	0	0	0	0	0	0	0	0	0	0
101	0	0	0	0	0	0	0	0.00073461	0.000195896	0	0.00215486	0	0	0	0	0	0	0	0	0	0	0	0	0	0	0	0	0	0	0	0	0	0	0	0	0	0	0	0	0	0	0	0	0	0	0	0	0	0
102	0.00406484	0	0	0	0	0	0	0	0	0	0	0	0.00024487	0	9.7948e-05	0	0	0	0	0	0	0	0	0	0	0	0	0	0	0	0	0	0	0	0	0	0	0	0	0	0	0	0	0	0	0	0	0	0
103	0	0	0	0	0	0	0	0	0	0	0	0	0	0	0	0	0	0	0	0	0	0	0	0	0	0	0	0	0	0	0	0	0	0	0	0	0	0	0	0	0	0	0	0	0	0	0	0	0
104	0	0	0	0	0	0	0	0	0	0	0	0	0	0	0	0	0	0	0	0	0	0	0	0	0	0	0	0	0	0	0	0	0	0	0	0	0	0	0	0	0	0	0	0	0	0	0	0	0
105	0	0	0	0	0	0	0	0	0	0	0	0	0	0	0	0	0	0	0	0	0	0	0	0	0	0	0	0	0	0	0	0	0	0	0	0	0	0	0	0	0	0	0	0	0	0	0	0	0
106	0	0	0	0	0	0	0	0	0	0	0	0	0	0	0	0	0	0	0	0	0	0	0	0	0	0	0	0	0	0	0	0	0	0	0	0	0	0	0	0	0	0	0	0	0	0	0	0	0
107	0	0	0	0	0	0	0	0	0	0	0	0	0	0	0	0	0	0	0	0	0	0	0	0	0	0	0	0	0	0	0	0	0	0	0	0	0	0	0	0	0	0	0	0	0	0	0	0	0
Sum	0.180665	0	0.0219893	0.00259562	0	0.210882	0.00783584	0.0179735	0.00166512	0.00896224	0.00646457	0	0.0111661	0.0203732	0.0143004	4.8974e-05	4.8974e-05	0.000293844	0	4.8974e-05	4.8974e-05	4.8974e-05	0.000146922	4.8974e-05	0.00024487	0.0239973	9.7948e-05	4.8974e-05	9.7948e-05	4.8974e-05	4.8974e-05	4.8974e-05	0.000587688	4.8974e-05	4.8974e-05	4.8974e-05	0.00156717	0.000195896	9.7948e-05	0.00024487	4.8974e-05	4.8974e-05	0.000195896	4.8974e-05	4.8974e-05	0.000146922	0.000391792	0	4.8974e-05
[truncated: 243 more columns]

## Sheet: Context
Context	G/A	T/N	C/A	A/C	G/N	C/T	A/T	T/C	T/G	C/G	T/A	A/N	G/T	A/G	G/C	C/N	T/-	C/-	A/-	G/-	-/A	-/T	-/C	-/G
CAC	0		0	19		0	56	0	0	0	0		0	89	0	0	0	0	369	0	12	1	9	0
CGG	325		0	0		0	0	0	0	0	0		12	0	24	0	0	0	0	173	0	0	0	22
AAC	0		0	3		0	7	0	0	0	0		0	51	0	0	0	0	45	0	0	0	2	0
GAC	0		0	7		0	17	0	0	0	0		0	75	0	0	0	0	198	0	15	0	0	0
CGC	492		0	0		0	0	0	0	0	0		17	0	34	0	0	0	0	118	0	0	0	7
CGA	516		0	0		0	0	0	0	0	0		28	0	22	0	0	0	0	171	0	0	3	11
AGA	286		0	0		0	0	0	0	0	0		8	0	4	0	0	0	0	138	0	0	0	3
CAT	0		0	6		0	7	0	0	0	0		0	22	0	0	0	0	80	0	2	1	0	0
ACA	0		13	0		194	0	0	0	9	0		0	0	0	0	0	183	0	0	0	1	4	0
ATC	0		0	0		0	0	26	2	0	10		0	0	0	0	41	0	0	0	0	2	0	0
TCC	0		11	0		16	0	0	0	1	0		0	0	0	0	0	112	0	0	0	0	9	0
GAG	0		0	3		0	8	0	0	0	0		0	16	0	0	0	0	89	0	3	0	0	0
CCG	0		42	0		474	0	0	0	13	0		0	0	0	0	0	45	0	0	0	2	0	0
ACG	0		4	0		80	0	0	0	5	0		0	0	0	0	0	58	0	0	0	0	5	2
CCC	0		83	0		532	0	0	0	28	0		0	0	0	0	0	27	0	0	1	2	0	0
AGC	496		0	0		0	0	0	0	0	0		25	0	23	0	0	0	0	297	0	0	1	21
CCA	0		48	0		476	0	0	0	14	0		0	0	0	0	0	80	0	0	2	1	0	0
CTA	0		0	0		0	0	74	2	0	18		0	0	0	0	130	0	0	0	2	5	1	0
CTC	0		0	0		0	0	36	3	0	6		0	0	0	0	56	0	0	0	0	3	0	1
GGC	300		0	0		0	0	0	0	0	0		7	0	73	0	0	0	0	36	0	0	2	0
TGC	462		0	0		0	0	0	0	0	0		36	0	49	0	0	0	0	251	0	0	6	16
GTG	0		0	0		0	0	88	9	0	7		0	0	0	0	45	0	0	0	0	1	1	1
CAG	0		0	11		0	35	0	0	0	0		0	103	0	0	0	0	301	0	14	2	0	1
CGT	199		0	0		0	0	0	0	0	0		74	0	56	0	0	0	0	71	0	3	0	4
GTC	0		0	0		0	0	36	7	0	16		0	0	0	0	86	0	0	0	0	4	1	0
ACC	0		46	0		460	0	0	0	27	0		0	0	0	0	0	1113	0	0	2	0	87	0
TCG	0		3	0		270	0	0	0	3	0		0	0	0	0	0	120	0	0	0	0	9	2
GCA	0		11	0		363	0	0	0	13	0		0	0	0	0	0	224	0	0	2	1	7	0
CAA	0		0	1		0	2	0	0	0	0		0	19	0	0	0	0	123	0	4	0	0	0
GCT	0		19	0		376	0	0	0	10	0		0	0	0	1	0	253	0	0	0	0	9	1
CCT	0		74	0		85	0	0	0	9	0		0	0	0	0	0	18	0	0	0	1	1	1
TAC	0		0	2		0	18	0	0	0	0		0	24	0	0	0	0	166	0	2	0	2	0
CTG	0		0	0		0	0	107	11	0	75		0	0	0	0	132	0	0	0	0	6	2	2
GCC	0		68	0		431	0	0	0	31	0		0	0	0	0	0	496	0	0	2	0	57	1
GCG	0		7	0		339	0	0	0	12	0		0	0	0	0	0	56	0	0	0	0	1	0
AGT	395		0	0		0	0	0	0	0	0		6	0	3	0	0	0	0	129	0	0	1	6
ACT	0		20	0		210	0	0	0	8	0		0	0	0	0	0	308	0	0	1	2	5	0
GAA	0		0	1		0	10	0	0	0	0		0	17	0	0	0	0	147	0	10	0	0	0
TGA	218		0	0		0	0	0	0	0	0		15	0	4	0	0	0	0	72	0	0	0	5

## Sheet: Context Normalized
Context	G/A	T/N	C/A	A/C	G/N	C/T	A/T	T/C	T/G	C/G	T/A	A/N	G/T	A/G	G/C	C/N	T/-	C/-	A/-	G/-	-/A	-/T	-/C	-/G
CAC	0		0	0.000930506		0	0.00274254	0	0	0	0		0	0.00435869	0	0	0	0	0.0180714	0	0.000587688	4.8974e-05	0.000440766	0
CGG	0.0159165		0	0		0	0	0	0	0	0		0.000587688	0	0.00117538	0	0	0	0	0.0084725	0	0	0	0.00107743
AAC	0		0	0.000146922		0	0.000342818	0	0	0	0		0	0.00249767	0	0	0	0	0.00220383	0	0	0	9.7948e-05	0
GAC	0		0	0.000342818		0	0.000832558	0	0	0	0		0	0.00367305	0	0	0	0	0.00969685	0	0.00073461	0	0	0
CGC	0.0240952		0	0		0	0	0	0	0	0		0.000832558	0	0.00166512	0	0	0	0	0.00577893	0	0	0	0.000342818
CGA	0.0252706		0	0		0	0	0	0	0	0		0.00137127	0	0.00107743	0	0	0	0	0.00837455	0	0	0.000146922	0.000538714
AGA	0.0140066		0	0		0	0	0	0	0	0		0.000391792	0	0.000195896	0	0	0	0	0.00675841	0	0	0	0.000146922
CAT	0		0	0.000293844		0	0.000342818	0	0	0	0		0	0.00107743	0	0	0	0	0.00391792	0	9.7948e-05	4.8974e-05	0	0
ACA	0		0.000636662	0		0.00950095	0	0	0	0.000440766	0		0	0	0	0	0	0.00896224	0	0	0	4.8974e-05	0.000195896	0
ATC	0		0	0		0	0	0.00127332	9.7948e-05	0	0.00048974		0	0	0	0	0.00200793	0	0	0	0	9.7948e-05	0	0
TCC	0		0.000538714	0		0.000783584	0	0	0	4.8974e-05	0		0	0	0	0	0	0.00548509	0	0	0	0	0.000440766	0
GAG	0		0	0.000146922		0	0.000391792	0	0	0	0		0	0.000783584	0	0	0	0	0.00435869	0	0.000146922	0	0	0
CCG	0		0.00205691	0		0.0232137	0	0	0	0.000636662	0		0	0	0	0	0	0.00220383	0	0	0	9.7948e-05	0	0
ACG	0		0.000195896	0		0.00391792	0	0	0	0.00024487	0		0	0	0	0	0	0.00284049	0	0	0	0	0.00024487	9.7948e-05
CCC	0		0.00406484	0		0.0260542	0	0	0	0.00137127	0		0	0	0	0	0	0.0013223	0	0	4.8974e-05	9.7948e-05	0	0
AGC	0.0242911		0	0		0	0	0	0	0	0		0.00122435	0	0.0011264	0	0	0	0	0.0145453	0	0	4.8974e-05	0.00102845
CCA	0		0.00235075	0		0.0233116	0	0	0	0.000685636	0		0	0	0	0	0	0.00391792	0	0	9.7948e-05	4.8974e-05	0	0
CTA	0		0	0		0	0	0.00362408	9.7948e-05	0	0.000881532		0	0	0	0	0.00636662	0	0	0	9.7948e-05	0.00024487	4.8974e-05	0
CTC	0		0	0		0	0	0.00176306	0.000146922	0	0.000293844		0	0	0	0	0.00274254	0	0	0	0	0.000146922	0	4.8974e-05
GGC	0.0146922		0	0		0	0	0	0	0	0		0.000342818	0	0.0035751	0	0	0	0	0.00176306	0	0	9.7948e-05	0
TGC	0.022626		0	0		0	0	0	0	0	0		0.00176306	0	0.00239973	0	0	0	0	0.0122925	0	0	0.000293844	0.000783584
GTG	0		0	0		0	0	0.00430971	0.000440766	0	0.000342818		0	0	0	0	0.00220383	0	0	0	0	4.8974e-05	4.8974e-05	4.8974e-05
CAG	0		0	0.000538714		0	0.00171409	0	0	0	0		0	0.00504432	0	0	0	0	0.0147412	0	0.000685636	9.7948e-05	0	4.8974e-05
CGT	0.00974582		0	0		0	0	0	0	0	0		0.00362408	0	0.00274254	0	0	0	0	0.00347715	0	0.000146922	0	0.000195896
GTC	0		0	0		0	0	0.00176306	0.000342818	0	0.000783584		0	0	0	0	0.00421176	0	0	0	0	0.000195896	4.8974e-05	0
ACC	0		0.0022528	0		0.022528	0	0	0	0.0013223	0		0	0	0	0	0	0.0545081	0	0	9.7948e-05	0	0.00426074	0
TCG	0		0.000146922	0		0.013223	0	0	0	0.000146922	0		0	0	0	0	0	0.00587688	0	0	0	0	0.000440766	9.7948e-05
GCA	0		0.000538714	0		0.0177776	0	0	0	0.000636662	0		0	0	0	0	0	0.0109702	0	0	9.7948e-05	4.8974e-05	0.000342818	0
CAA	0		0	4.8974e-05		0	9.7948e-05	0	0	0	0		0	0.000930506	0	0	0	0	0.0060238	0	0.000195896	0	0	0
GCT	0		0.000930506	0		0.0184142	0	0	0	0.00048974	0		0	0	0	4.8974e-05	0	0.0123904	0	0	0	0	0.000440766	4.8974e-05
CCT	0		0.00362408	0		0.00416279	0	0	0	0.000440766	0		0	0	0	0	0	0.000881532	0	0	0	4.8974e-05	4.8974e-05	4.8974e-05
TAC	0		0	9.7948e-05		0	0.000881532	0	0	0	0		0	0.00117538	0	0	0	0	0.00812968	0	9.7948e-05	0	9.7948e-05	0
CTG	0		0	0		0	0	0.00524022	0.000538714	0	0.00367305		0	0	0	0	0.00646457	0	0	0	0	0.000293844	9.7948e-05	9.7948e-05
GCC	0		0.00333023	0		0.0211078	0	0	0	0.00151819	0		0	0	0	0	0	0.0242911	0	0	9.7948e-05	0	0.00279152	4.8974e-05
GCG	0		0.000342818	0		0.0166022	0	0	0	0.000587688	0		0	0	0	0	0	0.00274254	0	0	0	0	4.8974e-05	0
AGT	0.0193447		0	0		0	0	0	0	0	0		0.000293844	0	0.000146922	0	0	0	0	0.00631765	0	0	4.8974e-05	0.000293844
ACT	0		0.00097948	0		0.0102845	0	0	0	0.000391792	0		0	0	0	0	0	0.015084	0	0	4.8974e-05	9.7948e-05	0.00024487	0
GAA	0		0	4.8974e-05		0	0.00048974	0	0	0	0		0	0.000832558	0	0	0	0	0.00719918	0	0.00048974	0	0	0
TGA	0.0106763		0	0		0	0	0	0	0	0		0.00073461	0	0.000195896	0	0	0	0	0.00352613	0	0	0	0.00024487
