# Supplementary material for: The Influence of the Capping Step During Solid-Phase Phosphoramidite Synthesis of Oligonucleotides on Synthetic Errors in Oligonucleotides
Source: Molecules. 2025 Dec 25;31(1):94. doi: 10.3390/molecules31010094 (PMC12786494; doi:10.3390/molecules31010094)
Supplement: Supplementary file 1 [file molecules-31-00094-s001.zip › 107bp_2_CIII.xls]

## Sheet: Summary
Total number of reads	20091
Number of mapped read pairs	19606
Number of read pairs with at least one unmapped read	485
Number of read pairs with whole length	8479
Number of read pairs with almost whole length (up to -4 n.)	0
Number of read pairs without errors	3300
Number of read pairs with errors	5179
Total number of sequence errors	1674
Total number of reads without start	5749
Total number of reads without end	17205

## Sheet: Positions and Type
Position	T/N	T/A	C/T	G/T	C/N	A/T	G/C	T/C	C/A	G/A	A/C	T/G	A/G	C/G	A/N	G/N	AACACCCC/-	ACA/-	CAG/-	GCTGCTGCCC/-	GGCG/-	TGCTGC/-	CAGAACACCC/-	GACAA/-	CACTACCTGAG/-	ACTA/-	CAGCA/-	CACCCCC/-	CCCGTG/-	CACTA/-	CACT/-	CGGCCC/-	CCCGTGCT/-	AC/-	TGCTG/-	GT/-	GCGA/-	CTGC/-	TCGCCG/-	CCGACCA/-	CAT/-	ACC/-	GCT/-	GCC/-	CCT/-	ACTACCAGCAGA/-	CAGAACAC/-	CCAC/-	TG/-
1	0	0	0	0	0	0	0	0	0	0	0	0	0	0	0	0	0	0	0	0	0	0	0	0	0	0	0	0	0	0	0	0	0	0	0	0	0	0	0	0	0	0	0	0	0	0	0	0	0
2	0	0	0	0	0	0	0	0	0	0	0	0	0	0	0	0	0	0	0	0	0	0	0	0	0	0	0	0	0	0	0	0	0	0	0	0	0	0	0	0	0	0	0	0	0	0	0	0	0
3	0	0	0	0	0	0	0	0	0	0	0	0	0	0	0	0	0	0	0	0	0	0	0	0	0	0	0	0	0	0	0	0	0	0	0	0	0	0	0	0	0	0	0	0	0	0	0	0	0
4	0	0	0	0	0	0	0	0	0	0	0	0	0	0	0	0	0	0	0	0	0	0	0	0	0	0	0	0	0	0	0	0	0	0	0	0	0	0	0	0	0	0	0	0	0	0	0	0	0
5	0	0	0	0	0	0	0	0	0	0	0	0	0	0	0	0	0	0	0	0	0	0	0	0	0	0	0	0	0	0	0	0	0	0	0	0	0	0	0	0	0	0	0	0	0	0	0	0	0
6	0	0	53	0	0	0	0	0	3	0	0	0	0	2	0	0	0	0	0	0	0	0	0	0	0	0	0	0	0	0	0	0	0	0	0	0	0	0	0	0	0	0	0	0	0	0	0	0	0
7	0	0	0	4	0	0	7	0	0	48	0	0	0	0	0	0	0	0	0	0	0	0	0	0	0	0	0	0	0	0	0	0	0	0	0	0	0	0	0	0	0	0	0	0	0	0	0	0	0
8	0	1	0	0	0	0	0	17	0	0	0	1	0	0	0	0	0	0	0	0	0	0	0	0	0	0	0	0	0	0	0	0	0	0	0	0	0	0	0	0	0	0	0	0	0	0	0	0	0
9	0	0	0	5	0	0	4	0	0	50	0	0	0	0	0	0	0	0	0	0	0	0	0	0	0	0	0	0	0	0	0	0	0	0	0	0	0	0	0	0	0	0	0	0	0	0	0	0	0
10	0	0	72	0	0	0	0	0	0	0	0	0	0	3	0	0	0	0	0	0	0	0	0	0	0	0	0	0	0	0	0	0	0	0	0	0	0	0	0	0	0	0	0	0	0	0	0	0	0
11	0	0	0	0	0	9	0	0	0	0	1	0	7	0	0	0	0	0	0	0	0	0	0	0	0	0	0	0	0	0	0	0	0	0	0	0	0	0	0	0	0	0	0	0	0	0	0	0	0
12	0	0	0	1	0	0	2	0	0	83	0	0	0	0	0	0	0	0	0	0	0	0	0	0	0	0	0	0	0	0	0	0	0	0	0	0	0	0	0	0	0	0	2	0	0	0	0	0	0
13	0	0	47	0	0	0	0	0	1	0	0	0	0	4	0	0	0	0	0	0	0	0	0	0	0	0	0	0	0	0	0	0	0	0	0	0	0	0	0	0	0	0	0	0	0	0	0	0	0
14	0	1	0	0	0	0	0	11	0	0	0	4	0	0	0	0	0	0	0	0	0	0	0	0	0	0	0	0	0	0	0	0	0	0	0	0	0	0	2	0	0	0	0	0	0	0	0	0	0
15	0	0	53	0	0	0	0	0	0	0	0	0	0	3	0	0	0	0	0	0	0	0	0	0	0	0	0	0	0	0	0	0	0	0	0	0	0	0	0	0	0	0	0	0	0	0	0	0	0
16	0	0	0	4	0	0	4	0	0	92	0	0	0	0	0	0	0	0	0	0	0	0	0	0	0	0	0	0	0	0	0	0	0	0	0	0	0	0	0	0	0	0	0	0	0	0	0	0	0
17	0	0	64	0	0	0	0	0	2	0	0	0	0	4	0	0	0	0	0	0	0	0	0	0	0	0	0	0	0	0	0	0	0	0	0	0	0	0	0	2	0	0	0	0	0	0	0	0	0
18	0	0	49	0	0	0	0	0	1	0	0	0	0	0	0	0	0	0	0	0	0	0	0	0	0	0	0	0	0	0	0	0	0	0	0	0	0	0	0	0	0	0	0	0	0	0	0	0	0
19	0	0	0	3	0	0	3	0	0	132	0	0	0	0	0	0	0	0	0	0	0	0	0	0	0	0	0	0	0	0	0	0	0	0	0	0	0	0	0	0	0	0	0	0	0	0	0	0	0
20	0	0	0	0	0	2	0	0	0	0	2	0	4	0	0	0	0	0	0	0	0	0	0	0	0	0	0	0	0	0	0	0	0	1	0	0	0	0	0	0	0	4	0	0	0	0	0	0	0
21	0	0	41	0	0	0	0	0	2	0	0	0	0	1	0	0	0	0	0	0	0	0	0	0	0	0	0	0	0	0	0	0	0	0	0	0	0	0	0	0	0	0	0	0	0	0	0	0	0
22	0	0	52	0	0	0	0	0	1	0	0	0	0	1	0	0	0	0	0	0	0	0	0	0	0	0	0	0	0	1	1	0	0	0	0	0	0	0	0	0	0	0	0	0	0	0	0	0	0
23	0	0	0	0	0	6	0	0	0	0	0	0	3	0	0	0	0	0	0	0	0	0	0	0	0	2	0	0	0	0	0	0	0	0	0	0	0	0	0	0	0	0	0	0	0	1	0	0	0
24	0	0	60	0	0	0	0	0	0	0	0	0	0	3	0	0	0	0	0	0	0	0	0	0	0	0	0	0	0	0	0	0	0	0	0	0	0	0	0	0	0	0	0	0	0	0	0	0	0
25	0	3	0	0	0	0	0	8	0	0	0	4	0	0	0	0	0	0	0	0	0	0	0	0	0	0	0	0	0	0	0	0	0	0	0	0	0	0	0	0	0	0	0	0	0	0	0	0	0
26	0	0	0	0	0	2	0	0	0	0	0	0	5	0	0	0	0	0	0	0	0	0	0	0	0	0	0	0	0	0	0	0	0	1	0	0	0	0	0	0	0	1	0	0	0	0	0	0	0
27	0	0	61	0	0	0	0	0	0	0	0	0	0	2	0	0	0	0	0	0	0	0	0	0	0	0	0	0	0	0	0	0	0	0	0	0	0	0	0	0	0	0	0	0	0	0	0	0	0
28	0	0	74	0	0	0	0	0	2	0	0	0	0	0	0	0	0	0	7	0	0	0	0	0	0	0	1	0	0	0	0	0	0	0	0	0	0	0	0	0	0	0	0	0	0	0	0	0	0
29	0	0	0	0	0	4	0	0	0	0	1	0	5	0	0	0	0	0	0	0	0	0	0	0	0	0	0	0	0	0	0	0	0	0	0	0	0	0	0	0	0	0	0	0	0	0	0	0	0
30	0	0	0	0	0	0	5	0	0	248	0	0	0	0	0	0	0	0	0	0	0	0	0	0	0	0	0	0	0	0	0	0	0	0	0	0	0	0	0	0	0	0	0	0	0	0	0	0	0
31	0	0	76	0	0	0	0	0	0	0	0	0	0	1	0	0	0	0	1	0	0	0	1	0	0	0	0	0	0	0	0	0	0	0	0	0	0	0	0	0	0	0	0	0	0	0	1	0	0
32	0	0	0	0	0	1	0	0	0	0	1	0	13	0	0	0	0	0	0	0	0	0	0	0	0	0	0	0	0	0	0	0	0	0	0	0	0	0	0	0	0	0	0	0	0	0	0	0	0
33	0	0	0	2	0	0	2	0	0	281	0	0	0	0	0	0	0	0	0	0	0	0	0	0	0	0	0	0	0	0	0	0	0	0	0	0	0	0	0	0	0	0	0	0	0	0	0	0	0
34	0	0	0	0	0	2	0	0	0	0	0	0	10	0	0	0	1	0	0	0	0	0	0	0	0	0	0	0	0	0	0	0	0	0	0	0	0	0	0	0	0	0	0	0	0	0	0	0	0
35	0	0	0	0	0	1	0	0	0	0	4	0	6	0	0	0	0	0	0	0	0	0	0	0	0	0	0	0	0	0	0	0	0	7	0	0	0	0	0	0	0	0	0	0	0	0	0	0	0
36	0	0	51	0	0	0	0	0	2	0	0	0	0	1	0	0	0	0	0	0	0	0	0	0	0	0	0	1	0	0	0	0	0	0	0	0	0	0	0	0	0	0	0	0	0	0	0	0	0
37	0	0	0	0	0	4	0	0	0	0	1	0	2	0	0	0	0	0	0	0	0	0	0	0	0	0	0	0	0	0	0	0	0	0	0	0	0	0	0	0	0	0	0	0	0	0	0	0	0
38	0	0	39	0	0	0	0	0	0	0	0	0	0	1	0	0	0	0	0	0	0	0	0	0	0	0	0	0	0	0	0	0	0	0	0	0	0	0	0	0	0	0	0	0	0	0	0	0	0
39	0	0	32	0	0	0	0	0	0	0	0	0	0	1	0	0	0	0	0	0	0	0	0	0	0	0	0	0	0	0	0	0	0	0	0	0	0	0	0	0	0	0	0	0	0	0	0	0	0
40	0	0	36	0	0	0	0	0	1	0	0	0	0	0	0	0	0	0	0	0	0	0	0	0	0	0	0	0	0	0	0	0	0	0	0	0	0	0	0	0	0	0	0	0	0	0	0	0	0
41	0	0	40	0	0	0	0	0	1	0	0	0	0	1	0	0	0	0	0	0	0	0	0	0	0	0	0	0	0	0	0	0	0	0	0	0	0	0	0	0	0	0	0	0	0	0	0	0	0
42	0	0	58	0	0	0	0	0	3	0	0	0	0	2	0	0	0	0	0	0	0	0	0	0	0	0	0	0	0	0	0	0	0	0	0	0	0	0	0	0	1	0	0	0	0	0	0	0	0
43	0	0	0	0	0	0	0	0	0	0	4	0	1	0	0	0	0	0	0	0	0	0	0	0	0	0	0	0	0	0	0	0	0	0	0	0	0	0	0	0	0	0	0	0	0	0	0	0	0
44	3	2	0	0	0	0	0	8	0	0	0	2	0	0	0	0	0	0	0	0	0	0	0	0	0	0	0	0	0	0	0	0	0	0	0	0	0	0	0	0	0	0	0	0	0	0	0	0	0
45	0	0	66	0	0	0	0	0	1	0	0	0	0	2	0	0	0	0	0	0	0	0	0	0	0	0	0	0	0	0	0	0	0	0	0	0	0	0	0	0	0	0	0	0	0	0	0	0	0
46	0	0	0	4	0	0	1	0	0	125	0	0	0	0	0	0	0	0	0	0	2	0	0	0	0	0	0	0	0	0	0	0	0	0	0	0	0	0	0	0	0	0	0	0	0	0	0	0	0
47	0	0	0	1	0	0	3	0	0	136	0	0	0	0	0	0	0	0	0	0	0	0	0	0	0	0	0	0	0	0	0	0	0	0	0	0	1	0	0	0	0	0	0	0	0	0	0	0	0
48	0	0	58	0	0	0	0	0	0	0	0	0	0	0	0	0	0	0	0	0	0	0	0	0	0	0	0	0	0	0	0	0	0	0	0	0	0	0	0	0	0	0	0	0	0	0	0	0	0
49	0	0	0	1	0	0	0	0	0	159	0	0	0	0	0	0	0	0	0	0	0	0	0	0	0	0	0	0	0	0	0	0	0	0	0	0	0	0	0	0	0	0	0	0	0	0	0	0	0
50	0	0	0	0	0	5	0	0	0	0	0	0	6	0	0	0	0	0	0	0	0	0	0	0	0	0	0	0	0	0	0	0	0	2	0	0	0	0	0	0	0	0	0	0	0	0	0	0	0
51	0	0	65	0	0	0	0	0	3	0	0	0	0	2	0	0	0	0	0	0	0	0	0	0	0	0	0	0	0	0	0	1	0	0	0	0	0	0	0	0	0	0	0	0	0	0	0	0	0
52	0	0	0	4	0	0	1	0	0	105	0	0	0	0	0	0	0	0	0	0	0	0	0	0	0	0	0	0	0	0	0	0	0	0	0	0	0	0	0	0	0	0	0	0	0	0	0	0	0
53	0	0	0	0	0	0	10	0	0	110	0	0	0	0	0	0	0	0	0	0	0	0	0	0	0	0	0	0	0	0	0	0	0	0	0	0	0	0	0	0	0	0	0	1	0	0	0	0	0
54	0	0	56	0	0	0	0	0	1	0	0	0	0	7	0	0	0	0	0	0	0	0	0	0	0	0	0	0	0	0	0	0	0	0	0	0	0	0	0	0	0	0	0	0	0	0	0	0	0
55	0	0	51	0	0	0	0	0	1	0	0	0	0	0	0	0	0	0	0	0	0	0	0	0	0	0	0	0	1	0	0	0	1	0	0	0	0	0	0	0	0	0	0	0	0	0	0	0	0
56	0	0	56	0	0	0	0	0	0	0	0	0	0	0	0	0	0	0	0	0	0	0	0	0	0	0	0	0	0	0	0	0	0	0	0	0	0	0	0	0	0	0	0	0	0	0	0	0	0
57	0	0	59	0	0	0	0	0	3	0	0	0	0	0	0	0	0	0	0	0	0	0	0	0	0	0	0	0	0	0	0	0	0	0	0	0	0	0	0	0	0	0	0	0	0	0	0	0	0
58	0	0	0	3	0	0	7	0	0	137	0	0	0	0	0	0	0	0	0	0	0	0	0	0	0	0	0	0	0	0	0	0	0	0	0	2	0	0	0	0	0	0	0	0	0	0	0	0	0
59	0	3	0	0	0	0	0	11	0	0	0	1	0	0	0	0	0	0	0	0	0	4	0	0	0	0	0	0	0	0	0	0	0	0	1	0	0	0	0	0	0	0	0	0	0	0	0	0	0
60	0	0	0	0	0	0	5	0	0	106	0	0	0	0	0	0	0	0	0	1	0	0	0	0	0	0	0	0	0	0	0	0	0	0	0	0	0	0	0	0	0	0	0	0	0	0	0	0	0
61	0	0	57	0	0	0	0	0	3	0	0	0	0	4	0	0	0	0	0	0	0	0	0	0	0	0	0	0	0	0	0	0	0	0	0	0	0	1	0	0	0	0	0	0	0	0	0	0	0
62	0	0	0	0	0	0	0	9	0	0	0	0	0	0	0	0	0	0	0	0	0	1	0	0	0	0	0	0	0	0	0	0	0	0	1	0	0	0	0	0	0	0	0	0	0	0	0	0	0
63	0	0	0	2	0	0	3	0	0	123	0	0	0	0	0	0	0	0	0	0	0	0	0	0	0	0	0	0	0	0	0	0	0	0	0	0	0	0	0	0	0	0	0	0	0	0	0	0	0
64	0	0	63	0	0	0	0	0	0	0	0	0	0	1	0	0	0	0	0	0	0	0	0	0	0	0	0	0	0	0	0	0	0	0	0	0	0	1	0	0	0	0	0	0	0	0	0	0	0
65	0	0	0	0	0	0	0	5	0	0	0	0	0	0	0	0	0	0	0	0	0	0	0	0	0	0	0	0	0	0	0	0	0	0	0	0	0	0	0	0	0	0	0	0	0	0	0	0	4
66	0	0	0	1	0	0	2	0	0	139	0	0	0	0	0	0	0	0	0	0	0	0	0	0	0	0	0	0	0	0	0	0	0	0	0	0	0	0	0	0	0	0	0	0	0	0	0	0	0
67	0	0	50	0	0	0	0	0	4	0	0	0	0	1	0	0	0	0	0	0	0	0	0	0	0	0	0	0	0	0	0	0	0	0	0	0	0	0	0	0	0	0	0	0	0	0	0	0	0
68	0	0	43	0	0	0	0	0	0	0	0	0	0	0	0	0	0	0	0	0	0	0	0	0	0	0	0	0	0	0	0	0	0	0	0	0	0	0	0	0	0	0	0	0	0	0	0	0	0
69	0	0	47	0	0	0	0	0	1	0	0	0	0	2	0	0	0	0	0	0	0	0	0	0	0	0	0	0	0	0	0	0	0	0	0	0	0	0	0	0	0	0	0	0	0	0	0	0	0
70	0	0	0	0	0	0	2	0	0	182	0	0	0	0	0	0	0	0	0	0	0	0	0	1	0	0	0	0	0	0	0	0	0	0	0	0	0	0	0	0	0	0	0	0	0	0	0	0	0
71	0	0	0	0	0	0	0	0	0	0	4	0	8	0	0	0	0	3	0	0	0	0	0	0	0	0	0	0	0	0	0	0	0	1	0	0	0	0	0	0	0	0	0	0	0	0	0	0	0
72	0	0	71	0	0	0	0	0	2	0	0	0	0	1	0	0	0	0	0	0	0	0	0	0	0	0	0	0	0	0	0	0	0	0	0	0	0	0	0	0	0	0	0	0	0	0	0	0	0
73	0	0	0	0	0	1	0	0	0	0	4	0	12	0	0	0	0	0	0	0	0	0	0	0	0	0	0	0	0	0	0	0	0	0	0	0	0	0	0	0	0	0	0	0	0	0	0	0	0
74	0	0	0	0	0	3	0	0	0	0	0	0	8	0	1	0	0	0	0	0	0	0	0	0	0	0	0	0	0	0	0	0	0	2	0	0	0	0	0	0	0	0	0	0	0	0	0	0	0
75	0	0	51	0	0	0	0	0	2	0	0	0	0	2	0	0	0	0	0	0	0	0	0	0	0	0	0	0	0	0	0	0	0	0	0	0	0	0	0	0	0	0	0	0	0	0	0	1	0
76	0	0	41	0	0	0	0	0	1	0	0	0	0	1	0	0	0	0	0	0	0	0	0	0	1	0	0	0	0	1	0	0	0	0	0	0	0	0	0	0	0	0	0	0	0	0	0	0	0
77	0	0	0	0	0	3	0	0	0	0	1	0	3	0	0	0	0	0	0	0	0	0	0	0	0	0	0	0	0	0	0	0	0	0	0	0	0	0	0	0	0	0	0	0	0	0	0	0	0
78	0	0	80	0	0	0	0	0	0	0	0	0	0	3	0	0	0	0	0	0	0	0	0	0	0	0	0	0	0	0	0	0	0	0	0	0	0	0	0	0	0	0	0	0	0	0	0	0	0
79	0	4	0	0	0	0	0	1	0	0	0	0	0	0	0	0	0	0	0	0	0	0	0	0	0	0	0	0	0	0	0	0	0	0	0	0	0	0	0	0	0	0	0	0	0	0	0	0	0
80	0	0	0	0	0	4	0	0	0	0	2	0	6	0	0	0	0	0	0	0	0	0	0	0	0	0	0	0	0	0	0	0	0	3	0	0	0	0	0	0	0	0	0	0	0	0	0	0	0
81	0	0	59	0	0	0	0	0	1	0	0	0	0	0	0	0	0	0	0	0	0	0	0	0	0	0	0	0	0	0	0	0	0	0	0	0	0	0	0	0	0	0	0	0	1	0	0	0	0
82	0	0	53	0	0	0	0	0	3	0	0	0	0	0	0	0	0	0	0	0	0	0	0	0	0	0	0	0	0	0	0	0	0	0	0	0	0	0	0	0	0	0	0	0	0	0	0	0	0
83	0	5	0	0	0	0	0	5	0	0	0	3	0	0	0	0	0	0	0	0	0	0	0	0	0	0	0	0	0	0	0	0	0	0	0	0	0	0	0	0	0	0	0	0	0	0	0	0	1
84	0	0	0	6	0	0	0	0	0	152	0	0	0	0	0	0	0	0	0	0	0	0	0	0	0	0	0	0	0	0	0	0	0	0	0	0	0	0	0	0	0	0	0	0	0	0	0	0	0
85	0	0	0	0	0	3	0	0	0	0	1	0	7	0	0	0	0	0	0	0	0	0	0	0	0	0	0	0	0	0	0	0	0	0	0	0	0	0	0	0	0	0	0	0	0	0	0	0	0
86	0	0	0	2	0	0	3	0	0	129	0	0	0	0	0	0	0	0	0	0	0	0	0	0	0	0	0	0	0	0	0	0	0	0	0	0	0	0	0	0	0	0	0	0	0	0	0	0	0
87	0	0	43	0	0	0	0	0	2	0	0	0	0	0	0	0	0	0	0	0	0	0	0	0	0	0	0	0	0	0	0	0	0	0	0	0	0	0	0	0	0	0	0	0	0	0	0	0	0
88	0	0	0	0	0	5	0	0	0	0	3	0	7	0	0	0	0	0	0	0	0	0	0	0	0	0	0	0	0	0	0	0	0	0	0	0	0	0	0	0	0	0	0	0	0	0	0	0	0
89	0	0	34	0	0	0	0	0	2	0	0	0	0	0	0	0	0	0	0	0	0	0	0	0	0	0	0	0	0	0	0	0	0	0	0	0	0	0	0	0	0	0	0	0	0	0	0	0	0
90	0	0	33	0	0	0	0	0	3	0	0	0	0	0	0	0	0	0	0	0	0	0	0	0	0	0	0	0	0	0	0	0	0	0	0	0	0	0	0	0	0	0	0	0	0	0	0	0	0
91	0	0	34	0	0	0	0	0	6	0	0	0	0	1	0	0	0	0	0	0	0	0	0	0	0	0	0	0	0	0	0	0	0	0	0	0	0	0	0	0	0	0	0	0	0	0	0	0	0
92	0	0	0	0	0	2	0	0	0	0	3	0	6	0	0	0	0	0	0	0	0	0	0	0	0	0	0	0	0	0	0	0	0	0	0	0	0	0	0	0	0	0	0	0	0	0	0	0	0
93	0	0	0	1	0	0	1	0	0	137	0	0	0	0	0	0	0	0	0	0	0	0	0	0	0	0	0	0	0	0	0	0	0	0	0	2	0	0	0	0	0	0	0	0	0	0	0	0	0
94	0	0	0	0	0	0	0	9	0	0	0	1	0	0	0	0	0	0	0	0	0	0	0	0	0	0	0	0	0	0	0	0	0	0	0	0	0	0	0	0	0	0	0	0	0	0	0	0	0
95	0	0	26	0	0	0	0	0	3	0	0	0	0	0	0	0	0	0	0	0	0	0	0	0	0	0	0	0	0	0	0	0	0	0	0	0	0	0	0	0	0	0	0	0	0	0	0	0	0
96	0	0	27	0	0	0	0	0	6	0	0	0	0	2	0	0	0	0	0	0	0	0	0	0	0	0	0	0	0	0	0	0	0	0	0	0	0	0	0	0	0	0	0	0	0	0	0	0	0
97	0	0	0	3	0	0	5	0	0	84	0	0	0	0	0	0	0	0	0	0	0	0	0	0	0	0	0	0	0	0	0	0	0	0	0	0	0	0	0	0	0	0	0	0	0	0	0	0	0
98	0	0	25	0	0	0	0	0	15	0	0	0	0	3	0	0	0	0	0	0	0	0	0	0	0	0	0	0	0	0	0	0	0	0	0	0	0	0	0	0	0	0	0	0	0	0	0	0	0
99	0	0	19	0	0	0	0	0	8	0	0	0	0	2	0	0	0	0	0	0	0	0	0	0	0	0	0	0	0	0	0	0	0	0	0	0	0	0	0	0	0	0	0	0	0	0	0	0	0
100	0	0	21	0	0	0	0	0	6	0	0	0	0	5	0	0	0	0	0	0	0	0	0	0	0	0	0	0	0	0	0	0	0	0	0	0	0	0	0	0	0	0	0	0	0	0	0	0	0
101	0	1	0	0	0	0	0	5	0	0	0	0	0	0	0	0	0	0	0	0	0	0	0	0	0	0	0	0	0	0	0	0	0	0	0	0	0	0	0	0	0	0	0	0	0	0	0	0	0
102	0	0	0	0	0	0	0	0	0	10	0	0	0	0	0	0	0	0	0	0	0	0	0	0	0	0	0	0	0	0	0	0	0	0	0	0	0	0	0	0	0	0	0	0	0	0	0	0	0
103	0	0	0	0	0	0	0	0	0	0	0	0	0	0	0	0	0	0	0	0	0	0	0	0	0	0	0	0	0	0	0	0	0	0	0	0	0	0	0	0	0	0	0	0	0	0	0	0	0
104	0	0	0	0	0	0	0	0	0	0	0	0	0	0	0	0	0	0	0	0	0	0	0	0	0	0	0	0	0	0	0	0	0	0	0	0	0	0	0	0	0	0	0	0	0	0	0	0	0
105	0	0	0	0	0	0	0	0	0	0	0	0	0	0	0	0	0	0	0	0	0	0	0	0	0	0	0	0	0	0	0	0	0	0	0	0	0	0	0	0	0	0	0	0	0	0	0	0	0
106	0	0	0	0	0	0	0	0	0	0	0	0	0	0	0	0	0	0	0	0	0	0	0	0	0	0	0	0	0	0	0	0	0	0	0	0	0	0	0	0	0	0	0	0	0	0	0	0	0
107	0	0	0	0	0	0	0	0	0	0	0	0	0	0	0	0	0	0	0	0	0	0	0	0	0	0	0	0	0	0	0	0	0	0	0	0	0	0	0	0	0	0	0	0	0	0	0	0	0
Sum	3	20	2246	47	0	57	70	89	96	2768	32	16	119	69	1	0	1	3	8	1	2	5	1	1	1	2	1	1	1	2	1	1	1	17	2	4	1	2	2	2	1	5	2	1	1	1	1	1	5
[truncated: 126 more columns]

## Sheet: Position and Type Normalized
Position	T/N	T/A	C/T	G/T	C/N	A/T	G/C	T/C	C/A	G/A	A/C	T/G	A/G	C/G	A/N	G/N	AACACCCC/-	ACA/-	CAG/-	GCTGCTGCCC/-	GGCG/-	TGCTGC/-	CAGAACACCC/-	GACAA/-	CACTACCTGAG/-	ACTA/-	CAGCA/-	CACCCCC/-	CCCGTG/-	CACTA/-	CACT/-	CGGCCC/-	CCCGTGCT/-	AC/-	TGCTG/-	GT/-	GCGA/-	CTGC/-	TCGCCG/-	CCGACCA/-	CAT/-	ACC/-	GCT/-	GCC/-	CCT/-	ACTACCAGCAGA/-	CAGAACAC/-	CCAC/-	TG/-
1	0	0	0	0	0	0	0	0	0	0	0	0	0	0	0	0	0	0	0	0	0	0	0	0	0	0	0	0	0	0	0	0	0	0	0	0	0	0	0	0	0	0	0	0	0	0	0	0	0
2	0	0	0	0	0	0	0	0	0	0	0	0	0	0	0	0	0	0	0	0	0	0	0	0	0	0	0	0	0	0	0	0	0	0	0	0	0	0	0	0	0	0	0	0	0	0	0	0	0
3	0	0	0	0	0	0	0	0	0	0	0	0	0	0	0	0	0	0	0	0	0	0	0	0	0	0	0	0	0	0	0	0	0	0	0	0	0	0	0	0	0	0	0	0	0	0	0	0	0
4	0	0	0	0	0	0	0	0	0	0	0	0	0	0	0	0	0	0	0	0	0	0	0	0	0	0	0	0	0	0	0	0	0	0	0	0	0	0	0	0	0	0	0	0	0	0	0	0	0
5	0	0	0	0	0	0	0	0	0	0	0	0	0	0	0	0	0	0	0	0	0	0	0	0	0	0	0	0	0	0	0	0	0	0	0	0	0	0	0	0	0	0	0	0	0	0	0	0	0
6	0	0	0.00625074	0	0	0	0	0	0.000353815	0	0	0	0	0.000235877	0	0	0	0	0	0	0	0	0	0	0	0	0	0	0	0	0	0	0	0	0	0	0	0	0	0	0	0	0	0	0	0	0	0	0
7	0	0	0	0.000471754	0	0	0.000825569	0	0	0.00566104	0	0	0	0	0	0	0	0	0	0	0	0	0	0	0	0	0	0	0	0	0	0	0	0	0	0	0	0	0	0	0	0	0	0	0	0	0	0	0
8	0	0.000117938	0	0	0	0	0	0.00200495	0	0	0	0.000117938	0	0	0	0	0	0	0	0	0	0	0	0	0	0	0	0	0	0	0	0	0	0	0	0	0	0	0	0	0	0	0	0	0	0	0	0	0
9	0	0	0	0.000589692	0	0	0.000471754	0	0	0.00589692	0	0	0	0	0	0	0	0	0	0	0	0	0	0	0	0	0	0	0	0	0	0	0	0	0	0	0	0	0	0	0	0	0	0	0	0	0	0	0
10	0	0	0.00849157	0	0	0	0	0	0	0	0	0	0	0.000353815	0	0	0	0	0	0	0	0	0	0	0	0	0	0	0	0	0	0	0	0	0	0	0	0	0	0	0	0	0	0	0	0	0	0	0
11	0	0	0	0	0	0.00106145	0	0	0	0	0.000117938	0	0.000825569	0	0	0	0	0	0	0	0	0	0	0	0	0	0	0	0	0	0	0	0	0	0	0	0	0	0	0	0	0	0	0	0	0	0	0	0
12	0	0	0	0.000117938	0	0	0.000235877	0	0	0.00978889	0	0	0	0	0	0	0	0	0	0	0	0	0	0	0	0	0	0	0	0	0	0	0	0	0	0	0	0	0	0	0	0	0.000235877	0	0	0	0	0	0
13	0	0	0.00554311	0	0	0	0	0	0.000117938	0	0	0	0	0.000471754	0	0	0	0	0	0	0	0	0	0	0	0	0	0	0	0	0	0	0	0	0	0	0	0	0	0	0	0	0	0	0	0	0	0	0
14	0	0.000117938	0	0	0	0	0	0.00129732	0	0	0	0.000471754	0	0	0	0	0	0	0	0	0	0	0	0	0	0	0	0	0	0	0	0	0	0	0	0	0	0	0.000235877	0	0	0	0	0	0	0	0	0	0
15	0	0	0.00625074	0	0	0	0	0	0	0	0	0	0	0.000353815	0	0	0	0	0	0	0	0	0	0	0	0	0	0	0	0	0	0	0	0	0	0	0	0	0	0	0	0	0	0	0	0	0	0	0
16	0	0	0	0.000471754	0	0	0.000471754	0	0	0.0108503	0	0	0	0	0	0	0	0	0	0	0	0	0	0	0	0	0	0	0	0	0	0	0	0	0	0	0	0	0	0	0	0	0	0	0	0	0	0	0
17	0	0	0.00754806	0	0	0	0	0	0.000235877	0	0	0	0	0.000471754	0	0	0	0	0	0	0	0	0	0	0	0	0	0	0	0	0	0	0	0	0	0	0	0	0	0.000235877	0	0	0	0	0	0	0	0	0
18	0	0	0.00577898	0	0	0	0	0	0.000117938	0	0	0	0	0	0	0	0	0	0	0	0	0	0	0	0	0	0	0	0	0	0	0	0	0	0	0	0	0	0	0	0	0	0	0	0	0	0	0	0
19	0	0	0	0.000353815	0	0	0.000353815	0	0	0.0155679	0	0	0	0	0	0	0	0	0	0	0	0	0	0	0	0	0	0	0	0	0	0	0	0	0	0	0	0	0	0	0	0	0	0	0	0	0	0	0
20	0	0	0	0	0	0.000235877	0	0	0	0	0.000235877	0	0.000471754	0	0	0	0	0	0	0	0	0	0	0	0	0	0	0	0	0	0	0	0	0.000117938	0	0	0	0	0	0	0	0.000471754	0	0	0	0	0	0	0
21	0	0	0.00483548	0	0	0	0	0	0.000235877	0	0	0	0	0.000117938	0	0	0	0	0	0	0	0	0	0	0	0	0	0	0	0	0	0	0	0	0	0	0	0	0	0	0	0	0	0	0	0	0	0	0
22	0	0	0.0061328	0	0	0	0	0	0.000117938	0	0	0	0	0.000117938	0	0	0	0	0	0	0	0	0	0	0	0	0	0	0	0.000117938	0.000117938	0	0	0	0	0	0	0	0	0	0	0	0	0	0	0	0	0	0
23	0	0	0	0	0	0.000707631	0	0	0	0	0	0	0.000353815	0	0	0	0	0	0	0	0	0	0	0	0	0.000235877	0	0	0	0	0	0	0	0	0	0	0	0	0	0	0	0	0	0	0	0.000117938	0	0	0
24	0	0	0.00707631	0	0	0	0	0	0	0	0	0	0	0.000353815	0	0	0	0	0	0	0	0	0	0	0	0	0	0	0	0	0	0	0	0	0	0	0	0	0	0	0	0	0	0	0	0	0	0	0
25	0	0.000353815	0	0	0	0	0	0.000943507	0	0	0	0.000471754	0	0	0	0	0	0	0	0	0	0	0	0	0	0	0	0	0	0	0	0	0	0	0	0	0	0	0	0	0	0	0	0	0	0	0	0	0
26	0	0	0	0	0	0.000235877	0	0	0	0	0	0	0.000589692	0	0	0	0	0	0	0	0	0	0	0	0	0	0	0	0	0	0	0	0	0.000117938	0	0	0	0	0	0	0	0.000117938	0	0	0	0	0	0	0
27	0	0	0.00719424	0	0	0	0	0	0	0	0	0	0	0.000235877	0	0	0	0	0	0	0	0	0	0	0	0	0	0	0	0	0	0	0	0	0	0	0	0	0	0	0	0	0	0	0	0	0	0	0
28	0	0	0.00872744	0	0	0	0	0	0.000235877	0	0	0	0	0	0	0	0	0	0.000825569	0	0	0	0	0	0	0	0.000117938	0	0	0	0	0	0	0	0	0	0	0	0	0	0	0	0	0	0	0	0	0	0
29	0	0	0	0	0	0.000471754	0	0	0	0	0.000117938	0	0.000589692	0	0	0	0	0	0	0	0	0	0	0	0	0	0	0	0	0	0	0	0	0	0	0	0	0	0	0	0	0	0	0	0	0	0	0	0
30	0	0	0	0	0	0	0.000589692	0	0	0.0292487	0	0	0	0	0	0	0	0	0	0	0	0	0	0	0	0	0	0	0	0	0	0	0	0	0	0	0	0	0	0	0	0	0	0	0	0	0	0	0
31	0	0	0.00896332	0	0	0	0	0	0	0	0	0	0	0.000117938	0	0	0	0	0.000117938	0	0	0	0.000117938	0	0	0	0	0	0	0	0	0	0	0	0	0	0	0	0	0	0	0	0	0	0	0	0.000117938	0	0
32	0	0	0	0	0	0.000117938	0	0	0	0	0.000117938	0	0.0015332	0	0	0	0	0	0	0	0	0	0	0	0	0	0	0	0	0	0	0	0	0	0	0	0	0	0	0	0	0	0	0	0	0	0	0	0
33	0	0	0	0.000235877	0	0	0.000235877	0	0	0.0331407	0	0	0	0	0	0	0	0	0	0	0	0	0	0	0	0	0	0	0	0	0	0	0	0	0	0	0	0	0	0	0	0	0	0	0	0	0	0	0
34	0	0	0	0	0	0.000235877	0	0	0	0	0	0	0.00117938	0	0	0	0.000117938	0	0	0	0	0	0	0	0	0	0	0	0	0	0	0	0	0	0	0	0	0	0	0	0	0	0	0	0	0	0	0	0
35	0	0	0	0	0	0.000117938	0	0	0	0	0.000471754	0	0.000707631	0	0	0	0	0	0	0	0	0	0	0	0	0	0	0	0	0	0	0	0	0.000825569	0	0	0	0	0	0	0	0	0	0	0	0	0	0	0
36	0	0	0.00601486	0	0	0	0	0	0.000235877	0	0	0	0	0.000117938	0	0	0	0	0	0	0	0	0	0	0	0	0	0.000117938	0	0	0	0	0	0	0	0	0	0	0	0	0	0	0	0	0	0	0	0	0
37	0	0	0	0	0	0.000471754	0	0	0	0	0.000117938	0	0.000235877	0	0	0	0	0	0	0	0	0	0	0	0	0	0	0	0	0	0	0	0	0	0	0	0	0	0	0	0	0	0	0	0	0	0	0	0
38	0	0	0.0045996	0	0	0	0	0	0	0	0	0	0	0.000117938	0	0	0	0	0	0	0	0	0	0	0	0	0	0	0	0	0	0	0	0	0	0	0	0	0	0	0	0	0	0	0	0	0	0	0
39	0	0	0.00377403	0	0	0	0	0	0	0	0	0	0	0.000117938	0	0	0	0	0	0	0	0	0	0	0	0	0	0	0	0	0	0	0	0	0	0	0	0	0	0	0	0	0	0	0	0	0	0	0
40	0	0	0.00424578	0	0	0	0	0	0.000117938	0	0	0	0	0	0	0	0	0	0	0	0	0	0	0	0	0	0	0	0	0	0	0	0	0	0	0	0	0	0	0	0	0	0	0	0	0	0	0	0
41	0	0	0.00471754	0	0	0	0	0	0.000117938	0	0	0	0	0.000117938	0	0	0	0	0	0	0	0	0	0	0	0	0	0	0	0	0	0	0	0	0	0	0	0	0	0	0	0	0	0	0	0	0	0	0
42	0	0	0.00684043	0	0	0	0	0	0.000353815	0	0	0	0	0.000235877	0	0	0	0	0	0	0	0	0	0	0	0	0	0	0	0	0	0	0	0	0	0	0	0	0	0	0.000117938	0	0	0	0	0	0	0	0
43	0	0	0	0	0	0	0	0	0	0	0.000471754	0	0.000117938	0	0	0	0	0	0	0	0	0	0	0	0	0	0	0	0	0	0	0	0	0	0	0	0	0	0	0	0	0	0	0	0	0	0	0	0
44	0.000353815	0.000235877	0	0	0	0	0	0.000943507	0	0	0	0.000235877	0	0	0	0	0	0	0	0	0	0	0	0	0	0	0	0	0	0	0	0	0	0	0	0	0	0	0	0	0	0	0	0	0	0	0	0	0
45	0	0	0.00778394	0	0	0	0	0	0.000117938	0	0	0	0	0.000235877	0	0	0	0	0	0	0	0	0	0	0	0	0	0	0	0	0	0	0	0	0	0	0	0	0	0	0	0	0	0	0	0	0	0	0
46	0	0	0	0.000471754	0	0	0.000117938	0	0	0.0147423	0	0	0	0	0	0	0	0	0	0	0.000235877	0	0	0	0	0	0	0	0	0	0	0	0	0	0	0	0	0	0	0	0	0	0	0	0	0	0	0	0
47	0	0	0	0.000117938	0	0	0.000353815	0	0	0.0160396	0	0	0	0	0	0	0	0	0	0	0	0	0	0	0	0	0	0	0	0	0	0	0	0	0	0	0.000117938	0	0	0	0	0	0	0	0	0	0	0	0
48	0	0	0.00684043	0	0	0	0	0	0	0	0	0	0	0	0	0	0	0	0	0	0	0	0	0	0	0	0	0	0	0	0	0	0	0	0	0	0	0	0	0	0	0	0	0	0	0	0	0	0
49	0	0	0	0.000117938	0	0	0	0	0	0.0187522	0	0	0	0	0	0	0	0	0	0	0	0	0	0	0	0	0	0	0	0	0	0	0	0	0	0	0	0	0	0	0	0	0	0	0	0	0	0	0
50	0	0	0	0	0	0.000589692	0	0	0	0	0	0	0.000707631	0	0	0	0	0	0	0	0	0	0	0	0	0	0	0	0	0	0	0	0	0.000235877	0	0	0	0	0	0	0	0	0	0	0	0	0	0	0
51	0	0	0.007666	0	0	0	0	0	0.000353815	0	0	0	0	0.000235877	0	0	0	0	0	0	0	0	0	0	0	0	0	0	0	0	0	0.000117938	0	0	0	0	0	0	0	0	0	0	0	0	0	0	0	0	0
52	0	0	0	0.000471754	0	0	0.000117938	0	0	0.0123835	0	0	0	0	0	0	0	0	0	0	0	0	0	0	0	0	0	0	0	0	0	0	0	0	0	0	0	0	0	0	0	0	0	0	0	0	0	0	0
53	0	0	0	0	0	0	0.00117938	0	0	0.0129732	0	0	0	0	0	0	0	0	0	0	0	0	0	0	0	0	0	0	0	0	0	0	0	0	0	0	0	0	0	0	0	0	0	0.000117938	0	0	0	0	0
54	0	0	0.00660455	0	0	0	0	0	0.000117938	0	0	0	0	0.000825569	0	0	0	0	0	0	0	0	0	0	0	0	0	0	0	0	0	0	0	0	0	0	0	0	0	0	0	0	0	0	0	0	0	0	0
55	0	0	0.00601486	0	0	0	0	0	0.000117938	0	0	0	0	0	0	0	0	0	0	0	0	0	0	0	0	0	0	0	0.000117938	0	0	0	0.000117938	0	0	0	0	0	0	0	0	0	0	0	0	0	0	0	0
56	0	0	0.00660455	0	0	0	0	0	0	0	0	0	0	0	0	0	0	0	0	0	0	0	0	0	0	0	0	0	0	0	0	0	0	0	0	0	0	0	0	0	0	0	0	0	0	0	0	0	0
57	0	0	0.00695837	0	0	0	0	0	0.000353815	0	0	0	0	0	0	0	0	0	0	0	0	0	0	0	0	0	0	0	0	0	0	0	0	0	0	0	0	0	0	0	0	0	0	0	0	0	0	0	0
58	0	0	0	0.000353815	0	0	0.000825569	0	0	0.0161576	0	0	0	0	0	0	0	0	0	0	0	0	0	0	0	0	0	0	0	0	0	0	0	0	0	0.000235877	0	0	0	0	0	0	0	0	0	0	0	0	0
59	0	0.000353815	0	0	0	0	0	0.00129732	0	0	0	0.000117938	0	0	0	0	0	0	0	0	0	0.000471754	0	0	0	0	0	0	0	0	0	0	0	0	0.000117938	0	0	0	0	0	0	0	0	0	0	0	0	0	0
60	0	0	0	0	0	0	0.000589692	0	0	0.0125015	0	0	0	0	0	0	0	0	0	0.000117938	0	0	0	0	0	0	0	0	0	0	0	0	0	0	0	0	0	0	0	0	0	0	0	0	0	0	0	0	0
61	0	0	0.00672249	0	0	0	0	0	0.000353815	0	0	0	0	0.000471754	0	0	0	0	0	0	0	0	0	0	0	0	0	0	0	0	0	0	0	0	0	0	0	0.000117938	0	0	0	0	0	0	0	0	0	0	0
62	0	0	0	0	0	0	0	0.00106145	0	0	0	0	0	0	0	0	0	0	0	0	0	0.000117938	0	0	0	0	0	0	0	0	0	0	0	0	0.000117938	0	0	0	0	0	0	0	0	0	0	0	0	0	0
63	0	0	0	0.000235877	0	0	0.000353815	0	0	0.0145064	0	0	0	0	0	0	0	0	0	0	0	0	0	0	0	0	0	0	0	0	0	0	0	0	0	0	0	0	0	0	0	0	0	0	0	0	0	0	0
64	0	0	0.00743012	0	0	0	0	0	0	0	0	0	0	0.000117938	0	0	0	0	0	0	0	0	0	0	0	0	0	0	0	0	0	0	0	0	0	0	0	0.000117938	0	0	0	0	0	0	0	0	0	0	0
65	0	0	0	0	0	0	0	0.000589692	0	0	0	0	0	0	0	0	0	0	0	0	0	0	0	0	0	0	0	0	0	0	0	0	0	0	0	0	0	0	0	0	0	0	0	0	0	0	0	0	0.000471754
66	0	0	0	0.000117938	0	0	0.000235877	0	0	0.0163934	0	0	0	0	0	0	0	0	0	0	0	0	0	0	0	0	0	0	0	0	0	0	0	0	0	0	0	0	0	0	0	0	0	0	0	0	0	0	0
67	0	0	0.00589692	0	0	0	0	0	0.000471754	0	0	0	0	0.000117938	0	0	0	0	0	0	0	0	0	0	0	0	0	0	0	0	0	0	0	0	0	0	0	0	0	0	0	0	0	0	0	0	0	0	0
68	0	0	0.00507135	0	0	0	0	0	0	0	0	0	0	0	0	0	0	0	0	0	0	0	0	0	0	0	0	0	0	0	0	0	0	0	0	0	0	0	0	0	0	0	0	0	0	0	0	0	0
69	0	0	0.00554311	0	0	0	0	0	0.000117938	0	0	0	0	0.000235877	0	0	0	0	0	0	0	0	0	0	0	0	0	0	0	0	0	0	0	0	0	0	0	0	0	0	0	0	0	0	0	0	0	0	0
70	0	0	0	0	0	0	0.000235877	0	0	0.0214648	0	0	0	0	0	0	0	0	0	0	0	0	0	0.000117938	0	0	0	0	0	0	0	0	0	0	0	0	0	0	0	0	0	0	0	0	0	0	0	0	0
71	0	0	0	0	0	0	0	0	0	0	0.000471754	0	0.000943507	0	0	0	0	0.000353815	0	0	0	0	0	0	0	0	0	0	0	0	0	0	0	0.000117938	0	0	0	0	0	0	0	0	0	0	0	0	0	0	0
72	0	0	0.00837363	0	0	0	0	0	0.000235877	0	0	0	0	0.000117938	0	0	0	0	0	0	0	0	0	0	0	0	0	0	0	0	0	0	0	0	0	0	0	0	0	0	0	0	0	0	0	0	0	0	0
73	0	0	0	0	0	0.000117938	0	0	0	0	0.000471754	0	0.00141526	0	0	0	0	0	0	0	0	0	0	0	0	0	0	0	0	0	0	0	0	0	0	0	0	0	0	0	0	0	0	0	0	0	0	0	0
74	0	0	0	0	0	0.000353815	0	0	0	0	0	0	0.000943507	0	0.000117938	0	0	0	0	0	0	0	0	0	0	0	0	0	0	0	0	0	0	0.000235877	0	0	0	0	0	0	0	0	0	0	0	0	0	0	0
75	0	0	0.00601486	0	0	0	0	0	0.000235877	0	0	0	0	0.000235877	0	0	0	0	0	0	0	0	0	0	0	0	0	0	0	0	0	0	0	0	0	0	0	0	0	0	0	0	0	0	0	0	0	0.000117938	0
76	0	0	0.00483548	0	0	0	0	0	0.000117938	0	0	0	0	0.000117938	0	0	0	0	0	0	0	0	0	0	0.000117938	0	0	0	0	0.000117938	0	0	0	0	0	0	0	0	0	0	0	0	0	0	0	0	0	0	0
77	0	0	0	0	0	0.000353815	0	0	0	0	0.000117938	0	0.000353815	0	0	0	0	0	0	0	0	0	0	0	0	0	0	0	0	0	0	0	0	0	0	0	0	0	0	0	0	0	0	0	0	0	0	0	0
78	0	0	0.00943507	0	0	0	0	0	0	0	0	0	0	0.000353815	0	0	0	0	0	0	0	0	0	0	0	0	0	0	0	0	0	0	0	0	0	0	0	0	0	0	0	0	0	0	0	0	0	0	0
79	0	0.000471754	0	0	0	0	0	0.000117938	0	0	0	0	0	0	0	0	0	0	0	0	0	0	0	0	0	0	0	0	0	0	0	0	0	0	0	0	0	0	0	0	0	0	0	0	0	0	0	0	0
80	0	0	0	0	0	0.000471754	0	0	0	0	0.000235877	0	0.000707631	0	0	0	0	0	0	0	0	0	0	0	0	0	0	0	0	0	0	0	0	0.000353815	0	0	0	0	0	0	0	0	0	0	0	0	0	0	0
81	0	0	0.00695837	0	0	0	0	0	0.000117938	0	0	0	0	0	0	0	0	0	0	0	0	0	0	0	0	0	0	0	0	0	0	0	0	0	0	0	0	0	0	0	0	0	0	0	0.000117938	0	0	0	0
82	0	0	0.00625074	0	0	0	0	0	0.000353815	0	0	0	0	0	0	0	0	0	0	0	0	0	0	0	0	0	0	0	0	0	0	0	0	0	0	0	0	0	0	0	0	0	0	0	0	0	0	0	0
83	0	0.000589692	0	0	0	0	0	0.000589692	0	0	0	0.000353815	0	0	0	0	0	0	0	0	0	0	0	0	0	0	0	0	0	0	0	0	0	0	0	0	0	0	0	0	0	0	0	0	0	0	0	0	0.000117938
84	0	0	0	0.000707631	0	0	0	0	0	0.0179266	0	0	0	0	0	0	0	0	0	0	0	0	0	0	0	0	0	0	0	0	0	0	0	0	0	0	0	0	0	0	0	0	0	0	0	0	0	0	0
85	0	0	0	0	0	0.000353815	0	0	0	0	0.000117938	0	0.000825569	0	0	0	0	0	0	0	0	0	0	0	0	0	0	0	0	0	0	0	0	0	0	0	0	0	0	0	0	0	0	0	0	0	0	0	0
86	0	0	0	0.000235877	0	0	0.000353815	0	0	0.0152141	0	0	0	0	0	0	0	0	0	0	0	0	0	0	0	0	0	0	0	0	0	0	0	0	0	0	0	0	0	0	0	0	0	0	0	0	0	0	0
87	0	0	0.00507135	0	0	0	0	0	0.000235877	0	0	0	0	0	0	0	0	0	0	0	0	0	0	0	0	0	0	0	0	0	0	0	0	0	0	0	0	0	0	0	0	0	0	0	0	0	0	0	0
88	0	0	0	0	0	0.000589692	0	0	0	0	0.000353815	0	0.000825569	0	0	0	0	0	0	0	0	0	0	0	0	0	0	0	0	0	0	0	0	0	0	0	0	0	0	0	0	0	0	0	0	0	0	0	0
89	0	0	0.00400991	0	0	0	0	0	0.000235877	0	0	0	0	0	0	0	0	0	0	0	0	0	0	0	0	0	0	0	0	0	0	0	0	0	0	0	0	0	0	0	0	0	0	0	0	0	0	0	0
90	0	0	0.00389197	0	0	0	0	0	0.000353815	0	0	0	0	0	0	0	0	0	0	0	0	0	0	0	0	0	0	0	0	0	0	0	0	0	0	0	0	0	0	0	0	0	0	0	0	0	0	0	0
91	0	0	0.00400991	0	0	0	0	0	0.000707631	0	0	0	0	0.000117938	0	0	0	0	0	0	0	0	0	0	0	0	0	0	0	0	0	0	0	0	0	0	0	0	0	0	0	0	0	0	0	0	0	0	0
92	0	0	0	0	0	0.000235877	0	0	0	0	0.000353815	0	0.000707631	0	0	0	0	0	0	0	0	0	0	0	0	0	0	0	0	0	0	0	0	0	0	0	0	0	0	0	0	0	0	0	0	0	0	0	0
93	0	0	0	0.000117938	0	0	0.000117938	0	0	0.0161576	0	0	0	0	0	0	0	0	0	0	0	0	0	0	0	0	0	0	0	0	0	0	0	0	0	0.000235877	0	0	0	0	0	0	0	0	0	0	0	0	0
94	0	0	0	0	0	0	0	0.00106145	0	0	0	0.000117938	0	0	0	0	0	0	0	0	0	0	0	0	0	0	0	0	0	0	0	0	0	0	0	0	0	0	0	0	0	0	0	0	0	0	0	0	0
95	0	0	0.0030664	0	0	0	0	0	0.000353815	0	0	0	0	0	0	0	0	0	0	0	0	0	0	0	0	0	0	0	0	0	0	0	0	0	0	0	0	0	0	0	0	0	0	0	0	0	0	0	0
96	0	0	0.00318434	0	0	0	0	0	0.000707631	0	0	0	0	0.000235877	0	0	0	0	0	0	0	0	0	0	0	0	0	0	0	0	0	0	0	0	0	0	0	0	0	0	0	0	0	0	0	0	0	0	0
97	0	0	0	0.000353815	0	0	0.000589692	0	0	0.00990683	0	0	0	0	0	0	0	0	0	0	0	0	0	0	0	0	0	0	0	0	0	0	0	0	0	0	0	0	0	0	0	0	0	0	0	0	0	0	0
98	0	0	0.00294846	0	0	0	0	0	0.00176908	0	0	0	0	0.000353815	0	0	0	0	0	0	0	0	0	0	0	0	0	0	0	0	0	0	0	0	0	0	0	0	0	0	0	0	0	0	0	0	0	0	0
99	0	0	0.00224083	0	0	0	0	0	0.000943507	0	0	0	0	0.000235877	0	0	0	0	0	0	0	0	0	0	0	0	0	0	0	0	0	0	0	0	0	0	0	0	0	0	0	0	0	0	0	0	0	0	0
100	0	0	0.00247671	0	0	0	0	0	0.000707631	0	0	0	0	0.000589692	0	0	0	0	0	0	0	0	0	0	0	0	0	0	0	0	0	0	0	0	0	0	0	0	0	0	0	0	0	0	0	0	0	0	0
101	0	0.000117938	0	0	0	0	0	0.000589692	0	0	0	0	0	0	0	0	0	0	0	0	0	0	0	0	0	0	0	0	0	0	0	0	0	0	0	0	0	0	0	0	0	0	0	0	0	0	0	0	0
102	0	0	0	0	0	0	0	0	0	0.00117938	0	0	0	0	0	0	0	0	0	0	0	0	0	0	0	0	0	0	0	0	0	0	0	0	0	0	0	0	0	0	0	0	0	0	0	0	0	0	0
103	0	0	0	0	0	0	0	0	0	0	0	0	0	0	0	0	0	0	0	0	0	0	0	0	0	0	0	0	0	0	0	0	0	0	0	0	0	0	0	0	0	0	0	0	0	0	0	0	0
104	0	0	0	0	0	0	0	0	0	0	0	0	0	0	0	0	0	0	0	0	0	0	0	0	0	0	0	0	0	0	0	0	0	0	0	0	0	0	0	0	0	0	0	0	0	0	0	0	0
105	0	0	0	0	0	0	0	0	0	0	0	0	0	0	0	0	0	0	0	0	0	0	0	0	0	0	0	0	0	0	0	0	0	0	0	0	0	0	0	0	0	0	0	0	0	0	0	0	0
106	0	0	0	0	0	0	0	0	0	0	0	0	0	0	0	0	0	0	0	0	0	0	0	0	0	0	0	0	0	0	0	0	0	0	0	0	0	0	0	0	0	0	0	0	0	0	0	0	0
107	0	0	0	0	0	0	0	0	0	0	0	0	0	0	0	0	0	0	0	0	0	0	0	0	0	0	0	0	0	0	0	0	0	0	0	0	0	0	0	0	0	0	0	0	0	0	0	0	0
Sum	0.000353815	0.00235877	0.26489	0.00554311	0	0.00672249	0.00825569	0.0104965	0.0113221	0.326454	0.00377403	0.00188701	0.0140347	0.00813775	0.000117938	0	0.000117938	0.000353815	0.000943507	0.000117938	0.000235877	0.000589692	0.000117938	0.000117938	0.000117938	0.000235877	0.000117938	0.000117938	0.000117938	0.000235877	0.000117938	0.000117938	0.000117938	0.00200495	0.000235877	0.000471754	0.000117938	0.000235877	0.000235877	0.000235877	0.000117938	0.000589692	0.000235877	0.000117938	0.000117938	0.000117938	0.000117938	0.000117938	0.000589692
[truncated: 126 more columns]

## Sheet: Context
Context	T/N	T/A	C/T	G/T	C/N	A/T	G/C	T/C	C/A	G/A	A/C	T/G	A/G	C/G	A/N	G/N	A/-	C/-	T/-	G/-	-/C	-/T	-/G	-/A
CGT	0	0	0	7		0	14	0	0	185	0	0	0	0	0		0	0	0	14	1	0	5	0
CAG	0	0	0	0		16	0	0	0	0	6	0	31	0	0		97	0	0	0	0	0	1	25
AGT	0	0	0	1		0	1	0	0	137	0	0	0	0	0		0	0	0	32	0	4	8	1
ACA	0	0	122	0		0	0	0	4	0	0	0	0	2	0		0	29	0	0	12	0	0	2
GGC	0	0	0	1		0	13	0	0	246	0	0	0	0	0		0	0	0	6	2	0	2	0
TAC	0	0	0	0		6	0	0	0	0	2	0	11	0	0		45	0	0	0	9	0	0	9
TGC	0	0	0	8		0	14	0	0	418	0	0	0	0	0		0	0	0	81	3	4	22	1
CCA	0	0	259	0		0	0	0	13	0	0	0	0	5	0		0	10	0	0	2	2	0	1
ATC	3	2	0	0		0	0	8	0	0	0	2	0	0	0		0	0	20	0	3	7	0	0
ACC	0	0	285	0		0	0	0	7	0	0	0	0	6	0		0	228	0	0	140	3	1	9
AAC	0	0	0	0		4	0	0	0	0	4	0	14	0	1		6	0	0	0	6	0	0	1
CCG	0	0	182	0		0	0	0	11	0	0	0	0	4	0		0	11	0	0	0	2	9	1
TGA	0	0	0	6		0	0	0	0	162	0	0	0	0	0		0	0	0	14	0	0	7	0
TCG	0	0	119	0		0	0	0	1	0	0	0	0	5	0		0	27	0	0	11	0	1	0
CCT	0	0	74	0		0	0	0	9	0	0	0	0	5	0		0	7	0	0	0	0	0	0
GCC	0	0	195	0		0	0	0	22	0	0	0	0	15	0		0	161	0	0	73	2	2	1
GTG	0	4	0	0		0	0	28	0	0	0	2	0	0	0		0	0	11	0	0	6	2	0
CAC	0	0	0	0		18	0	0	0	0	5	0	15	0	0		76	0	0	0	11	3	1	21
CTC	0	1	0	0		0	0	11	0	0	0	4	0	0	0		0	0	27	0	0	1	0	0
CTG	0	6	0	0		0	0	24	0	0	0	3	0	0	0		0	0	54	0	2	15	4	0
ACG	0	0	65	0		0	0	0	3	0	0	0	0	2	0		0	20	0	0	8	0	0	0
TCC	0	0	26	0		0	0	0	3	0	0	0	0	0	0		0	34	0	0	37	8	0	0
GAG	0	0	0	0		3	0	0	0	0	1	0	7	0	0		11	0	0	0	0	0	3	3
AGC	0	0	0	3		0	10	0	0	460	0	0	0	0	0		0	0	0	89	9	0	36	1
GCT	0	0	167	0		0	0	0	4	0	0	0	0	9	0		0	53	0	0	22	0	1	0
CGG	0	0	0	8		0	2	0	0	230	0	0	0	0	0		0	0	0	54	4	0	19	2
CGA	0	0	0	4		0	5	0	0	473	0	0	0	0	0		0	0	0	50	2	0	21	2
GAA	0	0	0	0		2	0	0	0	0	0	0	10	0	0		18	0	0	0	0	0	0	9
CAT	0	0	0	0		0	0	0	0	0	4	0	1	0	0		15	0	0	0	1	1	0	6
GCG	0	0	111	0		0	0	0	3	0	0	0	0	2	0		0	10	0	0	5	0	1	0
GAC	0	0	0	0		7	0	0	0	0	6	0	18	0	0		48	0	0	0	5	0	1	22
GTC	0	0	0	0		0	0	9	0	0	0	1	0	0	0		0	0	24	0	4	7	0	0
CAA	0	0	0	0		1	0	0	0	0	4	0	12	0	0		14	0	0	0	2	0	0	5
CTA	0	7	0	0		0	0	9	0	0	0	4	0	0	0		0	0	41	0	3	15	0	1
CCC	0	0	310	0		0	0	0	14	0	0	0	0	4	0		0	3	0	0	0	3	2	0
CGC	0	0	0	7		0	9	0	0	176	0	0	0	0	0		0	0	0	56	4	1	22	0
GCA	0	0	191	0		0	0	0	2	0	0	0	0	4	0		0	59	0	0	24	0	1	1
AGA	0	0	0	2		0	2	0	0	281	0	0	0	0	0		0	0	0	17	0	0	6	3
ACT	0	0	140	0		0	0	0	0	0	0	0	0	6	0		0	37	0	0	25	1	0	0

## Sheet: Context Normalized
Context	T/N	T/A	C/T	G/T	C/N	A/T	G/C	T/C	C/A	G/A	A/C	T/G	A/G	C/G	A/N	G/N	A/-	C/-	T/-	G/-	-/C	-/T	-/G	-/A
CGT	0	0	0	0.000825569		0	0.00165114	0	0	0.0218186	0	0	0	0	0		0	0	0	0.00165114	0.000117938	0	0.000589692	0
CAG	0	0	0	0		0.00188701	0	0	0	0	0.000707631	0	0.00365609	0	0		0.01144	0	0	0	0	0	0.000117938	0.00294846
AGT	0	0	0	0.000117938		0	0.000117938	0	0	0.0161576	0	0	0	0	0		0	0	0	0.00377403	0	0.000471754	0.000943507	0.000117938
ACA	0	0	0.0143885	0		0	0	0	0.000471754	0	0	0	0	0.000235877	0		0	0.00342021	0	0	0.00141526	0	0	0.000235877
GGC	0	0	0	0.000117938		0	0.0015332	0	0	0.0290129	0	0	0	0	0		0	0	0	0.000707631	0.000235877	0	0.000235877	0
TAC	0	0	0	0		0.000707631	0	0	0	0	0.000235877	0	0.00129732	0	0		0.00530723	0	0	0	0.00106145	0	0	0.00106145
TGC	0	0	0	0.000943507		0	0.00165114	0	0	0.0492983	0	0	0	0	0		0	0	0	0.00955301	0.000353815	0.000471754	0.00259465	0.000117938
CCA	0	0	0.0305461	0		0	0	0	0.0015332	0	0	0	0	0.000589692	0		0	0.00117938	0	0	0.000235877	0.000235877	0	0.000117938
ATC	0.000353815	0.000235877	0	0		0	0	0.000943507	0	0	0	0.000235877	0	0	0		0	0	0.00235877	0	0.000353815	0.000825569	0	0
ACC	0	0	0.0336125	0		0	0	0	0.000825569	0	0	0	0	0.000707631	0		0	0.02689	0	0	0.0165114	0.000353815	0.000117938	0.00106145
AAC	0	0	0	0		0.000471754	0	0	0	0	0.000471754	0	0.00165114	0	0.000117938		0.000707631	0	0	0	0.000707631	0	0	0.000117938
CCG	0	0	0.0214648	0		0	0	0	0.00129732	0	0	0	0	0.000471754	0		0	0.00129732	0	0	0	0.000235877	0.00106145	0.000117938
TGA	0	0	0	0.000707631		0	0	0	0	0.019106	0	0	0	0	0		0	0	0	0.00165114	0	0	0.000825569	0
TCG	0	0	0.0140347	0		0	0	0	0.000117938	0	0	0	0	0.000589692	0		0	0.00318434	0	0	0.00129732	0	0.000117938	0
CCT	0	0	0.00872744	0		0	0	0	0.00106145	0	0	0	0	0.000589692	0		0	0.000825569	0	0	0	0	0	0
GCC	0	0	0.022998	0		0	0	0	0.00259465	0	0	0	0	0.00176908	0		0	0.0189881	0	0	0.00860951	0.000235877	0.000235877	0.000117938
GTG	0	0.000471754	0	0		0	0	0.00330228	0	0	0	0.000235877	0	0	0		0	0	0.00129732	0	0	0.000707631	0.000235877	0
CAC	0	0	0	0		0.00212289	0	0	0	0	0.000589692	0	0.00176908	0	0		0.00896332	0	0	0	0.00129732	0.000353815	0.000117938	0.00247671
CTC	0	0.000117938	0	0		0	0	0.00129732	0	0	0	0.000471754	0	0	0		0	0	0.00318434	0	0	0.000117938	0	0
CTG	0	0.000707631	0	0		0	0	0.00283052	0	0	0	0.000353815	0	0	0		0	0	0.00636868	0	0.000235877	0.00176908	0.000471754	0
ACG	0	0	0.007666	0		0	0	0	0.000353815	0	0	0	0	0.000235877	0		0	0.00235877	0	0	0.000943507	0	0	0
TCC	0	0	0.0030664	0		0	0	0	0.000353815	0	0	0	0	0	0		0	0.00400991	0	0	0.00436372	0.000943507	0	0
GAG	0	0	0	0		0.000353815	0	0	0	0	0.000117938	0	0.000825569	0	0		0.00129732	0	0	0	0	0	0.000353815	0.000353815
AGC	0	0	0	0.000353815		0	0.00117938	0	0	0.0542517	0	0	0	0	0		0	0	0	0.0104965	0.00106145	0	0.00424578	0.000117938
GCT	0	0	0.0196957	0		0	0	0	0.000471754	0	0	0	0	0.00106145	0		0	0.00625074	0	0	0.00259465	0	0.000117938	0
CGG	0	0	0	0.000943507		0	0.000235877	0	0	0.0271258	0	0	0	0	0		0	0	0	0.00636868	0.000471754	0	0.00224083	0.000235877
CGA	0	0	0	0.000471754		0	0.000589692	0	0	0.0557849	0	0	0	0	0		0	0	0	0.00589692	0.000235877	0	0.00247671	0.000235877
GAA	0	0	0	0		0.000235877	0	0	0	0	0	0	0.00117938	0	0		0.00212289	0	0	0	0	0	0	0.00106145
CAT	0	0	0	0		0	0	0	0	0	0.000471754	0	0.000117938	0	0		0.00176908	0	0	0	0.000117938	0.000117938	0	0.000707631
GCG	0	0	0.0130912	0		0	0	0	0.000353815	0	0	0	0	0.000235877	0		0	0.00117938	0	0	0.000589692	0	0.000117938	0
GAC	0	0	0	0		0.000825569	0	0	0	0	0.000707631	0	0.00212289	0	0		0.00566104	0	0	0	0.000589692	0	0.000117938	0.00259465
GTC	0	0	0	0		0	0	0.00106145	0	0	0	0.000117938	0	0	0		0	0	0.00283052	0	0.000471754	0.000825569	0	0
CAA	0	0	0	0		0.000117938	0	0	0	0	0.000471754	0	0.00141526	0	0		0.00165114	0	0	0	0.000235877	0	0	0.000589692
CTA	0	0.000825569	0	0		0	0	0.00106145	0	0	0	0.000471754	0	0	0		0	0	0.00483548	0	0.000353815	0.00176908	0	0.000117938
CCC	0	0	0.0365609	0		0	0	0	0.00165114	0	0	0	0	0.000471754	0		0	0.000353815	0	0	0	0.000353815	0.000235877	0
CGC	0	0	0	0.000825569		0	0.00106145	0	0	0.0207572	0	0	0	0	0		0	0	0	0.00660455	0.000471754	0.000117938	0.00259465	0
GCA	0	0	0.0225262	0		0	0	0	0.000235877	0	0	0	0	0.000471754	0		0	0.00695837	0	0	0.00283052	0	0.000117938	0.000117938
AGA	0	0	0	0.000235877		0	0.000235877	0	0	0.0331407	0	0	0	0	0		0	0	0	0.00200495	0	0	0.000707631	0.000353815
ACT	0	0	0.0165114	0		0	0	0	0	0	0	0	0	0.000707631	0		0	0.00436372	0	0	0.00294846	0.000117938	0	0
