# Supplementary material for: The Influence of the Capping Step During Solid-Phase Phosphoramidite Synthesis of Oligonucleotides on Synthetic Errors in Oligonucleotides
Source: Molecules. 2025 Dec 25;31(1):94. doi: 10.3390/molecules31010094 (PMC12786494; doi:10.3390/molecules31010094)
Supplement: Supplementary file 1 [file molecules-31-00094-s001.zip › 50bp_CII.xls]

## Sheet: Summary
Total number of reads	16929
Number of mapped read pairs	11758
Number of read pairs with at least one unmapped read	5171
Number of read pairs with whole length	7659
Number of read pairs with almost whole length (up to -4 n.)	2197
Number of read pairs without errors	7682
Number of read pairs with errors	2174
Total number of sequence errors	3132
Total number of reads without start	2068
Total number of reads without end	3439

## Sheet: Positions and Type
Position	G/N	T/G	C/T	G/A	T/N	A/T	T/C	A/N	C/N	A/C	C/G	C/A	G/C	G/T	T/A	A/G	AG/-	CAGT/-	AGTT/-	AAA/-	ACTC/-	GCAGAC/-	T/-	GTCT/-	CC/-	GGA/-	CT/-	AAGTTCG/-	TCA/-	GA/-	TAAGT/-	CAGC/-	CGGA/-	GCAG/-	AGCAG/-	TCG/-	CG/-	TA/-	AC/-	AGTAG/-	AA/-	GTCTAAG/-	GTTCG/-	CTA/-	TAGT/-	GC/-	CCA/-	TCTA/-	ACT/-
1	0	0	0	0	0	0	0	0	0	0	0	0	0	0	0	0	0	0	0	0	0	0	0	0	0	0	0	0	0	0	0	0	0	0	0	0	0	0	0	0	0	0	0	0	0	0	0	0	0
2	0	0	0	0	0	0	0	0	0	0	0	0	0	0	0	0	0	0	0	0	0	0	0	0	0	0	0	0	0	0	0	0	0	0	0	0	0	0	0	0	0	0	0	0	0	0	0	0	0
3	0	0	0	0	0	0	0	0	0	0	0	0	0	0	0	0	0	0	0	0	0	0	0	0	0	0	0	0	0	0	0	0	0	0	0	0	0	0	0	0	0	0	0	0	0	0	0	0	0
4	0	0	0	0	0	0	0	0	0	0	0	0	0	0	0	0	0	0	0	0	0	0	0	0	0	0	0	0	0	0	0	0	0	0	0	0	0	0	0	0	0	0	0	0	0	0	0	0	0
5	0	0	0	0	0	0	0	0	0	0	0	0	0	0	0	0	0	0	0	0	0	0	0	0	0	0	0	0	0	0	0	0	0	0	0	0	0	0	0	0	0	0	0	0	0	0	0	0	0
6	0	0	38	0	0	0	0	0	0	0	0	1	0	0	0	0	0	0	0	0	0	0	0	0	0	0	0	0	0	0	0	0	0	0	0	0	0	0	0	0	0	0	0	0	0	0	0	0	0
7	0	0	0	0	0	1	0	0	0	0	0	0	0	0	0	6	0	0	0	0	0	0	0	0	0	0	0	0	0	0	0	0	0	0	0	0	0	0	0	0	0	0	0	0	0	0	0	0	0
8	0	0	0	24	0	0	0	0	0	0	0	0	0	1	0	0	0	0	0	0	0	0	0	0	0	0	0	0	0	0	0	0	0	0	0	0	0	0	0	0	0	0	0	0	0	0	0	0	0
9	0	3	0	0	0	0	58	0	0	0	0	0	0	0	1	0	0	0	0	0	0	0	27	0	0	0	0	0	0	0	0	0	0	0	0	0	0	0	0	0	0	0	0	0	0	0	0	0	0
10	0	1	0	0	0	0	22	0	0	0	0	0	0	0	3	0	0	0	0	0	0	0	0	0	0	0	0	0	0	0	0	0	0	0	0	0	0	0	0	0	0	0	0	0	0	0	0	0	0
11	0	0	52	0	0	0	0	0	0	0	0	0	0	0	0	0	0	0	0	0	0	0	0	0	0	0	0	0	0	0	0	0	0	0	0	0	0	0	0	0	0	0	0	0	0	0	0	0	0
12	0	0	0	0	0	1	0	0	0	1	0	0	0	0	0	7	0	0	0	0	0	0	0	0	0	0	0	0	0	0	0	0	0	0	0	0	0	0	0	0	0	0	0	0	0	0	0	0	0
13	0	0	0	50	0	0	0	0	0	0	0	0	4	0	0	0	0	0	0	0	0	0	0	0	0	0	0	0	0	0	0	0	0	0	0	0	0	0	0	0	0	0	0	0	0	1	0	0	0
14	0	0	59	0	0	0	0	0	0	0	1	1	0	0	0	0	0	0	0	0	0	0	0	0	0	0	0	0	0	0	0	0	0	0	0	0	0	0	0	0	0	0	0	0	0	0	0	0	0
15	0	0	0	0	0	1	0	0	0	1	0	0	0	0	0	4	3	0	0	0	0	0	0	0	0	0	0	0	0	0	0	0	0	0	0	0	0	0	0	0	0	0	0	0	0	0	0	0	0
16	0	0	0	53	0	0	0	0	0	0	0	0	0	0	0	0	0	0	0	0	0	0	0	0	0	0	0	0	0	0	0	0	0	0	0	0	0	0	0	0	0	0	0	0	0	0	0	0	0
17	0	0	0	0	0	1	0	0	0	0	0	0	0	0	0	6	0	0	0	0	1	0	0	0	0	0	0	0	0	0	0	0	0	0	0	0	0	0	1	0	0	0	0	0	0	0	0	0	1
18	0	0	69	0	0	0	0	0	0	0	1	1	0	0	0	0	0	0	0	0	0	0	0	0	0	0	4	0	0	0	0	0	0	0	0	0	0	0	0	0	0	0	0	0	0	0	0	0	0
19	0	5	0	0	0	0	24	0	0	0	0	0	0	0	1	0	0	0	0	0	0	0	9	0	0	0	0	0	0	0	0	0	0	0	0	0	0	0	0	0	0	0	0	0	0	0	0	0	0
20	0	0	60	0	0	0	0	0	0	0	0	3	0	0	0	0	0	0	0	0	0	0	0	0	1	0	0	0	0	0	0	0	0	0	0	0	0	0	0	0	0	0	0	0	0	0	1	0	0
21	0	0	89	0	0	0	0	0	0	0	1	1	0	0	0	0	0	2	0	0	0	0	1	0	0	0	0	0	0	0	0	0	0	0	0	0	0	0	0	0	0	0	0	0	0	0	0	0	0
22	0	0	0	0	0	5	0	0	0	2	0	0	0	0	0	8	1	0	0	0	0	0	0	0	0	0	0	0	0	0	0	0	0	0	0	0	0	0	0	1	0	0	0	0	0	0	0	0	0
23	0	0	0	82	0	0	0	0	0	0	0	0	7	2	0	0	0	0	0	0	0	0	0	0	0	0	0	0	0	0	0	0	0	0	0	0	0	0	0	0	0	0	0	0	0	0	0	0	0
24	0	0	0	0	0	0	10	0	0	0	0	0	0	0	1	0	0	0	0	0	0	0	8	0	0	0	0	0	0	0	0	0	0	0	0	0	0	3	0	0	0	0	0	0	1	0	0	0	0
25	0	0	0	0	0	1	0	0	0	0	0	0	0	0	0	9	4	0	0	0	0	0	0	0	0	0	0	0	0	0	0	0	0	0	0	0	0	0	0	0	0	0	0	0	0	0	0	0	0
26	0	0	0	109	0	0	0	0	0	0	0	0	2	2	0	0	0	0	0	0	0	0	0	2	0	0	0	0	0	0	0	0	0	0	0	0	0	0	0	0	0	1	0	0	0	0	0	0	0
27	0	0	0	0	0	0	12	0	0	0	0	0	0	0	6	0	0	0	0	0	0	0	7	0	0	0	0	0	0	0	0	0	0	0	0	0	0	0	0	0	0	0	0	0	0	0	0	0	0
28	0	0	149	0	0	0	0	0	0	0	0	3	0	0	0	0	0	0	0	0	0	0	0	0	0	0	0	0	0	0	0	0	0	0	0	0	0	0	0	0	0	0	0	1	0	0	0	0	0
29	0	0	0	0	0	0	3	0	0	0	0	0	0	0	1	0	0	0	0	0	0	0	19	0	0	0	0	0	0	0	0	0	0	0	0	0	0	1	0	0	0	0	0	0	0	0	0	0	0
30	0	0	0	0	0	0	0	0	0	1	0	0	0	0	0	7	0	0	0	0	0	0	0	0	0	0	0	1	0	0	0	0	0	0	0	0	0	0	0	0	0	0	0	0	0	0	0	0	0
31	0	0	0	0	0	1	0	0	0	0	0	0	0	0	0	8	4	0	0	0	0	0	0	0	0	0	0	0	0	0	0	0	0	0	0	0	0	0	0	0	0	0	0	0	0	0	0	0	0
32	0	0	0	91	0	0	0	0	0	0	0	0	3	2	0	0	0	0	0	0	0	0	0	0	0	1	0	0	0	0	0	0	0	0	0	0	0	0	0	0	0	0	0	0	0	0	0	0	0
33	0	3	0	0	0	0	18	0	0	0	0	0	0	0	3	0	0	0	0	0	0	0	26	0	0	0	0	0	0	0	0	0	0	0	0	0	0	0	0	0	0	0	0	0	0	0	0	0	0
34	0	2	0	0	0	0	10	0	0	0	0	0	0	0	1	0	0	0	0	0	0	0	1	0	0	0	0	0	0	0	0	0	0	0	0	1	0	0	0	0	0	0	0	0	0	0	0	0	0
35	0	0	110	0	0	0	0	0	0	0	2	2	0	0	0	0	0	0	0	0	0	0	0	0	0	0	0	0	0	0	0	0	1	0	0	0	1	0	0	0	0	0	0	0	0	0	0	0	0
36	0	0	0	101	0	0	0	0	0	0	0	0	3	1	0	0	0	0	0	0	0	0	0	0	0	0	0	0	0	0	0	0	0	0	0	0	0	0	0	0	0	0	0	0	0	0	0	0	0
37	0	0	0	63	0	0	0	0	0	0	0	0	4	3	0	0	0	0	0	0	0	0	0	0	0	0	0	0	0	5	0	0	0	0	0	0	0	0	0	0	0	0	0	0	0	0	0	0	0
38	0	0	0	0	0	2	0	0	0	2	0	0	0	0	0	26	0	0	0	1	0	0	0	0	0	0	0	0	0	0	0	0	0	0	0	0	0	0	0	0	0	0	0	0	0	0	0	0	0
39	0	0	0	0	0	0	0	0	0	3	0	0	0	0	0	19	0	0	0	0	0	0	0	0	0	0	0	0	0	0	0	0	0	0	0	0	0	0	0	0	0	0	0	0	0	0	0	0	0
40	0	0	0	0	0	0	0	0	0	1	0	0	0	0	0	12	1	0	0	0	0	0	0	0	0	0	0	0	0	0	0	0	0	0	0	0	0	0	0	0	0	0	0	0	0	0	0	0	0
41	0	0	0	78	0	0	0	0	0	0	0	0	1	5	0	0	0	0	0	0	0	0	0	0	0	0	0	0	0	0	0	0	0	0	0	0	0	0	0	0	0	0	0	0	0	0	0	0	0
42	0	0	53	0	0	0	0	0	0	0	0	1	0	0	0	0	0	0	0	0	0	0	0	0	0	0	0	0	0	0	0	0	0	0	0	0	0	0	0	0	0	0	0	0	0	0	0	0	0
43	0	0	0	0	0	3	0	0	0	0	0	0	0	0	0	14	0	0	0	0	0	0	0	0	0	0	0	0	0	0	0	0	0	0	0	0	0	0	0	0	0	0	0	0	0	0	0	0	0
44	0	0	0	0	0	0	0	0	0	0	0	0	0	0	0	9	0	0	0	0	0	0	0	0	0	0	0	0	0	0	0	0	0	0	0	0	0	0	0	0	0	0	0	0	0	0	0	0	0
45	0	0	0	0	1	0	3	0	0	0	0	0	0	0	4	0	0	0	0	0	0	0	0	0	0	0	0	0	0	0	0	0	0	0	0	0	0	0	0	0	0	0	0	0	0	0	0	0	0
46	0	0	0	0	0	0	0	0	0	0	0	0	0	0	0	0	0	0	0	0	0	0	0	0	0	0	0	0	0	0	0	0	0	0	0	0	0	0	0	0	0	0	0	0	0	0	0	0	0
47	0	0	0	0	0	0	0	0	0	0	0	0	0	0	0	0	0	0	0	0	0	0	0	0	0	0	0	0	0	0	0	0	0	0	0	0	0	0	0	0	0	0	0	0	0	0	0	0	0
48	0	0	0	0	0	0	0	0	0	0	0	0	0	0	0	0	0	0	0	0	0	0	0	0	0	0	0	0	0	0	0	0	0	0	0	0	0	0	0	0	0	0	0	0	0	0	0	0	0
49	0	0	0	0	0	0	0	0	0	0	0	0	0	0	0	0	0	0	0	0	0	0	0	0	0	0	0	0	0	0	0	0	0	0	0	0	0	0	0	0	0	0	0	0	0	0	0	0	0
50	0	0	0	0	0	0	0	0	0	0	0	0	0	0	0	0	0	0	0	0	0	0	0	0	0	0	0	0	0	0	0	0	0	0	0	0	0	0	0	0	0	0	0	0	0	0	0	0	0
Sum	0	14	679	651	1	16	160	0	0	11	5	13	24	16	21	135	13	2	0	1	1	0	98	2	1	1	4	1	0	5	0	0	1	0	0	1	1	4	1	1	0	1	0	1	1	1	1	0	1
[truncated: 47 more columns]

## Sheet: Position and Type Normalized
Position	G/N	T/G	C/T	G/A	T/N	A/T	T/C	A/N	C/N	A/C	C/G	C/A	G/C	G/T	T/A	A/G	AG/-	CAGT/-	AGTT/-	AAA/-	ACTC/-	GCAGAC/-	T/-	GTCT/-	CC/-	GGA/-	CT/-	AAGTTCG/-	TCA/-	GA/-	TAAGT/-	CAGC/-	CGGA/-	GCAG/-	AGCAG/-	TCG/-	CG/-	TA/-	AC/-	AGTAG/-	AA/-	GTCTAAG/-	GTTCG/-	CTA/-	TAGT/-	GC/-	CCA/-	TCTA/-	ACT/-
1	0	0	0	0	0	0	0	0	0	0	0	0	0	0	0	0	0	0	0	0	0	0	0	0	0	0	0	0	0	0	0	0	0	0	0	0	0	0	0	0	0	0	0	0	0	0	0	0	0
2	0	0	0	0	0	0	0	0	0	0	0	0	0	0	0	0	0	0	0	0	0	0	0	0	0	0	0	0	0	0	0	0	0	0	0	0	0	0	0	0	0	0	0	0	0	0	0	0	0
3	0	0	0	0	0	0	0	0	0	0	0	0	0	0	0	0	0	0	0	0	0	0	0	0	0	0	0	0	0	0	0	0	0	0	0	0	0	0	0	0	0	0	0	0	0	0	0	0	0
4	0	0	0	0	0	0	0	0	0	0	0	0	0	0	0	0	0	0	0	0	0	0	0	0	0	0	0	0	0	0	0	0	0	0	0	0	0	0	0	0	0	0	0	0	0	0	0	0	0
5	0	0	0	0	0	0	0	0	0	0	0	0	0	0	0	0	0	0	0	0	0	0	0	0	0	0	0	0	0	0	0	0	0	0	0	0	0	0	0	0	0	0	0	0	0	0	0	0	0
6	0	0	0.00385552	0	0	0	0	0	0	0	0	0.000101461	0	0	0	0	0	0	0	0	0	0	0	0	0	0	0	0	0	0	0	0	0	0	0	0	0	0	0	0	0	0	0	0	0	0	0	0	0
7	0	0	0	0	0	0.000101461	0	0	0	0	0	0	0	0	0	0.000608766	0	0	0	0	0	0	0	0	0	0	0	0	0	0	0	0	0	0	0	0	0	0	0	0	0	0	0	0	0	0	0	0	0
8	0	0	0	0.00243506	0	0	0	0	0	0	0	0	0	0.000101461	0	0	0	0	0	0	0	0	0	0	0	0	0	0	0	0	0	0	0	0	0	0	0	0	0	0	0	0	0	0	0	0	0	0	0
9	0	0.000304383	0	0	0	0	0.00588474	0	0	0	0	0	0	0	0.000101461	0	0	0	0	0	0	0	0.00273945	0	0	0	0	0	0	0	0	0	0	0	0	0	0	0	0	0	0	0	0	0	0	0	0	0	0
10	0	0.000101461	0	0	0	0	0.00223214	0	0	0	0	0	0	0	0.000304383	0	0	0	0	0	0	0	0	0	0	0	0	0	0	0	0	0	0	0	0	0	0	0	0	0	0	0	0	0	0	0	0	0	0
11	0	0	0.00527597	0	0	0	0	0	0	0	0	0	0	0	0	0	0	0	0	0	0	0	0	0	0	0	0	0	0	0	0	0	0	0	0	0	0	0	0	0	0	0	0	0	0	0	0	0	0
12	0	0	0	0	0	0.000101461	0	0	0	0.000101461	0	0	0	0	0	0.000710227	0	0	0	0	0	0	0	0	0	0	0	0	0	0	0	0	0	0	0	0	0	0	0	0	0	0	0	0	0	0	0	0	0
13	0	0	0	0.00507305	0	0	0	0	0	0	0	0	0.000405844	0	0	0	0	0	0	0	0	0	0	0	0	0	0	0	0	0	0	0	0	0	0	0	0	0	0	0	0	0	0	0	0	0.000101461	0	0	0
14	0	0	0.0059862	0	0	0	0	0	0	0	0.000101461	0.000101461	0	0	0	0	0	0	0	0	0	0	0	0	0	0	0	0	0	0	0	0	0	0	0	0	0	0	0	0	0	0	0	0	0	0	0	0	0
15	0	0	0	0	0	0.000101461	0	0	0	0.000101461	0	0	0	0	0	0.000405844	0.000304383	0	0	0	0	0	0	0	0	0	0	0	0	0	0	0	0	0	0	0	0	0	0	0	0	0	0	0	0	0	0	0	0
16	0	0	0	0.00537744	0	0	0	0	0	0	0	0	0	0	0	0	0	0	0	0	0	0	0	0	0	0	0	0	0	0	0	0	0	0	0	0	0	0	0	0	0	0	0	0	0	0	0	0	0
17	0	0	0	0	0	0.000101461	0	0	0	0	0	0	0	0	0	0.000608766	0	0	0	0	0.000101461	0	0	0	0	0	0	0	0	0	0	0	0	0	0	0	0	0	0.000101461	0	0	0	0	0	0	0	0	0	0.000101461
18	0	0	0.00700081	0	0	0	0	0	0	0	0.000101461	0.000101461	0	0	0	0	0	0	0	0	0	0	0	0	0	0	0.000405844	0	0	0	0	0	0	0	0	0	0	0	0	0	0	0	0	0	0	0	0	0	0
19	0	0.000507305	0	0	0	0	0.00243506	0	0	0	0	0	0	0	0.000101461	0	0	0	0	0	0	0	0.000913149	0	0	0	0	0	0	0	0	0	0	0	0	0	0	0	0	0	0	0	0	0	0	0	0	0	0
20	0	0	0.00608766	0	0	0	0	0	0	0	0	0.000304383	0	0	0	0	0	0	0	0	0	0	0	0	0.000101461	0	0	0	0	0	0	0	0	0	0	0	0	0	0	0	0	0	0	0	0	0	0.000101461	0	0
21	0	0	0.00903003	0	0	0	0	0	0	0	0.000101461	0.000101461	0	0	0	0	0	0.000202922	0	0	0	0	0.000101461	0	0	0	0	0	0	0	0	0	0	0	0	0	0	0	0	0	0	0	0	0	0	0	0	0	0
22	0	0	0	0	0	0.000507305	0	0	0	0.000202922	0	0	0	0	0	0.000811688	0.000101461	0	0	0	0	0	0	0	0	0	0	0	0	0	0	0	0	0	0	0	0	0	0	0.000101461	0	0	0	0	0	0	0	0	0
23	0	0	0	0.00831981	0	0	0	0	0	0	0	0	0.000710227	0.000202922	0	0	0	0	0	0	0	0	0	0	0	0	0	0	0	0	0	0	0	0	0	0	0	0	0	0	0	0	0	0	0	0	0	0	0
24	0	0	0	0	0	0	0.00101461	0	0	0	0	0	0	0	0.000101461	0	0	0	0	0	0	0	0.000811688	0	0	0	0	0	0	0	0	0	0	0	0	0	0	0.000304383	0	0	0	0	0	0	0.000101461	0	0	0	0
25	0	0	0	0	0	0.000101461	0	0	0	0	0	0	0	0	0	0.000913149	0.000405844	0	0	0	0	0	0	0	0	0	0	0	0	0	0	0	0	0	0	0	0	0	0	0	0	0	0	0	0	0	0	0	0
26	0	0	0	0.0110593	0	0	0	0	0	0	0	0	0.000202922	0.000202922	0	0	0	0	0	0	0	0	0	0.000202922	0	0	0	0	0	0	0	0	0	0	0	0	0	0	0	0	0	0.000101461	0	0	0	0	0	0	0
27	0	0	0	0	0	0	0.00121753	0	0	0	0	0	0	0	0.000608766	0	0	0	0	0	0	0	0.000710227	0	0	0	0	0	0	0	0	0	0	0	0	0	0	0	0	0	0	0	0	0	0	0	0	0	0
28	0	0	0.0151177	0	0	0	0	0	0	0	0	0.000304383	0	0	0	0	0	0	0	0	0	0	0	0	0	0	0	0	0	0	0	0	0	0	0	0	0	0	0	0	0	0	0	0.000101461	0	0	0	0	0
29	0	0	0	0	0	0	0.000304383	0	0	0	0	0	0	0	0.000101461	0	0	0	0	0	0	0	0.00192776	0	0	0	0	0	0	0	0	0	0	0	0	0	0	0.000101461	0	0	0	0	0	0	0	0	0	0	0
30	0	0	0	0	0	0	0	0	0	0.000101461	0	0	0	0	0	0.000710227	0	0	0	0	0	0	0	0	0	0	0	0.000101461	0	0	0	0	0	0	0	0	0	0	0	0	0	0	0	0	0	0	0	0	0
31	0	0	0	0	0	0.000101461	0	0	0	0	0	0	0	0	0	0.000811688	0.000405844	0	0	0	0	0	0	0	0	0	0	0	0	0	0	0	0	0	0	0	0	0	0	0	0	0	0	0	0	0	0	0	0
32	0	0	0	0.00923295	0	0	0	0	0	0	0	0	0.000304383	0.000202922	0	0	0	0	0	0	0	0	0	0	0	0.000101461	0	0	0	0	0	0	0	0	0	0	0	0	0	0	0	0	0	0	0	0	0	0	0
33	0	0.000304383	0	0	0	0	0.0018263	0	0	0	0	0	0	0	0.000304383	0	0	0	0	0	0	0	0.00263799	0	0	0	0	0	0	0	0	0	0	0	0	0	0	0	0	0	0	0	0	0	0	0	0	0	0
34	0	0.000202922	0	0	0	0	0.00101461	0	0	0	0	0	0	0	0.000101461	0	0	0	0	0	0	0	0.000101461	0	0	0	0	0	0	0	0	0	0	0	0	0.000101461	0	0	0	0	0	0	0	0	0	0	0	0	0
35	0	0	0.0111607	0	0	0	0	0	0	0	0.000202922	0.000202922	0	0	0	0	0	0	0	0	0	0	0	0	0	0	0	0	0	0	0	0	0.000101461	0	0	0	0.000101461	0	0	0	0	0	0	0	0	0	0	0	0
36	0	0	0	0.0102476	0	0	0	0	0	0	0	0	0.000304383	0.000101461	0	0	0	0	0	0	0	0	0	0	0	0	0	0	0	0	0	0	0	0	0	0	0	0	0	0	0	0	0	0	0	0	0	0	0
37	0	0	0	0.00639205	0	0	0	0	0	0	0	0	0.000405844	0.000304383	0	0	0	0	0	0	0	0	0	0	0	0	0	0	0	0.000507305	0	0	0	0	0	0	0	0	0	0	0	0	0	0	0	0	0	0	0
38	0	0	0	0	0	0.000202922	0	0	0	0.000202922	0	0	0	0	0	0.00263799	0	0	0	0.000101461	0	0	0	0	0	0	0	0	0	0	0	0	0	0	0	0	0	0	0	0	0	0	0	0	0	0	0	0	0
39	0	0	0	0	0	0	0	0	0	0.000304383	0	0	0	0	0	0.00192776	0	0	0	0	0	0	0	0	0	0	0	0	0	0	0	0	0	0	0	0	0	0	0	0	0	0	0	0	0	0	0	0	0
40	0	0	0	0	0	0	0	0	0	0.000101461	0	0	0	0	0	0.00121753	0.000101461	0	0	0	0	0	0	0	0	0	0	0	0	0	0	0	0	0	0	0	0	0	0	0	0	0	0	0	0	0	0	0	0
41	0	0	0	0.00791396	0	0	0	0	0	0	0	0	0.000101461	0.000507305	0	0	0	0	0	0	0	0	0	0	0	0	0	0	0	0	0	0	0	0	0	0	0	0	0	0	0	0	0	0	0	0	0	0	0
42	0	0	0.00537744	0	0	0	0	0	0	0	0	0.000101461	0	0	0	0	0	0	0	0	0	0	0	0	0	0	0	0	0	0	0	0	0	0	0	0	0	0	0	0	0	0	0	0	0	0	0	0	0
43	0	0	0	0	0	0.000304383	0	0	0	0	0	0	0	0	0	0.00142045	0	0	0	0	0	0	0	0	0	0	0	0	0	0	0	0	0	0	0	0	0	0	0	0	0	0	0	0	0	0	0	0	0
44	0	0	0	0	0	0	0	0	0	0	0	0	0	0	0	0.000913149	0	0	0	0	0	0	0	0	0	0	0	0	0	0	0	0	0	0	0	0	0	0	0	0	0	0	0	0	0	0	0	0	0
45	0	0	0	0	0.000101461	0	0.000304383	0	0	0	0	0	0	0	0.000405844	0	0	0	0	0	0	0	0	0	0	0	0	0	0	0	0	0	0	0	0	0	0	0	0	0	0	0	0	0	0	0	0	0	0
46	0	0	0	0	0	0	0	0	0	0	0	0	0	0	0	0	0	0	0	0	0	0	0	0	0	0	0	0	0	0	0	0	0	0	0	0	0	0	0	0	0	0	0	0	0	0	0	0	0
47	0	0	0	0	0	0	0	0	0	0	0	0	0	0	0	0	0	0	0	0	0	0	0	0	0	0	0	0	0	0	0	0	0	0	0	0	0	0	0	0	0	0	0	0	0	0	0	0	0
48	0	0	0	0	0	0	0	0	0	0	0	0	0	0	0	0	0	0	0	0	0	0	0	0	0	0	0	0	0	0	0	0	0	0	0	0	0	0	0	0	0	0	0	0	0	0	0	0	0
49	0	0	0	0	0	0	0	0	0	0	0	0	0	0	0	0	0	0	0	0	0	0	0	0	0	0	0	0	0	0	0	0	0	0	0	0	0	0	0	0	0	0	0	0	0	0	0	0	0
50	0	0	0	0	0	0	0	0	0	0	0	0	0	0	0	0	0	0	0	0	0	0	0	0	0	0	0	0	0	0	0	0	0	0	0	0	0	0	0	0	0	0	0	0	0	0	0	0	0
Sum	0	0.00142045	0.068892	0.0660511	0.000101461	0.00162338	0.0162338	0	0	0.00111607	0.000507305	0.00131899	0.00243506	0.00162338	0.00213068	0.0136972	0.00131899	0.000202922	0	0.000101461	0.000101461	0	0.00994318	0.000202922	0.000101461	0.000101461	0.000405844	0.000101461	0	0.000507305	0	0	0.000101461	0	0	0.000101461	0.000101461	0.000405844	0.000101461	0.000101461	0	0.000101461	0	0.000101461	0.000101461	0.000101461	0.000101461	0	0.000101461
[truncated: 47 more columns]

## Sheet: Context
Context	G/N	T/G	C/T	G/A	T/N	A/T	T/C	A/N	C/N	A/C	C/G	C/A	G/C	G/T	T/A	A/G	T/-	C/-	A/-	G/-	-/C	-/T	-/A	-/G
AAT		0	0	1	0	0	0			0	0	0	0	0	0	9	0	0	0	0	0	0	0	0
ATG		0	0	0	1	0	3			0	0	0	0	0	4	0	0	0	0	0	0	0	0	0
GTA		0	0	2	0	0	10			0	0	0	0	0	1	0	9	0	0	0	0	0	0	0
AGT		0	0	299	0	0	0			0	0	0	12	7	0	0	0	0	0	22	0	0	0	11
TAG		0	0	0	0	1	0			0	0	0	0	0	0	9	0	0	20	0	0	0	1	0
CTC		5	1	2	0	0	24			0	0	0	0	0	1	0	9	0	0	0	0	0	0	0
CGG		0	0	99	0	0	0			0	0	0	3	1	0	0	0	0	0	46	1	0	0	11
CCA		0	89	0	0	0	0			0	1	1	0	0	0	0	0	1	0	0	0	1	0	0
TTC		3	0	0	0	0	32			0	0	0	0	0	4	0	1	0	0	0	0	0	0	0
TCT		0	147	2	0	0	0			0	0	3	0	0	0	0	0	17	0	0	4	0	0	0
TAA		0	1	1	0	0	0			1	0	0	0	0	0	7	0	0	26	0	0	0	4	0
GAA		0	0	1	0	2	0			2	0	0	0	0	0	26	0	0	55	0	0	0	10	0
TCG		0	110	0	0	0	0			0	2	2	0	0	0	0	0	20	0	0	3	0	0	0
GAC		0	0	0	0	1	0			0	0	0	0	0	0	6	0	0	9	0	0	0	1	0
GGA		0	0	62	0	0	0			0	0	0	4	3	0	0	0	0	0	4	0	0	1	0
AAG		0	0	1	0	1	0			1	0	0	0	0	0	20	0	0	3	0	0	0	0	2
GTC		0	0	0	0	0	12			0	0	0	0	0	6	0	7	0	0	0	0	1	0	0
ACT		0	68	0	0	0	0			0	1	1	0	0	0	0	0	11	0	0	4	0	0	0
TCA		0	89	0	0	0	0			0	0	1	0	0	0	0	0	10	0	0	2	0	0	0
AGC		0	0	124	0	0	0			0	0	0	5	5	0	0	0	0	0	37	0	0	0	4
GCA		0	112	0	0	0	0			0	1	2	0	0	0	0	0	29	0	0	5	0	0	0
TCC		0	60	0	0	0	0			0	0	3	0	0	0	0	0	36	0	0	4	0	0	1
GTT		6	0	0	0	0	75			0	0	0	0	0	4	0	53	0	0	0	0	4	0	0
CAA		0	0	1	0	3	0			0	0	0	0	0	0	14	0	0	0	0	0	0	0	0
AAA		0	0	1	0	0	0			3	0	0	0	0	0	19	0	0	0	0	0	0	0	0
AGA		0	1	52	0	0	0			0	0	0	0	0	0	0	0	0	0	17	0	0	0	3
CAG		0	0	1	0	8	1			4	0	0	0	0	0	25	0	0	58	0	0	1	3	0
CTA		0	1	2	0	0	3			0	0	0	0	0	1	0	19	0	0	0	0	2	0	0

## Sheet: Context Normalized
Context	G/N	T/G	C/T	G/A	T/N	A/T	T/C	A/N	C/N	A/C	C/G	C/A	G/C	G/T	T/A	A/G	T/-	C/-	A/-	G/-	-/C	-/T	-/A	-/G
AAT		0	0	0.000101461	0	0	0			0	0	0	0	0	0	0.000913149	0	0	0	0	0	0	0	0
ATG		0	0	0	0.000101461	0	0.000304383			0	0	0	0	0	0.000405844	0	0	0	0	0	0	0	0	0
GTA		0	0	0.000202922	0	0	0.00101461			0	0	0	0	0	0.000101461	0	0.000913149	0	0	0	0	0	0	0
AGT		0	0	0.0303369	0	0	0			0	0	0	0.00121753	0.000710227	0	0	0	0	0	0.00223214	0	0	0	0.00111607
TAG		0	0	0	0	0.000101461	0			0	0	0	0	0	0	0.000913149	0	0	0.00202922	0	0	0	0.000101461	0
CTC		0.000507305	0.000101461	0.000202922	0	0	0.00243506			0	0	0	0	0	0.000101461	0	0.000913149	0	0	0	0	0	0	0
CGG		0	0	0.0100446	0	0	0			0	0	0	0.000304383	0.000101461	0	0	0	0	0	0.00466721	0.000101461	0	0	0.00111607
CCA		0	0.00903003	0	0	0	0			0	0.000101461	0.000101461	0	0	0	0	0	0.000101461	0	0	0	0.000101461	0	0
TTC		0.000304383	0	0	0	0	0.00324675			0	0	0	0	0	0.000405844	0	0.000101461	0	0	0	0	0	0	0
TCT		0	0.0149148	0.000202922	0	0	0			0	0	0.000304383	0	0	0	0	0	0.00172484	0	0	0.000405844	0	0	0
TAA		0	0.000101461	0.000101461	0	0	0			0.000101461	0	0	0	0	0	0.000710227	0	0	0.00263799	0	0	0	0.000405844	0
GAA		0	0	0.000101461	0	0.000202922	0			0.000202922	0	0	0	0	0	0.00263799	0	0	0.00558036	0	0	0	0.00101461	0
TCG		0	0.0111607	0	0	0	0			0	0.000202922	0.000202922	0	0	0	0	0	0.00202922	0	0	0.000304383	0	0	0
GAC		0	0	0	0	0.000101461	0			0	0	0	0	0	0	0.000608766	0	0	0.000913149	0	0	0	0.000101461	0
GGA		0	0	0.00629058	0	0	0			0	0	0	0.000405844	0.000304383	0	0	0	0	0	0.000405844	0	0	0.000101461	0
AAG		0	0	0.000101461	0	0.000101461	0			0.000101461	0	0	0	0	0	0.00202922	0	0	0.000304383	0	0	0	0	0.000202922
GTC		0	0	0	0	0	0.00121753			0	0	0	0	0	0.000608766	0	0.000710227	0	0	0	0	0.000101461	0	0
ACT		0	0.00689935	0	0	0	0			0	0.000101461	0.000101461	0	0	0	0	0	0.00111607	0	0	0.000405844	0	0	0
TCA		0	0.00903003	0	0	0	0			0	0	0.000101461	0	0	0	0	0	0.00101461	0	0	0.000202922	0	0	0
AGC		0	0	0.0125812	0	0	0			0	0	0	0.000507305	0.000507305	0	0	0	0	0	0.00375406	0	0	0	0.000405844
GCA		0	0.0113636	0	0	0	0			0	0.000101461	0.000202922	0	0	0	0	0	0.00294237	0	0	0.000507305	0	0	0
TCC		0	0.00608766	0	0	0	0			0	0	0.000304383	0	0	0	0	0	0.0036526	0	0	0.000405844	0	0	0.000101461
GTT		0.000608766	0	0	0	0	0.00760958			0	0	0	0	0	0.000405844	0	0.00537744	0	0	0	0	0.000405844	0	0
CAA		0	0	0.000101461	0	0.000304383	0			0	0	0	0	0	0	0.00142045	0	0	0	0	0	0	0	0
AAA		0	0	0.000101461	0	0	0			0.000304383	0	0	0	0	0	0.00192776	0	0	0	0	0	0	0	0
AGA		0	0.000101461	0.00527597	0	0	0			0	0	0	0	0	0	0	0	0	0	0.00172484	0	0	0	0.000304383
CAG		0	0	0.000101461	0	0.000811688	0.000101461			0.000405844	0	0	0	0	0	0.00253653	0	0	0.00588474	0	0	0.000101461	0.000304383	0
CTA		0	0.000101461	0.000202922	0	0	0.000304383			0	0	0	0	0	0.000101461	0	0.00192776	0	0	0	0	0.000202922	0	0
