# Supplementary material for: The Influence of the Capping Step During Solid-Phase Phosphoramidite Synthesis of Oligonucleotides on Synthetic Errors in Oligonucleotides
Source: Molecules. 2025 Dec 25;31(1):94. doi: 10.3390/molecules31010094 (PMC12786494; doi:10.3390/molecules31010094)
Supplement: Supplementary file 1 [file molecules-31-00094-s001.zip › 50bp_CIV.xls]

## Sheet: Summary
Total number of reads	49981
Number of mapped read pairs	29606
Number of read pairs with at least one unmapped read	20375
Number of read pairs with whole length	18968
Number of read pairs with almost whole length (up to -4 n.)	5388
Number of read pairs without errors	19571
Number of read pairs with errors	4785
Total number of sequence errors	11148
Total number of reads without start	5181
Total number of reads without end	9899

## Sheet: Positions and Type
Position	G/N	T/G	C/T	G/A	A/T	T/N	T/C	A/N	C/N	A/C	C/A	C/G	G/C	G/T	T/A	A/G	CAGT/-	TCGG/-	ACTC/-	CAGTAG/-	CCAG/-	CCAGTA/-	CT/-	GCAG/-	TCG/-	GTAGTCT/-	GTAG/-	TA/-	AC/-	TG/-	CTA/-	CCA/-	TCTA/-	ACT/-	TAGTCTA/-	TCTAAGT/-	GTC/-	C/-	TCGGAA/-	CA/-	GAC/-	GTT/-	GACT/-	CTC/-	TCGGA/-	GTAGT/-	AGTC/-	AGTTC/-	TAGTCT/-
1	0	0	0	0	0	0	0	0	0	0	0	0	0	0	0	0	0	0	0	0	0	0	0	0	0	0	0	0	0	0	0	0	0	0	0	0	0	0	0	0	0	0	0	0	0	0	0	0	0
2	0	0	0	0	0	0	0	0	0	0	0	0	0	0	0	0	0	0	0	0	0	0	0	0	0	0	0	0	0	0	0	0	0	0	0	0	0	0	0	0	0	0	0	0	0	0	0	0	0
3	0	0	0	0	0	0	0	0	0	0	0	0	0	0	0	0	0	0	0	0	0	0	0	0	0	0	0	0	0	0	0	0	0	0	0	0	0	0	0	0	0	0	0	0	0	0	0	0	0
4	0	0	0	0	0	0	0	0	0	0	0	0	0	0	0	0	0	0	0	0	0	0	0	0	0	0	0	0	0	0	0	0	0	0	0	0	0	0	0	0	0	0	0	0	0	0	0	0	0
5	0	0	0	0	0	0	0	0	0	0	0	0	0	0	0	0	0	0	0	0	0	0	0	0	0	0	0	0	0	0	0	0	0	0	0	0	0	0	0	0	0	0	0	0	0	0	0	0	0
6	0	0	74	0	0	0	0	0	0	0	2	4	0	0	0	0	0	0	0	0	0	0	0	0	0	0	0	0	0	0	0	0	0	0	0	0	0	0	0	0	0	0	0	0	0	0	0	0	0
7	0	0	0	0	3	0	0	0	0	0	0	0	0	0	0	16	0	0	0	0	0	0	0	0	0	0	0	0	0	0	0	0	0	0	0	0	0	0	0	0	0	0	0	0	0	0	0	0	0
8	0	0	0	36	0	0	0	0	0	0	0	0	0	0	0	0	0	0	0	0	0	0	0	0	0	0	0	0	0	0	0	0	0	0	0	0	0	0	0	0	0	0	0	0	0	0	0	0	0
9	0	3	0	0	0	0	157	0	0	0	0	0	0	0	2	0	0	0	0	0	0	0	0	0	0	0	0	0	0	0	0	0	0	0	0	0	0	0	0	0	0	0	0	0	0	0	0	0	0
10	0	1	0	0	0	0	49	0	0	0	0	0	0	0	4	0	0	0	0	0	0	0	0	0	0	0	0	0	0	0	0	0	0	0	0	0	0	0	0	0	0	0	0	0	0	0	0	0	0
11	0	0	131	0	0	0	0	0	0	0	4	2	0	0	0	0	0	0	0	0	0	0	0	0	0	0	0	0	0	0	0	0	0	0	0	0	0	6	0	4	0	0	0	0	0	0	0	0	0
12	0	0	0	0	10	0	0	0	0	3	0	0	0	0	0	8	0	0	0	0	0	0	0	0	0	0	0	0	0	0	0	0	0	0	0	0	0	0	0	0	0	0	0	0	0	0	0	0	0
13	0	0	0	109	0	0	0	0	0	0	0	0	10	6	0	0	0	0	0	0	0	0	0	0	0	0	0	0	0	0	0	0	0	0	0	0	0	0	0	0	0	0	0	0	0	0	0	0	0
14	0	0	156	0	0	0	0	0	0	0	4	6	0	0	0	0	0	0	0	0	0	0	0	0	0	0	0	0	0	0	0	0	0	0	0	0	0	6	0	1	0	0	0	0	0	0	0	0	0
15	0	0	0	0	4	0	0	0	0	0	0	0	0	0	0	15	0	0	0	0	0	0	0	0	0	0	0	0	0	0	0	0	0	0	0	0	0	0	0	0	0	0	0	0	0	0	0	0	0
16	0	0	0	128	0	0	0	0	0	0	0	0	1	2	0	0	0	0	0	0	0	0	0	0	0	0	0	0	0	0	0	0	0	0	0	0	0	0	0	0	3	0	0	0	0	0	0	0	0
17	0	0	0	0	4	0	0	0	0	1	0	0	0	0	0	14	0	0	1	0	0	0	0	0	0	0	0	0	3	0	0	0	0	0	0	0	0	0	0	0	0	0	0	0	0	0	0	0	0
18	0	0	162	0	0	0	0	0	0	0	4	5	0	0	0	0	0	0	0	0	0	0	1	0	0	0	0	0	0	0	0	0	0	0	0	0	0	4	0	0	0	0	0	1	0	0	0	0	0
19	0	6	0	0	0	0	33	0	0	0	0	0	0	0	6	0	0	0	0	0	0	0	0	0	0	0	0	0	0	0	0	0	0	0	0	0	0	0	0	0	0	0	0	0	0	0	0	0	0
20	0	0	210	0	0	0	0	0	0	0	10	5	0	0	0	0	0	0	0	0	2	0	0	0	0	0	0	0	0	0	0	0	0	0	0	0	0	34	0	0	0	0	0	0	0	0	0	0	0
21	0	0	293	0	0	0	0	0	0	0	8	2	0	0	0	0	0	0	0	0	0	0	0	0	0	0	0	0	0	0	0	0	0	0	0	0	0	0	0	2	0	0	0	0	0	0	0	0	0
22	0	0	0	0	16	0	0	0	0	3	0	0	0	0	0	19	0	0	0	0	0	0	0	0	0	0	0	0	0	0	0	0	0	0	0	0	0	0	0	0	0	0	0	0	0	0	0	0	0
23	1	0	0	296	0	0	0	0	0	0	0	0	17	6	0	0	0	0	0	0	0	0	0	0	0	1	1	0	0	0	0	0	0	0	0	0	0	0	0	0	0	0	0	0	0	2	0	0	0
24	0	3	0	0	0	0	31	0	0	0	0	0	0	0	4	0	0	0	0	0	0	0	0	0	0	0	0	1	0	0	0	0	0	0	1	0	0	0	0	0	0	0	0	0	0	0	0	0	1
25	0	0	0	0	3	0	0	0	0	1	0	0	0	0	0	26	0	0	0	0	0	0	0	0	0	0	0	0	0	0	0	0	0	0	0	0	0	0	0	0	0	0	0	0	0	0	1	0	0
26	0	0	0	370	0	0	0	0	0	0	0	0	17	6	0	0	0	0	0	0	0	0	0	0	0	0	0	0	0	0	0	0	0	0	0	0	0	0	0	0	0	0	0	0	0	0	0	0	0
27	0	2	0	0	0	0	29	0	0	0	0	0	0	0	7	0	0	0	0	0	0	0	0	0	0	0	0	0	0	0	0	0	1	0	0	1	0	0	0	0	0	0	0	0	0	0	0	0	0
28	0	0	363	0	0	0	0	0	2	0	7	7	0	0	0	0	0	0	0	0	0	0	0	0	0	0	0	0	0	0	1	0	0	0	0	0	0	12	0	0	0	0	0	0	0	0	0	0	0
29	0	0	0	0	0	0	8	0	0	0	0	0	0	0	6	0	0	0	0	0	0	0	0	0	0	0	0	3	0	0	0	0	0	0	0	0	0	0	0	0	0	0	0	0	0	0	0	0	0
30	0	0	0	0	1	0	0	0	0	0	0	0	0	0	0	25	0	0	0	0	0	0	0	0	0	0	0	0	0	0	0	0	0	0	0	0	0	0	0	0	0	0	0	0	0	0	0	0	0
31	0	0	0	0	7	0	0	0	0	0	0	0	0	0	0	18	0	0	0	0	0	0	0	0	0	0	0	0	0	0	0	0	0	0	0	0	0	0	0	0	0	0	0	0	0	0	0	0	0
32	0	0	0	368	0	0	0	0	0	0	0	0	2	2	0	0	0	0	0	0	0	0	0	0	0	0	0	0	0	0	0	0	0	0	0	0	0	0	0	0	0	2	0	0	0	0	0	0	0
33	0	4	0	0	0	0	45	0	0	0	0	0	0	0	5	0	0	0	0	0	0	0	0	0	0	0	0	0	0	0	0	0	0	0	0	0	0	0	0	0	0	0	0	0	0	0	0	0	0
34	0	7	0	0	0	0	21	0	0	0	0	0	0	0	6	0	0	0	0	0	0	0	0	0	1	0	0	0	0	0	0	0	0	0	0	0	0	0	0	0	0	0	0	0	3	0	0	0	0
35	0	0	285	0	0	0	0	0	0	0	6	2	0	0	0	0	0	0	0	0	0	0	0	0	0	0	0	0	0	0	0	0	0	0	0	0	0	7	0	0	0	0	0	0	0	0	0	0	0
36	1	0	0	362	0	0	0	0	0	0	0	0	6	7	0	0	0	0	0	0	0	0	0	0	0	0	0	0	0	0	0	0	0	0	0	0	0	0	0	0	0	0	0	0	0	0	0	0	0
37	0	0	0	171	0	0	0	0	0	0	0	0	5	7	0	0	0	0	0	0	0	0	0	0	0	0	0	0	0	0	0	0	0	0	0	0	0	0	0	0	0	0	0	0	0	0	0	0	0
38	0	0	0	0	5	0	0	0	0	2	0	0	0	0	0	60	0	0	0	0	0	0	0	0	0	0	0	0	0	0	0	0	0	0	0	0	0	0	0	0	0	0	0	0	0	0	0	0	0
39	0	0	0	0	9	0	0	0	0	3	0	0	0	0	0	35	0	0	0	0	0	0	0	0	0	0	0	0	0	0	0	0	0	0	0	0	0	1	0	0	0	0	0	0	0	0	0	0	0
40	0	0	0	0	3	0	0	0	0	6	0	0	0	0	0	42	0	0	0	0	0	0	0	0	0	0	0	0	0	0	0	0	0	0	0	0	0	0	0	0	0	0	0	0	0	0	0	0	0
41	0	0	0	197	0	0	0	0	0	0	0	0	4	5	0	0	0	0	0	0	0	0	0	0	0	0	0	0	0	0	0	0	0	0	0	0	0	1	0	0	0	0	0	0	0	0	0	0	0
42	0	0	99	0	0	0	0	0	0	0	2	4	0	0	0	0	0	0	0	0	0	0	0	0	0	0	0	0	0	0	0	0	0	0	0	0	0	10	0	0	0	0	0	0	0	0	0	0	0
43	0	0	0	0	4	0	0	0	0	0	0	0	0	0	0	31	0	0	0	0	0	0	0	0	0	0	0	0	0	0	0	0	0	0	0	0	0	0	0	0	0	0	0	0	0	0	0	0	0
44	0	0	0	0	3	0	0	0	0	2	0	0	0	0	0	24	0	0	0	0	0	0	0	0	0	0	0	0	0	0	0	0	0	0	0	0	0	0	0	0	0	0	0	0	0	0	0	0	0
45	0	3	0	0	0	0	13	0	0	0	0	0	0	0	27	0	0	0	0	0	0	0	0	0	0	0	0	0	0	0	0	0	0	0	0	0	0	0	0	0	0	0	0	0	0	0	0	0	0
46	0	0	0	1	0	0	0	0	0	0	0	0	0	0	0	0	0	0	0	0	0	0	0	0	0	0	0	0	0	0	0	0	0	0	0	0	0	0	0	0	0	0	0	0	0	0	0	0	0
47	0	0	0	0	0	0	0	0	0	0	0	0	0	0	0	0	0	0	0	0	0	0	0	0	0	0	0	0	0	0	0	0	0	0	0	0	0	0	0	0	0	0	0	0	0	0	0	0	0
48	0	0	0	0	0	0	0	0	0	0	0	0	0	0	0	0	0	0	0	0	0	0	0	0	0	0	0	0	0	0	0	0	0	0	0	0	0	0	0	0	0	0	0	0	0	0	0	0	0
49	0	0	0	0	0	0	0	0	0	0	0	0	0	0	0	0	0	0	0	0	0	0	0	0	0	0	0	0	0	0	0	0	0	0	0	0	0	0	0	0	0	0	0	0	0	0	0	0	0
50	0	0	0	0	0	0	0	0	0	0	0	0	0	0	0	0	0	0	0	0	0	0	0	0	0	0	0	0	0	0	0	0	0	0	0	0	0	0	0	0	0	0	0	0	0	0	0	0	0
Sum	2	29	1773	2038	72	0	386	0	2	21	47	37	62	41	67	333	0	0	1	0	2	0	1	0	1	1	1	4	3	0	1	0	1	0	1	1	0	81	0	7	3	2	0	1	3	2	1	0	1
[truncated: 90 more columns]

## Sheet: Position and Type Normalized
Position	G/N	T/G	C/T	G/A	A/T	T/N	T/C	A/N	C/N	A/C	C/A	C/G	G/C	G/T	T/A	A/G	CAGT/-	TCGG/-	ACTC/-	CAGTAG/-	CCAG/-	CCAGTA/-	CT/-	GCAG/-	TCG/-	GTAGTCT/-	GTAG/-	TA/-	AC/-	TG/-	CTA/-	CCA/-	TCTA/-	ACT/-	TAGTCTA/-	TCTAAGT/-	GTC/-	C/-	TCGGAA/-	CA/-	GAC/-	GTT/-	GACT/-	CTC/-	TCGGA/-	GTAGT/-	AGTC/-	AGTTC/-	TAGTCT/-
1	0	0	0	0	0	0	0	0	0	0	0	0	0	0	0	0	0	0	0	0	0	0	0	0	0	0	0	0	0	0	0	0	0	0	0	0	0	0	0	0	0	0	0	0	0	0	0	0	0
2	0	0	0	0	0	0	0	0	0	0	0	0	0	0	0	0	0	0	0	0	0	0	0	0	0	0	0	0	0	0	0	0	0	0	0	0	0	0	0	0	0	0	0	0	0	0	0	0	0
3	0	0	0	0	0	0	0	0	0	0	0	0	0	0	0	0	0	0	0	0	0	0	0	0	0	0	0	0	0	0	0	0	0	0	0	0	0	0	0	0	0	0	0	0	0	0	0	0	0
4	0	0	0	0	0	0	0	0	0	0	0	0	0	0	0	0	0	0	0	0	0	0	0	0	0	0	0	0	0	0	0	0	0	0	0	0	0	0	0	0	0	0	0	0	0	0	0	0	0
5	0	0	0	0	0	0	0	0	0	0	0	0	0	0	0	0	0	0	0	0	0	0	0	0	0	0	0	0	0	0	0	0	0	0	0	0	0	0	0	0	0	0	0	0	0	0	0	0	0
6	0	0	0.00303827	0	0	0	0	0	0	0	8.21153e-05	0.000164231	0	0	0	0	0	0	0	0	0	0	0	0	0	0	0	0	0	0	0	0	0	0	0	0	0	0	0	0	0	0	0	0	0	0	0	0	0
7	0	0	0	0	0.000123173	0	0	0	0	0	0	0	0	0	0	0.000656922	0	0	0	0	0	0	0	0	0	0	0	0	0	0	0	0	0	0	0	0	0	0	0	0	0	0	0	0	0	0	0	0	0
8	0	0	0	0.00147808	0	0	0	0	0	0	0	0	0	0	0	0	0	0	0	0	0	0	0	0	0	0	0	0	0	0	0	0	0	0	0	0	0	0	0	0	0	0	0	0	0	0	0	0	0
9	0	0.000123173	0	0	0	0	0.00644605	0	0	0	0	0	0	0	8.21153e-05	0	0	0	0	0	0	0	0	0	0	0	0	0	0	0	0	0	0	0	0	0	0	0	0	0	0	0	0	0	0	0	0	0	0
10	0	4.10576e-05	0	0	0	0	0.00201182	0	0	0	0	0	0	0	0.000164231	0	0	0	0	0	0	0	0	0	0	0	0	0	0	0	0	0	0	0	0	0	0	0	0	0	0	0	0	0	0	0	0	0	0
11	0	0	0.00537855	0	0	0	0	0	0	0	0.000164231	8.21153e-05	0	0	0	0	0	0	0	0	0	0	0	0	0	0	0	0	0	0	0	0	0	0	0	0	0	0.000246346	0	0.000164231	0	0	0	0	0	0	0	0	0
12	0	0	0	0	0.000410576	0	0	0	0	0.000123173	0	0	0	0	0	0.000328461	0	0	0	0	0	0	0	0	0	0	0	0	0	0	0	0	0	0	0	0	0	0	0	0	0	0	0	0	0	0	0	0	0
13	0	0	0	0.00447528	0	0	0	0	0	0	0	0	0.000410576	0.000246346	0	0	0	0	0	0	0	0	0	0	0	0	0	0	0	0	0	0	0	0	0	0	0	0	0	0	0	0	0	0	0	0	0	0	0
14	0	0	0.00640499	0	0	0	0	0	0	0	0.000164231	0.000246346	0	0	0	0	0	0	0	0	0	0	0	0	0	0	0	0	0	0	0	0	0	0	0	0	0	0.000246346	0	4.10576e-05	0	0	0	0	0	0	0	0	0
15	0	0	0	0	0.000164231	0	0	0	0	0	0	0	0	0	0	0.000615865	0	0	0	0	0	0	0	0	0	0	0	0	0	0	0	0	0	0	0	0	0	0	0	0	0	0	0	0	0	0	0	0	0
16	0	0	0	0.00525538	0	0	0	0	0	0	0	0	4.10576e-05	8.21153e-05	0	0	0	0	0	0	0	0	0	0	0	0	0	0	0	0	0	0	0	0	0	0	0	0	0	0	0.000123173	0	0	0	0	0	0	0	0
17	0	0	0	0	0.000164231	0	0	0	0	4.10576e-05	0	0	0	0	0	0.000574807	0	0	4.10576e-05	0	0	0	0	0	0	0	0	0	0.000123173	0	0	0	0	0	0	0	0	0	0	0	0	0	0	0	0	0	0	0	0
18	0	0	0.00665134	0	0	0	0	0	0	0	0.000164231	0.000205288	0	0	0	0	0	0	0	0	0	0	4.10576e-05	0	0	0	0	0	0	0	0	0	0	0	0	0	0	0.000164231	0	0	0	0	0	4.10576e-05	0	0	0	0	0
19	0	0.000246346	0	0	0	0	0.0013549	0	0	0	0	0	0	0	0.000246346	0	0	0	0	0	0	0	0	0	0	0	0	0	0	0	0	0	0	0	0	0	0	0	0	0	0	0	0	0	0	0	0	0	0
20	0	0	0.00862211	0	0	0	0	0	0	0	0.000410576	0.000205288	0	0	0	0	0	0	0	0	8.21153e-05	0	0	0	0	0	0	0	0	0	0	0	0	0	0	0	0	0.00139596	0	0	0	0	0	0	0	0	0	0	0
21	0	0	0.0120299	0	0	0	0	0	0	0	0.000328461	8.21153e-05	0	0	0	0	0	0	0	0	0	0	0	0	0	0	0	0	0	0	0	0	0	0	0	0	0	0	0	8.21153e-05	0	0	0	0	0	0	0	0	0
22	0	0	0	0	0.000656922	0	0	0	0	0.000123173	0	0	0	0	0	0.000780095	0	0	0	0	0	0	0	0	0	0	0	0	0	0	0	0	0	0	0	0	0	0	0	0	0	0	0	0	0	0	0	0	0
23	4.10576e-05	0	0	0.0121531	0	0	0	0	0	0	0	0	0.00069798	0.000246346	0	0	0	0	0	0	0	0	0	0	0	4.10576e-05	4.10576e-05	0	0	0	0	0	0	0	0	0	0	0	0	0	0	0	0	0	0	8.21153e-05	0	0	0
24	0	0.000123173	0	0	0	0	0.00127279	0	0	0	0	0	0	0	0.000164231	0	0	0	0	0	0	0	0	0	0	0	0	4.10576e-05	0	0	0	0	0	0	4.10576e-05	0	0	0	0	0	0	0	0	0	0	0	0	0	4.10576e-05
25	0	0	0	0	0.000123173	0	0	0	0	4.10576e-05	0	0	0	0	0	0.0010675	0	0	0	0	0	0	0	0	0	0	0	0	0	0	0	0	0	0	0	0	0	0	0	0	0	0	0	0	0	0	4.10576e-05	0	0
26	0	0	0	0.0151913	0	0	0	0	0	0	0	0	0.00069798	0.000246346	0	0	0	0	0	0	0	0	0	0	0	0	0	0	0	0	0	0	0	0	0	0	0	0	0	0	0	0	0	0	0	0	0	0	0
27	0	8.21153e-05	0	0	0	0	0.00119067	0	0	0	0	0	0	0	0.000287404	0	0	0	0	0	0	0	0	0	0	0	0	0	0	0	0	0	4.10576e-05	0	0	4.10576e-05	0	0	0	0	0	0	0	0	0	0	0	0	0
28	0	0	0.0149039	0	0	0	0	0	8.21153e-05	0	0.000287404	0.000287404	0	0	0	0	0	0	0	0	0	0	0	0	0	0	0	0	0	0	4.10576e-05	0	0	0	0	0	0	0.000492692	0	0	0	0	0	0	0	0	0	0	0
29	0	0	0	0	0	0	0.000328461	0	0	0	0	0	0	0	0.000246346	0	0	0	0	0	0	0	0	0	0	0	0	0.000123173	0	0	0	0	0	0	0	0	0	0	0	0	0	0	0	0	0	0	0	0	0
30	0	0	0	0	4.10576e-05	0	0	0	0	0	0	0	0	0	0	0.00102644	0	0	0	0	0	0	0	0	0	0	0	0	0	0	0	0	0	0	0	0	0	0	0	0	0	0	0	0	0	0	0	0	0
31	0	0	0	0	0.000287404	0	0	0	0	0	0	0	0	0	0	0.000739038	0	0	0	0	0	0	0	0	0	0	0	0	0	0	0	0	0	0	0	0	0	0	0	0	0	0	0	0	0	0	0	0	0
32	0	0	0	0.0151092	0	0	0	0	0	0	0	0	8.21153e-05	8.21153e-05	0	0	0	0	0	0	0	0	0	0	0	0	0	0	0	0	0	0	0	0	0	0	0	0	0	0	0	8.21153e-05	0	0	0	0	0	0	0
33	0	0.000164231	0	0	0	0	0.00184759	0	0	0	0	0	0	0	0.000205288	0	0	0	0	0	0	0	0	0	0	0	0	0	0	0	0	0	0	0	0	0	0	0	0	0	0	0	0	0	0	0	0	0	0
34	0	0.000287404	0	0	0	0	0.000862211	0	0	0	0	0	0	0	0.000246346	0	0	0	0	0	0	0	0	0	4.10576e-05	0	0	0	0	0	0	0	0	0	0	0	0	0	0	0	0	0	0	0	0.000123173	0	0	0	0
35	0	0	0.0117014	0	0	0	0	0	0	0	0.000246346	8.21153e-05	0	0	0	0	0	0	0	0	0	0	0	0	0	0	0	0	0	0	0	0	0	0	0	0	0	0.000287404	0	0	0	0	0	0	0	0	0	0	0
36	4.10576e-05	0	0	0.0148629	0	0	0	0	0	0	0	0	0.000246346	0.000287404	0	0	0	0	0	0	0	0	0	0	0	0	0	0	0	0	0	0	0	0	0	0	0	0	0	0	0	0	0	0	0	0	0	0	0
37	0	0	0	0.00702086	0	0	0	0	0	0	0	0	0.000205288	0.000287404	0	0	0	0	0	0	0	0	0	0	0	0	0	0	0	0	0	0	0	0	0	0	0	0	0	0	0	0	0	0	0	0	0	0	0
38	0	0	0	0	0.000205288	0	0	0	0	8.21153e-05	0	0	0	0	0	0.00246346	0	0	0	0	0	0	0	0	0	0	0	0	0	0	0	0	0	0	0	0	0	0	0	0	0	0	0	0	0	0	0	0	0
39	0	0	0	0	0.000369519	0	0	0	0	0.000123173	0	0	0	0	0	0.00143702	0	0	0	0	0	0	0	0	0	0	0	0	0	0	0	0	0	0	0	0	0	4.10576e-05	0	0	0	0	0	0	0	0	0	0	0
40	0	0	0	0	0.000123173	0	0	0	0	0.000246346	0	0	0	0	0	0.00172442	0	0	0	0	0	0	0	0	0	0	0	0	0	0	0	0	0	0	0	0	0	0	0	0	0	0	0	0	0	0	0	0	0
41	0	0	0	0.00808836	0	0	0	0	0	0	0	0	0.000164231	0.000205288	0	0	0	0	0	0	0	0	0	0	0	0	0	0	0	0	0	0	0	0	0	0	0	4.10576e-05	0	0	0	0	0	0	0	0	0	0	0
42	0	0	0.00406471	0	0	0	0	0	0	0	8.21153e-05	0.000164231	0	0	0	0	0	0	0	0	0	0	0	0	0	0	0	0	0	0	0	0	0	0	0	0	0	0.000410576	0	0	0	0	0	0	0	0	0	0	0
43	0	0	0	0	0.000164231	0	0	0	0	0	0	0	0	0	0	0.00127279	0	0	0	0	0	0	0	0	0	0	0	0	0	0	0	0	0	0	0	0	0	0	0	0	0	0	0	0	0	0	0	0	0
44	0	0	0	0	0.000123173	0	0	0	0	8.21153e-05	0	0	0	0	0	0.000985383	0	0	0	0	0	0	0	0	0	0	0	0	0	0	0	0	0	0	0	0	0	0	0	0	0	0	0	0	0	0	0	0	0
45	0	0.000123173	0	0	0	0	0.000533749	0	0	0	0	0	0	0	0.00110856	0	0	0	0	0	0	0	0	0	0	0	0	0	0	0	0	0	0	0	0	0	0	0	0	0	0	0	0	0	0	0	0	0	0
46	0	0	0	4.10576e-05	0	0	0	0	0	0	0	0	0	0	0	0	0	0	0	0	0	0	0	0	0	0	0	0	0	0	0	0	0	0	0	0	0	0	0	0	0	0	0	0	0	0	0	0	0
47	0	0	0	0	0	0	0	0	0	0	0	0	0	0	0	0	0	0	0	0	0	0	0	0	0	0	0	0	0	0	0	0	0	0	0	0	0	0	0	0	0	0	0	0	0	0	0	0	0
48	0	0	0	0	0	0	0	0	0	0	0	0	0	0	0	0	0	0	0	0	0	0	0	0	0	0	0	0	0	0	0	0	0	0	0	0	0	0	0	0	0	0	0	0	0	0	0	0	0
49	0	0	0	0	0	0	0	0	0	0	0	0	0	0	0	0	0	0	0	0	0	0	0	0	0	0	0	0	0	0	0	0	0	0	0	0	0	0	0	0	0	0	0	0	0	0	0	0	0
50	0	0	0	0	0	0	0	0	0	0	0	0	0	0	0	0	0	0	0	0	0	0	0	0	0	0	0	0	0	0	0	0	0	0	0	0	0	0	0	0	0	0	0	0	0	0	0	0	0
Sum	8.21153e-05	0.00119067	0.0727952	0.0836755	0.00295615	0	0.0158483	0	8.21153e-05	0.000862211	0.00192971	0.00151913	0.00254557	0.00168336	0.00275086	0.0136722	0	0	4.10576e-05	0	8.21153e-05	0	4.10576e-05	0	4.10576e-05	4.10576e-05	4.10576e-05	0.000164231	0.000123173	0	4.10576e-05	0	4.10576e-05	0	4.10576e-05	4.10576e-05	0	0.00332567	0	0.000287404	0.000123173	8.21153e-05	0	4.10576e-05	0.000123173	8.21153e-05	4.10576e-05	0	4.10576e-05
[truncated: 90 more columns]

## Sheet: Context
Context	G/N	T/G	C/T	G/A	A/T	T/N	T/C	A/N	C/N	A/C	C/A	C/G	G/C	G/T	T/A	A/G	C/-	G/-	T/-	A/-	-/C	-/T	-/A	-/G
AAT	0	0	0	1	3		0		0	2	0	0	0	0	0	23	0	0	0	0	0	0	0	0
ATG	0	3	0	0	0		13		0	0	1	0	0	0	27	1	0	0	0	0	0	0	0	0
GTA	0	3	0	6	1		30		0	0	0	0	0	0	4	2	0	0	4	0	0	4	0	0
AGT	1	0	1	1048	0		0		0	0	0	0	35	14	0	0	0	32	0	0	0	0	0	9
TAG	0	0	1	2	3		0		0	1	0	0	0	0	0	26	0	0	0	9	0	0	2	0
CTC	0	6	4	0	0		33		0	0	0	0	0	0	6	1	0	0	3	0	0	6	0	0
CGG	1	0	0	355	0		0		0	0	0	0	6	7	0	0	0	37	0	0	0	0	0	14
CCA	0	0	289	0	0		0		0	0	8	2	0	0	0	0	0	0	0	0	0	0	0	0
TTC	0	8	0	2	0		68		0	0	0	0	0	0	10	0	0	0	0	0	0	0	0	0
TCT	0	0	357	2	0		0		2	0	7	7	1	0	0	0	12	0	0	0	4	0	0	0
TAA	0	0	0	1	1		0		0	0	0	0	0	0	0	25	0	0	0	19	0	0	3	0
GAA	0	0	2	5	5		0		0	2	0	0	0	0	0	59	0	0	0	29	0	0	8	0
TGG	0	0	0	1	0		0		0	0	0	0	0	0	0	1	0	0	0	0	0	0	0	0
AAG	0	0	2	1	9		0		0	6	0	0	0	0	0	60	0	0	0	0	0	0	0	0
TCG	0	0	282	2	0		2		0	0	6	2	0	0	0	0	7	0	0	0	5	0	0	0
GGA	0	0	1	168	0		1		0	0	0	0	5	7	0	0	0	1	0	0	0	0	1	0
GAC	0	0	0	3	4		0		0	1	0	0	0	0	0	13	0	0	0	4	0	0	2	0
GTC	0	2	0	1	0		30		0	0	0	0	0	0	7	0	0	0	6	0	0	1	0	0
TCA	0	0	203	0	0		1		0	0	6	6	0	0	0	0	6	0	0	0	5	0	0	0
ACT	0	0	158	0	0		0		0	0	4	5	0	0	0	0	4	0	0	0	6	0	0	0
AGC	0	0	0	299	0		0		0	0	0	0	14	11	0	2	0	24	0	0	0	0	0	10
TCC	0	0	210	0	0		0		0	0	10	5	0	0	0	0	34	0	0	0	11	0	0	0
GCA	0	0	250	4	1		0		0	1	5	10	0	0	0	0	18	0	0	0	13	0	0	0
GTT	0	7	0	2	0		197		0	0	0	0	0	0	7	0	0	0	23	0	0	8	0	0
CAA	0	0	1	0	4		0		0	0	0	0	0	0	0	31	0	0	0	0	0	0	0	0
AAA	0	0	0	4	9		0		0	3	0	0	0	0	0	34	0	0	0	0	0	0	0	1
AGA	0	0	1	127	0		0		0	0	0	0	1	2	0	0	0	8	0	0	0	0	0	2
CAG	0	0	7	0	32		3		0	5	0	0	0	0	0	55	0	0	0	16	0	1	8	0
CTA	0	0	4	4	0		8		0	0	0	0	0	0	6	0	0	0	7	0	0	3	0	0

## Sheet: Context Normalized
Context	G/N	T/G	C/T	G/A	A/T	T/N	T/C	A/N	C/N	A/C	C/A	C/G	G/C	G/T	T/A	A/G	C/-	G/-	T/-	A/-	-/C	-/T	-/A	-/G
AAT	0	0	0	4.10576e-05	0.000123173		0		0	8.21153e-05	0	0	0	0	0	0.000944326	0	0	0	0	0	0	0	0
ATG	0	0.000123173	0	0	0		0.000533749		0	0	4.10576e-05	0	0	0	0.00110856	4.10576e-05	0	0	0	0	0	0	0	0
GTA	0	0.000123173	0	0.000246346	4.10576e-05		0.00123173		0	0	0	0	0	0	0.000164231	8.21153e-05	0	0	0.000164231	0	0	0.000164231	0	0
AGT	4.10576e-05	0	4.10576e-05	0.0430284	0		0		0	0	0	0	0.00143702	0.000574807	0	0	0	0.00131384	0	0	0	0	0	0.000369519
TAG	0	0	4.10576e-05	8.21153e-05	0.000123173		0		0	4.10576e-05	0	0	0	0	0	0.0010675	0	0	0	0.000369519	0	0	8.21153e-05	0
CTC	0	0.000246346	0.000164231	0	0		0.0013549		0	0	0	0	0	0	0.000246346	4.10576e-05	0	0	0.000123173	0	0	0.000246346	0	0
CGG	4.10576e-05	0	0	0.0145755	0		0		0	0	0	0	0.000246346	0.000287404	0	0	0	0.00151913	0	0	0	0	0	0.000574807
CCA	0	0	0.0118657	0	0		0		0	0	0.000328461	8.21153e-05	0	0	0	0	0	0	0	0	0	0	0	0
TTC	0	0.000328461	0	8.21153e-05	0		0.00279192		0	0	0	0	0	0	0.000410576	0	0	0	0	0	0	0	0	0
TCT	0	0	0.0146576	8.21153e-05	0		0		8.21153e-05	0	0.000287404	0.000287404	4.10576e-05	0	0	0	0.000492692	0	0	0	0.000164231	0	0	0
TAA	0	0	0	4.10576e-05	4.10576e-05		0		0	0	0	0	0	0	0	0.00102644	0	0	0	0.000780095	0	0	0.000123173	0
GAA	0	0	8.21153e-05	0.000205288	0.000205288		0		0	8.21153e-05	0	0	0	0	0	0.0024224	0	0	0	0.00119067	0	0	0.000328461	0
TGG	0	0	0	4.10576e-05	0		0		0	0	0	0	0	0	0	4.10576e-05	0	0	0	0	0	0	0	0
AAG	0	0	8.21153e-05	4.10576e-05	0.000369519		0		0	0.000246346	0	0	0	0	0	0.00246346	0	0	0	0	0	0	0	0
TCG	0	0	0.0115783	8.21153e-05	0		8.21153e-05		0	0	0.000246346	8.21153e-05	0	0	0	0	0.000287404	0	0	0	0.000205288	0	0	0
GGA	0	0	4.10576e-05	0.00689768	0		4.10576e-05		0	0	0	0	0.000205288	0.000287404	0	0	0	4.10576e-05	0	0	0	0	4.10576e-05	0
GAC	0	0	0	0.000123173	0.000164231		0		0	4.10576e-05	0	0	0	0	0	0.000533749	0	0	0	0.000164231	0	0	8.21153e-05	0
GTC	0	8.21153e-05	0	4.10576e-05	0		0.00123173		0	0	0	0	0	0	0.000287404	0	0	0	0.000246346	0	0	4.10576e-05	0	0
TCA	0	0	0.0083347	0	0		4.10576e-05		0	0	0.000246346	0.000246346	0	0	0	0	0.000246346	0	0	0	0.000205288	0	0	0
ACT	0	0	0.00648711	0	0		0		0	0	0.000164231	0.000205288	0	0	0	0	0.000164231	0	0	0	0.000246346	0	0	0
AGC	0	0	0	0.0122762	0		0		0	0	0	0	0.000574807	0.000451634	0	8.21153e-05	0	0.000985383	0	0	0	0	0	0.000410576
TCC	0	0	0.00862211	0	0		0		0	0	0.000410576	0.000205288	0	0	0	0	0.00139596	0	0	0	0.000451634	0	0	0
GCA	0	0	0.0102644	0.000164231	4.10576e-05		0		0	4.10576e-05	0.000205288	0.000410576	0	0	0	0	0.000739038	0	0	0	0.000533749	0	0	0
GTT	0	0.000287404	0	8.21153e-05	0		0.00808836		0	0	0	0	0	0	0.000287404	0	0	0	0.000944326	0	0	0.000328461	0	0
CAA	0	0	4.10576e-05	0	0.000164231		0		0	0	0	0	0	0	0	0.00127279	0	0	0	0	0	0	0	0
AAA	0	0	0	0.000164231	0.000369519		0		0	0.000123173	0	0	0	0	0	0.00139596	0	0	0	0	0	0	0	4.10576e-05
AGA	0	0	4.10576e-05	0.00521432	0		0		0	0	0	0	4.10576e-05	8.21153e-05	0	0	0	0.000328461	0	0	0	0	0	8.21153e-05
CAG	0	0	0.000287404	0	0.00131384		0.000123173		0	0.000205288	0	0	0	0	0	0.00225817	0	0	0	0.000656922	0	4.10576e-05	0.000328461	0
CTA	0	0	0.000164231	0.000164231	0		0.000328461		0	0	0	0	0	0	0.000246346	0	0	0	0.000287404	0	0	0.000123173	0	0
