# Supplementary material for: The Influence of the Capping Step During Solid-Phase Phosphoramidite Synthesis of Oligonucleotides on Synthetic Errors in Oligonucleotides
Source: Molecules. 2025 Dec 25;31(1):94. doi: 10.3390/molecules31010094 (PMC12786494; doi:10.3390/molecules31010094)
Supplement: Supplementary file 1 [file molecules-31-00094-s001.zip › 50bp_CIX.xls]

## Sheet: Summary
Total number of reads	80275
Number of mapped read pairs	37631
Number of read pairs with at least one unmapped read	42644
Number of read pairs with whole length	24319
Number of read pairs with almost whole length (up to -4 n.)	6972
Number of read pairs without errors	26479
Number of read pairs with errors	4812
Total number of sequence errors	10018
Total number of reads without start	5877
Total number of reads without end	12951

## Sheet: Positions and Type
Position	G/N	T/G	C/T	G/A	A/T	T/N	T/C	A/N	C/N	A/C	C/G	C/A	G/C	G/T	T/A	A/G	CAGT/-	TCGG/-	ACTC/-	AGTAGT/-	CAGTAG/-	CCAG/-	CCAGTA/-	AAGTTCG/-	CT/-	AGCA/-	TCGGAAA/-	GCAG/-	TCG/-	GTAGTCT/-	GTAG/-	TA/-	AC/-	AGTAG/-	CTA/-	CCA/-	TCTA/-	ACT/-	TAGTCTA/-	CTCC/-	GTC/-	C/-	CA/-	CAGTAGT/-	GAC/-	CTC/-	GTT/-	GAAA/-	GACT/-
1	0	0	1	0	0	0	0	0	0	0	0	0	0	0	0	0	0	0	0	0	0	0	0	0	0	0	0	0	0	0	0	0	0	0	0	0	0	0	0	0	0	0	0	0	0	0	0	0	0
2	0	0	0	0	0	0	0	0	0	0	0	0	0	0	0	0	0	0	0	0	0	0	0	0	0	0	0	0	0	0	0	0	0	0	0	0	0	0	0	0	0	0	0	0	0	0	0	0	0
3	0	0	0	0	0	0	0	0	0	0	0	0	0	0	0	0	0	0	0	0	0	0	0	0	0	0	0	0	0	0	0	0	0	0	0	0	0	0	0	0	0	0	0	0	0	0	0	0	0
4	0	0	0	0	0	0	0	0	0	0	0	0	0	0	0	0	0	0	0	0	0	0	0	0	0	0	0	0	0	0	0	0	0	0	0	0	0	0	0	0	0	0	0	0	0	0	0	0	0
5	0	0	0	0	0	0	1	0	0	0	0	0	0	0	0	0	0	0	0	0	0	0	0	0	0	0	0	0	0	0	0	0	0	0	0	0	0	0	0	0	0	0	0	0	0	0	0	0	0
6	0	0	202	0	0	0	0	0	0	0	1	9	0	0	0	0	0	0	0	0	0	0	0	0	0	0	0	0	0	0	0	0	0	0	0	0	0	0	0	0	0	0	0	0	0	0	0	0	0
7	0	0	0	0	13	0	0	0	0	1	0	0	0	0	0	17	0	0	0	0	0	0	0	0	0	0	0	0	0	0	0	0	0	0	0	0	0	0	0	0	0	0	0	0	0	0	0	0	0
8	0	0	0	31	0	0	0	0	0	0	0	0	8	0	0	0	0	0	0	0	0	0	0	0	0	0	0	0	0	0	0	0	0	0	0	0	0	0	0	0	0	0	0	0	0	0	0	0	0
9	0	10	0	0	0	0	337	0	0	0	0	0	0	0	12	0	0	0	0	0	0	0	0	0	0	0	0	0	0	0	0	0	0	0	0	0	0	0	0	0	0	0	0	0	0	0	0	0	0
10	0	7	0	0	0	0	71	0	0	0	0	0	0	0	10	0	0	0	0	0	0	0	0	0	0	0	0	0	0	0	0	0	0	0	0	0	0	0	0	0	0	0	0	0	0	0	0	0	0
11	0	0	235	0	0	0	0	0	0	0	2	9	0	0	0	0	0	0	0	0	0	0	0	0	0	0	0	0	0	0	0	0	0	0	0	0	0	0	0	0	0	4	2	0	0	0	0	0	0
12	0	0	0	0	13	0	0	0	0	1	0	0	0	0	0	19	0	0	0	0	0	0	0	0	0	0	0	0	0	0	0	0	0	0	0	0	0	0	0	0	0	0	0	0	0	0	0	0	0
13	0	0	0	41	0	0	0	0	0	0	0	0	17	5	0	0	0	0	0	0	0	0	0	0	0	0	0	1	0	0	0	0	0	0	0	0	0	0	0	0	0	0	0	0	0	0	0	0	0
14	0	0	235	0	0	0	0	0	0	0	2	4	0	0	0	0	0	0	0	0	0	0	0	0	0	0	0	0	0	0	0	0	0	0	0	0	0	0	0	0	0	7	0	0	0	0	0	0	0
15	0	0	0	0	22	0	0	0	0	2	0	0	0	0	0	26	0	0	0	0	0	0	0	0	0	0	0	0	0	0	0	0	0	0	0	0	0	0	0	0	0	0	0	0	0	0	0	0	0
16	0	0	0	76	0	0	0	0	0	0	0	0	1	5	0	0	0	0	0	0	0	0	0	0	0	0	0	0	0	0	0	0	0	0	0	0	0	0	0	0	0	0	0	0	0	0	0	0	0
17	0	0	0	0	18	0	0	0	0	1	0	0	0	0	0	27	0	0	0	0	0	0	0	0	0	0	0	0	0	0	0	0	1	0	0	0	0	1	0	0	0	0	0	0	0	0	0	0	0
18	0	0	168	0	0	0	0	0	0	0	0	9	0	0	0	0	0	0	0	0	0	0	0	0	4	0	0	0	0	0	0	0	0	0	0	0	0	0	0	1	0	14	0	0	0	4	0	0	0
19	0	5	0	0	0	0	81	0	0	0	0	0	0	0	12	0	0	0	0	0	0	0	0	0	0	0	0	0	0	0	0	0	0	0	0	0	0	0	0	0	0	1	0	0	0	0	0	0	0
20	0	0	132	0	0	0	0	0	0	0	8	13	0	0	0	0	0	0	0	0	0	0	1	0	0	0	0	0	0	0	0	0	0	0	0	3	0	0	0	0	0	42	0	0	0	0	0	0	0
21	0	0	205	0	0	0	0	0	0	0	2	7	0	0	0	0	0	0	0	0	1	0	0	0	0	0	0	0	0	0	0	0	0	0	0	0	0	0	0	0	0	0	3	0	0	0	0	0	0
22	0	0	0	0	15	0	0	0	0	7	0	0	0	0	0	31	0	0	0	0	0	0	0	0	0	0	0	0	0	0	0	0	0	1	0	0	0	0	0	0	0	0	0	0	0	0	0	0	0
23	2	0	0	152	0	0	0	0	0	0	0	0	19	13	0	0	0	0	0	0	0	0	0	0	0	0	0	0	0	1	1	0	0	0	0	0	0	0	0	0	0	0	0	0	0	0	0	0	0
24	0	3	0	0	0	0	41	0	0	0	0	0	0	0	8	0	0	0	0	0	0	0	0	0	0	0	0	0	0	0	0	1	0	0	0	0	0	0	0	0	0	0	0	0	0	0	0	0	0
25	0	0	0	0	15	0	0	0	0	1	0	0	0	0	0	24	0	0	0	0	0	0	0	0	0	0	0	0	0	0	0	0	0	0	0	0	0	0	0	0	0	0	0	0	0	0	0	0	0
26	0	0	0	184	0	0	0	0	0	0	0	0	9	6	0	0	0	0	0	0	0	0	0	0	0	0	0	0	0	0	0	0	0	0	0	0	0	0	0	0	3	0	0	0	0	0	0	0	0
27	0	6	0	0	0	0	33	0	0	0	0	0	0	0	13	0	0	0	0	0	0	0	0	0	0	0	0	0	0	0	0	0	0	0	0	0	3	0	0	0	0	0	0	0	0	0	0	0	0
28	0	0	123	0	0	0	0	0	0	0	2	9	0	0	0	0	0	0	0	0	0	0	0	0	0	0	0	0	0	0	0	0	0	0	2	0	0	0	0	0	0	9	0	0	0	0	0	0	0
29	0	3	0	0	0	0	32	0	0	0	0	0	0	0	8	0	0	0	0	0	0	0	0	0	0	0	0	0	0	0	0	5	0	0	0	0	0	0	0	0	0	0	0	0	0	0	0	0	0
30	0	0	0	0	2	0	0	0	0	6	0	0	0	0	0	25	0	0	0	0	0	0	0	1	0	0	0	0	0	0	0	0	0	0	0	0	0	0	0	0	0	0	0	0	0	0	0	0	0
31	0	0	0	0	8	0	0	0	0	5	0	0	0	0	0	25	0	0	0	0	0	0	0	0	0	0	0	0	0	0	0	0	0	0	0	0	0	0	0	0	0	0	0	0	0	0	0	0	0
32	0	0	0	203	0	0	0	0	0	0	0	0	1	1	0	0	0	0	0	0	0	0	0	0	0	0	0	0	0	0	0	0	0	0	0	0	0	0	0	0	0	0	0	0	0	0	0	0	0
33	0	1	0	0	0	0	59	0	0	0	0	0	0	0	16	0	0	0	0	0	0	0	0	0	0	0	0	0	0	0	0	0	0	0	0	0	0	0	0	0	0	0	0	0	0	0	0	0	0
34	0	6	0	0	0	0	25	0	0	0	0	0	0	0	4	0	0	0	0	0	0	0	0	0	0	0	0	0	2	0	0	0	0	0	0	0	0	0	0	0	0	0	0	0	0	0	0	0	0
35	0	0	118	0	0	0	0	0	0	0	2	11	0	0	0	0	0	0	0	0	0	0	0	0	0	0	0	0	0	0	0	0	0	0	0	0	0	0	0	0	0	5	0	0	0	0	0	0	0
36	0	0	0	328	0	0	0	0	0	0	0	0	6	10	0	0	0	0	0	0	0	0	0	0	0	0	0	0	0	0	0	0	0	0	0	0	0	0	0	0	0	0	0	0	0	0	0	0	0
37	0	0	0	151	0	0	0	0	0	0	0	0	4	10	0	0	0	0	0	0	0	0	0	0	0	0	0	0	0	0	0	0	0	0	0	0	0	0	0	0	0	0	0	0	0	0	0	0	0
38	0	0	0	0	8	0	0	0	0	9	0	0	0	0	0	78	0	0	0	0	0	0	0	0	0	0	0	0	0	0	0	0	0	0	0	0	0	0	0	0	0	0	0	0	0	0	0	0	0
39	0	0	0	0	5	0	0	0	0	1	0	0	0	0	0	56	0	0	0	0	0	0	0	0	0	0	0	0	0	0	0	0	0	0	0	0	0	0	0	0	0	0	0	0	0	0	0	0	0
40	0	0	0	0	7	0	0	0	0	3	0	0	0	0	0	44	0	0	0	0	0	0	0	0	0	0	0	0	0	0	0	0	0	0	0	0	0	0	0	0	0	0	0	0	0	0	0	0	0
41	0	0	0	254	0	0	0	0	0	0	0	0	2	10	0	0	0	0	0	0	0	0	0	0	0	0	0	0	0	0	0	0	0	0	0	0	0	0	0	0	0	0	0	0	0	0	0	0	0
42	0	0	31	0	0	0	0	0	0	0	4	1	0	0	0	0	0	0	0	0	0	0	0	0	0	0	0	0	0	0	0	0	0	0	0	0	0	0	0	0	0	5	0	0	0	0	0	0	0
43	0	0	0	0	5	0	0	0	0	5	0	0	0	0	0	51	0	0	0	0	0	0	0	0	0	0	0	0	0	0	0	0	0	0	0	0	0	0	0	0	0	0	0	0	0	0	0	0	0
44	0	0	0	0	8	0	0	0	0	4	0	0	0	0	0	33	0	0	0	0	0	0	0	0	0	0	0	0	0	0	0	0	0	0	0	0	0	0	0	0	0	0	0	0	0	0	0	0	0
45	0	2	0	0	0	0	24	0	0	0	0	0	0	0	48	0	0	0	0	0	0	0	0	0	0	0	0	0	0	0	0	0	0	0	0	0	0	0	0	0	0	0	0	0	0	0	0	0	0
46	0	0	0	0	0	0	0	0	0	0	0	0	0	1	0	0	0	0	0	0	0	0	0	0	0	0	0	0	0	0	0	0	0	0	0	0	0	0	0	0	0	0	0	0	0	0	0	0	0
47	0	0	0	1	0	0	0	0	0	0	0	0	0	0	0	0	0	0	0	0	0	0	0	0	0	0	0	0	0	0	0	0	0	0	0	0	0	0	0	0	0	0	0	0	0	0	0	0	0
48	0	0	0	0	0	0	0	0	0	0	0	0	0	0	0	0	0	0	0	0	0	0	0	0	0	0	0	0	0	0	0	0	0	0	0	0	0	0	0	0	0	0	0	0	0	0	0	0	0
49	0	0	0	0	0	0	0	0	0	0	0	0	0	0	0	0	0	0	0	0	0	0	0	0	0	0	0	0	0	0	0	0	0	0	0	0	0	0	0	0	0	0	0	0	0	0	0	0	0
50	0	0	0	0	0	0	0	0	0	0	0	0	0	0	0	0	0	0	0	0	0	0	0	0	0	0	0	0	0	0	0	0	0	0	0	0	0	0	0	0	0	0	0	0	0	0	0	0	0
Sum	2	43	1450	1421	139	0	704	0	0	46	23	72	67	61	131	456	0	0	0	0	1	0	1	1	4	0	0	1	2	1	1	6	1	1	2	3	3	1	0	1	3	87	5	0	0	4	0	0	0
[truncated: 84 more columns]

## Sheet: Position and Type Normalized
Position	G/N	T/G	C/T	G/A	A/T	T/N	T/C	A/N	C/N	A/C	C/G	C/A	G/C	G/T	T/A	A/G	CAGT/-	TCGG/-	ACTC/-	AGTAGT/-	CAGTAG/-	CCAG/-	CCAGTA/-	AAGTTCG/-	CT/-	AGCA/-	TCGGAAA/-	GCAG/-	TCG/-	GTAGTCT/-	GTAG/-	TA/-	AC/-	AGTAG/-	CTA/-	CCA/-	TCTA/-	ACT/-	TAGTCTA/-	CTCC/-	GTC/-	C/-	CA/-	CAGTAGT/-	GAC/-	CTC/-	GTT/-	GAAA/-	GACT/-
1	0	0	3.19581e-05	0	0	0	0	0	0	0	0	0	0	0	0	0	0	0	0	0	0	0	0	0	0	0	0	0	0	0	0	0	0	0	0	0	0	0	0	0	0	0	0	0	0	0	0	0	0
2	0	0	0	0	0	0	0	0	0	0	0	0	0	0	0	0	0	0	0	0	0	0	0	0	0	0	0	0	0	0	0	0	0	0	0	0	0	0	0	0	0	0	0	0	0	0	0	0	0
3	0	0	0	0	0	0	0	0	0	0	0	0	0	0	0	0	0	0	0	0	0	0	0	0	0	0	0	0	0	0	0	0	0	0	0	0	0	0	0	0	0	0	0	0	0	0	0	0	0
4	0	0	0	0	0	0	0	0	0	0	0	0	0	0	0	0	0	0	0	0	0	0	0	0	0	0	0	0	0	0	0	0	0	0	0	0	0	0	0	0	0	0	0	0	0	0	0	0	0
5	0	0	0	0	0	0	3.19581e-05	0	0	0	0	0	0	0	0	0	0	0	0	0	0	0	0	0	0	0	0	0	0	0	0	0	0	0	0	0	0	0	0	0	0	0	0	0	0	0	0	0	0
6	0	0	0.00645553	0	0	0	0	0	0	0	3.19581e-05	0.000287623	0	0	0	0	0	0	0	0	0	0	0	0	0	0	0	0	0	0	0	0	0	0	0	0	0	0	0	0	0	0	0	0	0	0	0	0	0
7	0	0	0	0	0.000415455	0	0	0	0	3.19581e-05	0	0	0	0	0	0.000543287	0	0	0	0	0	0	0	0	0	0	0	0	0	0	0	0	0	0	0	0	0	0	0	0	0	0	0	0	0	0	0	0	0
8	0	0	0	0.0009907	0	0	0	0	0	0	0	0	0.000255665	0	0	0	0	0	0	0	0	0	0	0	0	0	0	0	0	0	0	0	0	0	0	0	0	0	0	0	0	0	0	0	0	0	0	0	0
9	0	0.000319581	0	0	0	0	0.0107699	0	0	0	0	0	0	0	0.000383497	0	0	0	0	0	0	0	0	0	0	0	0	0	0	0	0	0	0	0	0	0	0	0	0	0	0	0	0	0	0	0	0	0	0
10	0	0.000223706	0	0	0	0	0.00226902	0	0	0	0	0	0	0	0.000319581	0	0	0	0	0	0	0	0	0	0	0	0	0	0	0	0	0	0	0	0	0	0	0	0	0	0	0	0	0	0	0	0	0	0
11	0	0	0.00751015	0	0	0	0	0	0	0	6.39161e-05	0.000287623	0	0	0	0	0	0	0	0	0	0	0	0	0	0	0	0	0	0	0	0	0	0	0	0	0	0	0	0	0	0.000127832	6.39161e-05	0	0	0	0	0	0
12	0	0	0	0	0.000415455	0	0	0	0	3.19581e-05	0	0	0	0	0	0.000607203	0	0	0	0	0	0	0	0	0	0	0	0	0	0	0	0	0	0	0	0	0	0	0	0	0	0	0	0	0	0	0	0	0
13	0	0	0	0.00131028	0	0	0	0	0	0	0	0	0.000543287	0.00015979	0	0	0	0	0	0	0	0	0	0	0	0	0	3.19581e-05	0	0	0	0	0	0	0	0	0	0	0	0	0	0	0	0	0	0	0	0	0
14	0	0	0.00751015	0	0	0	0	0	0	0	6.39161e-05	0.000127832	0	0	0	0	0	0	0	0	0	0	0	0	0	0	0	0	0	0	0	0	0	0	0	0	0	0	0	0	0	0.000223706	0	0	0	0	0	0	0
15	0	0	0	0	0.000703078	0	0	0	0	6.39161e-05	0	0	0	0	0	0.00083091	0	0	0	0	0	0	0	0	0	0	0	0	0	0	0	0	0	0	0	0	0	0	0	0	0	0	0	0	0	0	0	0	0
16	0	0	0	0.00242881	0	0	0	0	0	0	0	0	3.19581e-05	0.00015979	0	0	0	0	0	0	0	0	0	0	0	0	0	0	0	0	0	0	0	0	0	0	0	0	0	0	0	0	0	0	0	0	0	0	0
17	0	0	0	0	0.000575245	0	0	0	0	3.19581e-05	0	0	0	0	0	0.000862868	0	0	0	0	0	0	0	0	0	0	0	0	0	0	0	0	3.19581e-05	0	0	0	0	3.19581e-05	0	0	0	0	0	0	0	0	0	0	0
18	0	0	0.00536896	0	0	0	0	0	0	0	0	0.000287623	0	0	0	0	0	0	0	0	0	0	0	0	0.000127832	0	0	0	0	0	0	0	0	0	0	0	0	0	0	3.19581e-05	0	0.000447413	0	0	0	0.000127832	0	0	0
19	0	0.00015979	0	0	0	0	0.0025886	0	0	0	0	0	0	0	0.000383497	0	0	0	0	0	0	0	0	0	0	0	0	0	0	0	0	0	0	0	0	0	0	0	0	0	0	3.19581e-05	0	0	0	0	0	0	0
20	0	0	0.00421847	0	0	0	0	0	0	0	0.000255665	0.000415455	0	0	0	0	0	0	0	0	0	0	3.19581e-05	0	0	0	0	0	0	0	0	0	0	0	0	9.58742e-05	0	0	0	0	0	0.00134224	0	0	0	0	0	0	0
21	0	0	0.0065514	0	0	0	0	0	0	0	6.39161e-05	0.000223706	0	0	0	0	0	0	0	0	3.19581e-05	0	0	0	0	0	0	0	0	0	0	0	0	0	0	0	0	0	0	0	0	0	9.58742e-05	0	0	0	0	0	0
22	0	0	0	0	0.000479371	0	0	0	0	0.000223706	0	0	0	0	0	0.0009907	0	0	0	0	0	0	0	0	0	0	0	0	0	0	0	0	0	3.19581e-05	0	0	0	0	0	0	0	0	0	0	0	0	0	0	0
23	6.39161e-05	0	0	0.00485763	0	0	0	0	0	0	0	0	0.000607203	0.000415455	0	0	0	0	0	0	0	0	0	0	0	0	0	0	0	3.19581e-05	3.19581e-05	0	0	0	0	0	0	0	0	0	0	0	0	0	0	0	0	0	0
24	0	9.58742e-05	0	0	0	0	0.00131028	0	0	0	0	0	0	0	0.000255665	0	0	0	0	0	0	0	0	0	0	0	0	0	0	0	0	3.19581e-05	0	0	0	0	0	0	0	0	0	0	0	0	0	0	0	0	0
25	0	0	0	0	0.000479371	0	0	0	0	3.19581e-05	0	0	0	0	0	0.000766994	0	0	0	0	0	0	0	0	0	0	0	0	0	0	0	0	0	0	0	0	0	0	0	0	0	0	0	0	0	0	0	0	0
26	0	0	0	0.00588029	0	0	0	0	0	0	0	0	0.000287623	0.000191748	0	0	0	0	0	0	0	0	0	0	0	0	0	0	0	0	0	0	0	0	0	0	0	0	0	0	9.58742e-05	0	0	0	0	0	0	0	0
27	0	0.000191748	0	0	0	0	0.00105462	0	0	0	0	0	0	0	0.000415455	0	0	0	0	0	0	0	0	0	0	0	0	0	0	0	0	0	0	0	0	0	9.58742e-05	0	0	0	0	0	0	0	0	0	0	0	0
28	0	0	0.00393084	0	0	0	0	0	0	0	6.39161e-05	0.000287623	0	0	0	0	0	0	0	0	0	0	0	0	0	0	0	0	0	0	0	0	0	0	6.39161e-05	0	0	0	0	0	0	0.000287623	0	0	0	0	0	0	0
29	0	9.58742e-05	0	0	0	0	0.00102266	0	0	0	0	0	0	0	0.000255665	0	0	0	0	0	0	0	0	0	0	0	0	0	0	0	0	0.00015979	0	0	0	0	0	0	0	0	0	0	0	0	0	0	0	0	0
30	0	0	0	0	6.39161e-05	0	0	0	0	0.000191748	0	0	0	0	0	0.000798952	0	0	0	0	0	0	0	3.19581e-05	0	0	0	0	0	0	0	0	0	0	0	0	0	0	0	0	0	0	0	0	0	0	0	0	0
31	0	0	0	0	0.000255665	0	0	0	0	0.00015979	0	0	0	0	0	0.000798952	0	0	0	0	0	0	0	0	0	0	0	0	0	0	0	0	0	0	0	0	0	0	0	0	0	0	0	0	0	0	0	0	0
32	0	0	0	0.00648749	0	0	0	0	0	0	0	0	3.19581e-05	3.19581e-05	0	0	0	0	0	0	0	0	0	0	0	0	0	0	0	0	0	0	0	0	0	0	0	0	0	0	0	0	0	0	0	0	0	0	0
33	0	3.19581e-05	0	0	0	0	0.00188553	0	0	0	0	0	0	0	0.000511329	0	0	0	0	0	0	0	0	0	0	0	0	0	0	0	0	0	0	0	0	0	0	0	0	0	0	0	0	0	0	0	0	0	0
34	0	0.000191748	0	0	0	0	0.000798952	0	0	0	0	0	0	0	0.000127832	0	0	0	0	0	0	0	0	0	0	0	0	0	6.39161e-05	0	0	0	0	0	0	0	0	0	0	0	0	0	0	0	0	0	0	0	0
35	0	0	0.00377105	0	0	0	0	0	0	0	6.39161e-05	0.000351539	0	0	0	0	0	0	0	0	0	0	0	0	0	0	0	0	0	0	0	0	0	0	0	0	0	0	0	0	0	0.00015979	0	0	0	0	0	0	0
36	0	0	0	0.0104822	0	0	0	0	0	0	0	0	0.000191748	0.000319581	0	0	0	0	0	0	0	0	0	0	0	0	0	0	0	0	0	0	0	0	0	0	0	0	0	0	0	0	0	0	0	0	0	0	0
37	0	0	0	0.00482567	0	0	0	0	0	0	0	0	0.000127832	0.000319581	0	0	0	0	0	0	0	0	0	0	0	0	0	0	0	0	0	0	0	0	0	0	0	0	0	0	0	0	0	0	0	0	0	0	0
38	0	0	0	0	0.000255665	0	0	0	0	0.000287623	0	0	0	0	0	0.00249273	0	0	0	0	0	0	0	0	0	0	0	0	0	0	0	0	0	0	0	0	0	0	0	0	0	0	0	0	0	0	0	0	0
39	0	0	0	0	0.00015979	0	0	0	0	3.19581e-05	0	0	0	0	0	0.00178965	0	0	0	0	0	0	0	0	0	0	0	0	0	0	0	0	0	0	0	0	0	0	0	0	0	0	0	0	0	0	0	0	0
40	0	0	0	0	0.000223706	0	0	0	0	9.58742e-05	0	0	0	0	0	0.00140616	0	0	0	0	0	0	0	0	0	0	0	0	0	0	0	0	0	0	0	0	0	0	0	0	0	0	0	0	0	0	0	0	0
41	0	0	0	0.00811735	0	0	0	0	0	0	0	0	6.39161e-05	0.000319581	0	0	0	0	0	0	0	0	0	0	0	0	0	0	0	0	0	0	0	0	0	0	0	0	0	0	0	0	0	0	0	0	0	0	0
42	0	0	0.0009907	0	0	0	0	0	0	0	0.000127832	3.19581e-05	0	0	0	0	0	0	0	0	0	0	0	0	0	0	0	0	0	0	0	0	0	0	0	0	0	0	0	0	0	0.00015979	0	0	0	0	0	0	0
43	0	0	0	0	0.00015979	0	0	0	0	0.00015979	0	0	0	0	0	0.00162986	0	0	0	0	0	0	0	0	0	0	0	0	0	0	0	0	0	0	0	0	0	0	0	0	0	0	0	0	0	0	0	0	0
44	0	0	0	0	0.000255665	0	0	0	0	0.000127832	0	0	0	0	0	0.00105462	0	0	0	0	0	0	0	0	0	0	0	0	0	0	0	0	0	0	0	0	0	0	0	0	0	0	0	0	0	0	0	0	0
45	0	6.39161e-05	0	0	0	0	0.000766994	0	0	0	0	0	0	0	0.00153399	0	0	0	0	0	0	0	0	0	0	0	0	0	0	0	0	0	0	0	0	0	0	0	0	0	0	0	0	0	0	0	0	0	0
46	0	0	0	0	0	0	0	0	0	0	0	0	0	3.19581e-05	0	0	0	0	0	0	0	0	0	0	0	0	0	0	0	0	0	0	0	0	0	0	0	0	0	0	0	0	0	0	0	0	0	0	0
47	0	0	0	3.19581e-05	0	0	0	0	0	0	0	0	0	0	0	0	0	0	0	0	0	0	0	0	0	0	0	0	0	0	0	0	0	0	0	0	0	0	0	0	0	0	0	0	0	0	0	0	0
48	0	0	0	0	0	0	0	0	0	0	0	0	0	0	0	0	0	0	0	0	0	0	0	0	0	0	0	0	0	0	0	0	0	0	0	0	0	0	0	0	0	0	0	0	0	0	0	0	0
49	0	0	0	0	0	0	0	0	0	0	0	0	0	0	0	0	0	0	0	0	0	0	0	0	0	0	0	0	0	0	0	0	0	0	0	0	0	0	0	0	0	0	0	0	0	0	0	0	0
50	0	0	0	0	0	0	0	0	0	0	0	0	0	0	0	0	0	0	0	0	0	0	0	0	0	0	0	0	0	0	0	0	0	0	0	0	0	0	0	0	0	0	0	0	0	0	0	0	0
Sum	6.39161e-05	0.0013742	0.0463392	0.0454124	0.00444217	0	0.0224985	0	0	0.00147007	0.000735036	0.00230098	0.00214119	0.00194944	0.00418651	0.0145729	0	0	0	0	3.19581e-05	0	3.19581e-05	3.19581e-05	0.000127832	0	0	3.19581e-05	6.39161e-05	3.19581e-05	3.19581e-05	0.000191748	3.19581e-05	3.19581e-05	6.39161e-05	9.58742e-05	9.58742e-05	3.19581e-05	0	3.19581e-05	9.58742e-05	0.00278035	0.00015979	0	0	0.000127832	0	0	0
[truncated: 84 more columns]

## Sheet: Context
Context	G/N	T/G	C/T	G/A	A/T	T/N	T/C	A/N	C/N	A/C	C/G	C/A	G/C	G/T	T/A	A/G	C/-	G/-	T/-	A/-	-/C	-/T	-/A	-/G
AAT	0	0	0	2	8		0			4	0	0	0	0	0	33	0	0	0	0	0	0	0	0
ATG	0	2	0	0	0		24			0	0	0	0	0	47	0	0	0	0	0	0	0	0	0
GGC	0	0	0	1	0		0			0	0	0	0	0	0	1	0	0	0	0	0	0	0	0
GTA	0	2	1	0	0		41			0	0	0	0	0	8	0	0	0	3	0	0	4	0	0
AGT	2	0	1	563	0		0			0	0	0	37	20	0	0	0	60	0	0	0	2	0	10
TAG	0	1	1	1	15		0			1	0	0	0	0	0	23	0	0	0	6	0	0	3	0
CTC	0	5	1	1	0		81			0	0	0	0	0	11	1	0	0	5	0	0	3	0	0
CGG	0	0	0	323	0		1			0	0	0	6	10	0	0	0	30	0	0	0	0	0	18
CCA	0	0	201	0	0		0			0	2	7	0	0	0	0	0	0	0	0	0	0	0	0
TTC	0	13	0	1	0		97			0	0	0	0	0	14	1	0	0	0	0	0	0	0	0
TCT	0	0	121	0	0		0			0	2	9	0	0	0	0	9	0	0	0	5	0	0	0
^CT	0	0	1	0	0		0			0	0	0	0	0	0	0	0	0	0	0	0	0	0	0
ATC	0	0	0	0	0		1			0	0	0	0	0	0	0	0	0	0	0	0	0	0	0
TAA	0	0	0	0	2		1			6	0	0	0	0	1	25	0	0	0	24	0	0	1	0
GAA	0	0	0	3	8		0			9	0	0	0	0	0	78	0	0	0	28	0	0	4	0
TGG	0	0	0	0	0		0			0	0	0	0	1	1	0	0	0	0	0	0	0	0	0
AAG	0	0	1	1	15		0			8	0	0	0	0	0	67	0	0	0	0	0	0	0	1
GGA	0	0	0	151	0		1			0	0	0	4	10	0	0	0	1	0	0	0	1	0	0
GAC	0	0	4	2	18		0			1	0	0	0	0	0	27	0	0	0	4	0	0	2	0
TCG	0	0	118	2	0		0			0	2	11	0	0	0	0	5	0	0	0	7	0	0	0
GTC	0	6	0	0	0		33			0	0	0	0	0	12	1	0	0	5	0	0	2	0	0
TCA	0	0	432	0	0		0			0	3	18	0	0	0	0	4	0	0	0	1	0	0	0
ACT	0	0	166	2	0		0			0	0	9	0	0	0	0	14	0	0	0	5	0	0	0
AGC	0	0	1	290	0		0			0	0	0	19	15	0	1	0	10	0	0	0	0	0	11
GCA	0	0	260	3	0		0			0	6	5	0	0	0	0	12	0	0	0	6	0	0	0
TCC	0	0	132	0	0		0			0	8	13	0	0	1	0	43	0	0	0	10	0	0	0
CAA	0	0	0	0	5		0			5	0	0	0	0	0	50	0	0	0	0	0	0	0	0
GTT	0	11	0	1	0		392			0	0	0	0	0	28	0	0	0	30	0	0	7	1	0
AAA	0	0	0	1	5		0			1	0	0	0	0	0	56	0	0	0	0	0	0	0	0
AGA	0	0	0	71	1		0			0	0	0	1	5	0	0	0	4	0	0	0	0	0	5
CAG	0	0	8	0	62		1			11	0	0	0	0	0	92	0	0	0	16	0	0	6	0
CTA	0	3	1	2	0		31			0	0	0	0	0	8	0	0	0	10	0	0	0	0	0

## Sheet: Context Normalized
Context	G/N	T/G	C/T	G/A	A/T	T/N	T/C	A/N	C/N	A/C	C/G	C/A	G/C	G/T	T/A	A/G	C/-	G/-	T/-	A/-	-/C	-/T	-/A	-/G
AAT	0	0	0	6.39161e-05	0.000255665		0			0.000127832	0	0	0	0	0	0.00105462	0	0	0	0	0	0	0	0
ATG	0	6.39161e-05	0	0	0		0.000766994			0	0	0	0	0	0.00150203	0	0	0	0	0	0	0	0	0
GGC	0	0	0	3.19581e-05	0		0			0	0	0	0	0	0	3.19581e-05	0	0	0	0	0	0	0	0
GTA	0	6.39161e-05	3.19581e-05	0	0		0.00131028			0	0	0	0	0	0.000255665	0	0	0	9.58742e-05	0	0	0.000127832	0	0
AGT	6.39161e-05	0	3.19581e-05	0.0179924	0		0			0	0	0	0.00118245	0.000639161	0	0	0	0.00191748	0	0	0	6.39161e-05	0	0.000319581
TAG	0	3.19581e-05	3.19581e-05	3.19581e-05	0.000479371		0			3.19581e-05	0	0	0	0	0	0.000735036	0	0	0	0.000191748	0	0	9.58742e-05	0
CTC	0	0.00015979	3.19581e-05	3.19581e-05	0		0.0025886			0	0	0	0	0	0.000351539	3.19581e-05	0	0	0.00015979	0	0	9.58742e-05	0	0
CGG	0	0	0	0.0103225	0		3.19581e-05			0	0	0	0.000191748	0.000319581	0	0	0	0.000958742	0	0	0	0	0	0.000575245
CCA	0	0	0.00642357	0	0		0			0	6.39161e-05	0.000223706	0	0	0	0	0	0	0	0	0	0	0	0
TTC	0	0.000415455	0	3.19581e-05	0		0.00309993			0	0	0	0	0	0.000447413	3.19581e-05	0	0	0	0	0	0	0	0
TCT	0	0	0.00386693	0	0		0			0	6.39161e-05	0.000287623	0	0	0	0	0.000287623	0	0	0	0.00015979	0	0	0
^CT	0	0	3.19581e-05	0	0		0			0	0	0	0	0	0	0	0	0	0	0	0	0	0	0
ATC	0	0	0	0	0		3.19581e-05			0	0	0	0	0	0	0	0	0	0	0	0	0	0	0
TAA	0	0	0	0	6.39161e-05		3.19581e-05			0.000191748	0	0	0	0	3.19581e-05	0.000798952	0	0	0	0.000766994	0	0	3.19581e-05	0
GAA	0	0	0	9.58742e-05	0.000255665		0			0.000287623	0	0	0	0	0	0.00249273	0	0	0	0.000894826	0	0	0.000127832	0
TGG	0	0	0	0	0		0			0	0	0	0	3.19581e-05	3.19581e-05	0	0	0	0	0	0	0	0	0
AAG	0	0	3.19581e-05	3.19581e-05	0.000479371		0			0.000255665	0	0	0	0	0	0.00214119	0	0	0	0	0	0	0	3.19581e-05
GGA	0	0	0	0.00482567	0		3.19581e-05			0	0	0	0.000127832	0.000319581	0	0	0	3.19581e-05	0	0	0	3.19581e-05	0	0
GAC	0	0	0.000127832	6.39161e-05	0.000575245		0			3.19581e-05	0	0	0	0	0	0.000862868	0	0	0	0.000127832	0	0	6.39161e-05	0
TCG	0	0	0.00377105	6.39161e-05	0		0			0	6.39161e-05	0.000351539	0	0	0	0	0.00015979	0	0	0	0.000223706	0	0	0
GTC	0	0.000191748	0	0	0		0.00105462			0	0	0	0	0	0.000383497	3.19581e-05	0	0	0.00015979	0	0	6.39161e-05	0	0
TCA	0	0	0.0138059	0	0		0			0	9.58742e-05	0.000575245	0	0	0	0	0.000127832	0	0	0	3.19581e-05	0	0	0
ACT	0	0	0.00530504	6.39161e-05	0		0			0	0	0.000287623	0	0	0	0	0.000447413	0	0	0	0.00015979	0	0	0
AGC	0	0	3.19581e-05	0.00926784	0		0			0	0	0	0.000607203	0.000479371	0	3.19581e-05	0	0.000319581	0	0	0	0	0	0.000351539
GCA	0	0	0.0083091	9.58742e-05	0		0			0	0.000191748	0.00015979	0	0	0	0	0.000383497	0	0	0	0.000191748	0	0	0
TCC	0	0	0.00421847	0	0		0			0	0.000255665	0.000415455	0	0	3.19581e-05	0	0.0013742	0	0	0	0.000319581	0	0	0
CAA	0	0	0	0	0.00015979		0			0.00015979	0	0	0	0	0	0.0015979	0	0	0	0	0	0	0	0
GTT	0	0.000351539	0	3.19581e-05	0		0.0125276			0	0	0	0	0	0.000894826	0	0	0	0.000958742	0	0	0.000223706	3.19581e-05	0
AAA	0	0	0	3.19581e-05	0.00015979		0			3.19581e-05	0	0	0	0	0	0.00178965	0	0	0	0	0	0	0	0
AGA	0	0	0	0.00226902	3.19581e-05		0			0	0	0	3.19581e-05	0.00015979	0	0	0	0.000127832	0	0	0	0	0	0.00015979
CAG	0	0	0.000255665	0	0.0019814		3.19581e-05			0.000351539	0	0	0	0	0	0.00294014	0	0	0	0.000511329	0	0	0.000191748	0
CTA	0	9.58742e-05	3.19581e-05	6.39161e-05	0		0.0009907			0	0	0	0	0	0.000255665	0	0	0	0.000319581	0	0	0	0	0
