# Supplementary material for: The Influence of the Capping Step During Solid-Phase Phosphoramidite Synthesis of Oligonucleotides on Synthetic Errors in Oligonucleotides
Source: Molecules. 2025 Dec 25;31(1):94. doi: 10.3390/molecules31010094 (PMC12786494; doi:10.3390/molecules31010094)
Supplement: Supplementary file 1 [file molecules-31-00094-s001.zip › 50bp_CV.xls]

## Sheet: Summary
Total number of reads	90256
Number of mapped read pairs	40126
Number of read pairs with at least one unmapped read	50130
Number of read pairs with whole length	21610
Number of read pairs with almost whole length (up to -4 n.)	7633
Number of read pairs without errors	25679
Number of read pairs with errors	3564
Total number of sequence errors	14258
Total number of reads without start	8948
Total number of reads without end	18094

## Sheet: Positions and Type
Position	G/N	T/G	C/T	G/A	T/N	A/T	T/C	A/N	C/N	A/C	C/G	C/A	G/C	G/T	T/A	A/G	CAGT/-	TCGG/-	ACTC/-	CAGTAG/-	CCAG/-	AGTAGTCT/-	CT/-	AAGTTCG/-	AGTAGTCTA/-	TCG/-	GTAGTCT/-	GTAG/-	TA/-	GTCTAAG/-	AC/-	TG/-	CTA/-	CCA/-	TCTA/-	ACT/-	TAGTCTA/-	CTCC/-	TCTAAGT/-	GTC/-	C/-	CA/-	GAC/-	CTC/-	GACT/-	GTT/-	AGTC/-	AGTTC/-	CTAA/-
1	0	0	1	0	0	0	0	0	0	0	0	0	0	0	0	0	0	0	0	0	0	0	0	0	0	0	0	0	0	0	0	0	0	0	0	0	0	0	0	0	0	0	0	0	0	0	0	0	0
2	0	0	0	0	0	0	0	0	0	0	0	0	0	0	0	0	0	0	0	0	0	0	0	0	0	0	0	0	0	0	0	0	0	0	0	0	0	0	0	0	0	0	0	0	0	0	0	0	0
3	0	0	0	0	0	0	0	0	0	0	0	0	0	0	0	0	0	0	0	0	0	0	0	0	0	0	0	0	0	0	0	0	0	0	0	0	0	0	0	0	0	0	0	0	0	0	0	0	0
4	0	0	0	0	0	0	0	0	0	0	0	0	0	0	0	0	0	0	0	0	0	0	0	0	0	0	0	0	0	0	0	0	0	0	0	0	0	0	0	0	0	0	0	0	0	0	0	0	0
5	0	0	0	0	0	0	0	0	0	0	0	0	0	0	0	0	0	0	0	0	0	0	0	0	0	0	0	0	0	0	0	0	0	0	0	0	0	0	0	0	0	0	0	0	0	0	0	0	0
6	0	0	40	0	0	0	0	0	0	0	1	6	0	0	0	0	0	0	0	0	0	0	0	0	0	0	0	0	0	0	0	0	0	0	0	0	0	0	0	0	0	0	0	0	0	0	0	0	0
7	0	0	0	0	0	12	0	0	0	1	0	0	0	0	0	10	0	0	0	0	0	0	0	0	0	0	0	0	0	0	0	0	0	0	0	0	0	0	0	0	0	0	0	0	0	0	0	0	0
8	0	0	0	20	0	0	0	0	0	0	0	0	2	4	0	0	0	0	0	0	0	0	0	0	0	0	0	0	0	0	0	0	0	0	0	0	0	0	0	0	0	0	0	0	0	0	0	0	0
9	0	4	0	0	0	0	284	0	0	0	0	0	0	0	8	0	0	0	0	0	0	0	0	0	0	0	0	0	0	0	0	0	0	0	0	0	0	0	0	0	0	0	0	0	0	0	0	0	0
10	0	5	0	0	0	0	66	0	0	0	0	0	0	0	4	0	0	0	0	0	0	0	0	0	0	0	0	0	0	0	0	0	0	0	0	0	0	0	0	0	0	0	0	0	0	0	0	0	0
11	0	0	85	0	0	0	0	0	0	0	4	8	0	0	0	0	0	0	0	0	0	0	0	0	0	0	0	0	0	0	0	0	0	0	0	0	0	0	0	0	21	1	0	0	0	0	0	0	0
12	0	0	0	0	0	11	0	0	0	3	0	0	0	0	0	23	0	0	0	0	0	0	0	0	0	0	0	0	0	0	0	0	0	0	0	0	0	0	0	0	0	0	0	0	0	0	0	0	0
13	0	0	0	22	0	0	0	0	0	0	0	0	9	6	0	0	0	0	0	0	0	0	0	0	0	0	0	0	0	0	0	0	0	0	0	0	0	0	0	0	0	0	0	0	0	0	0	0	0
14	0	0	74	0	0	0	0	0	0	0	0	4	0	0	0	0	0	0	0	0	0	0	0	0	0	0	0	0	0	0	0	0	0	0	0	0	0	0	0	0	23	2	0	0	0	0	0	0	0
15	0	0	0	0	0	6	0	0	0	2	0	0	0	0	0	14	0	0	0	0	0	0	0	0	0	0	0	0	0	0	0	0	0	0	0	0	0	0	0	0	1	0	0	0	0	0	0	0	0
16	0	0	0	23	0	0	0	0	0	0	0	0	1	1	0	0	0	0	0	0	0	0	0	0	0	0	0	0	0	0	0	0	0	0	0	0	0	0	0	0	0	0	2	0	1	0	0	0	0
17	0	0	0	0	0	17	0	0	0	4	0	0	0	0	0	20	0	0	1	0	0	0	0	0	0	0	0	0	0	0	1	0	0	0	0	0	0	0	0	0	3	0	0	0	0	0	0	0	0
18	0	0	42	0	0	0	0	0	0	0	5	4	0	0	0	0	0	0	0	0	0	0	7	0	0	0	0	0	0	0	0	0	0	0	0	0	0	0	0	0	26	0	0	1	0	0	0	0	0
19	0	3	0	0	0	0	58	0	0	0	0	0	0	0	9	0	0	0	0	0	0	0	0	0	0	0	0	0	0	0	0	0	0	0	0	0	0	0	0	0	0	0	0	0	0	0	0	0	0
20	0	0	33	0	0	0	0	0	0	0	2	9	0	0	0	0	0	0	0	0	0	0	0	0	0	0	0	0	0	0	0	0	0	2	0	0	0	0	0	0	91	0	0	0	0	0	0	0	0
21	0	0	86	0	0	0	0	0	0	0	6	9	0	0	0	0	3	0	0	1	0	0	0	0	0	0	0	0	0	0	0	0	0	0	0	0	0	0	0	0	0	4	0	0	0	0	0	0	0
22	0	0	0	0	0	19	0	0	0	3	0	0	0	0	0	20	0	0	0	0	0	1	0	0	3	0	0	0	0	0	0	0	0	0	0	0	0	0	0	0	0	0	0	0	0	0	0	0	0
23	0	0	0	56	0	0	0	0	0	0	0	0	15	5	0	0	0	0	0	0	0	0	0	0	0	0	0	0	0	0	0	0	0	0	0	0	0	0	0	0	0	0	0	0	0	0	0	0	0
24	0	2	0	0	0	0	23	0	0	0	0	0	0	0	9	0	0	0	0	0	0	0	0	0	0	0	0	0	6	0	0	0	0	0	0	0	1	0	0	0	0	0	0	0	0	0	0	0	0
25	0	0	0	0	0	8	0	0	0	1	0	0	0	0	0	31	0	0	0	0	0	0	0	0	0	0	0	0	0	0	0	0	0	0	0	0	0	0	0	0	0	0	0	0	0	0	1	0	0
26	0	0	0	50	0	0	0	0	0	0	0	0	15	7	0	0	0	0	0	0	0	0	0	0	0	0	0	0	0	1	0	0	0	0	0	0	0	0	0	0	0	0	0	0	0	0	0	0	0
27	0	3	0	0	0	0	43	0	0	0	0	0	0	0	7	0	0	0	0	0	0	0	0	0	0	0	0	0	0	0	0	0	0	0	1	0	0	0	1	0	0	0	0	0	0	0	0	0	0
28	0	0	46	0	0	0	0	0	0	0	4	10	0	0	0	0	0	0	0	0	0	0	0	0	0	0	0	0	0	0	0	0	1	0	0	0	0	0	0	0	48	0	0	0	0	0	0	0	0
29	0	1	0	0	0	0	25	0	0	0	0	0	0	0	4	0	0	0	0	0	0	0	0	0	0	0	0	0	5	0	0	0	0	0	0	0	0	0	0	0	0	0	0	0	0	0	0	0	0
30	0	0	0	0	0	2	0	0	0	1	0	0	0	0	0	24	0	0	0	0	0	0	0	0	0	0	0	0	0	0	0	0	0	0	0	0	0	0	0	0	0	0	0	0	0	0	0	0	0
31	0	0	0	0	0	9	0	0	0	3	0	0	0	0	0	25	0	0	0	0	0	0	0	0	0	0	0	0	0	0	0	0	0	0	0	0	0	0	0	0	0	0	0	0	0	0	0	0	0
32	0	0	0	28	0	0	0	0	0	0	0	0	6	1	0	0	0	0	0	0	0	0	0	0	0	0	0	0	0	0	0	0	0	0	0	0	0	0	0	0	0	0	0	0	0	2	0	0	0
33	0	4	0	0	0	0	44	0	0	0	0	0	0	0	8	0	0	0	0	0	0	0	0	0	0	0	0	0	0	0	0	0	0	0	0	0	0	0	0	0	1	0	0	0	0	0	0	0	0
34	0	3	0	0	0	0	26	0	0	0	0	0	0	0	4	0	0	0	0	0	0	0	0	0	0	0	0	0	0	0	0	0	0	0	0	0	0	0	0	0	0	0	0	0	0	0	0	0	0
35	0	0	65	0	0	0	0	0	0	0	4	10	0	0	0	0	0	0	0	0	0	0	0	0	0	0	0	0	0	0	0	0	0	0	0	0	0	0	0	0	63	0	0	0	0	0	0	0	0
36	0	0	0	132	0	0	0	0	0	0	0	0	4	8	0	0	0	0	0	0	0	0	0	0	0	0	0	0	0	0	0	0	0	0	0	0	0	0	0	0	0	0	0	0	0	0	0	0	0
37	0	0	0	24	0	0	0	0	0	0	0	0	4	5	0	0	0	0	0	0	0	0	0	0	0	0	0	0	0	0	0	0	0	0	0	0	0	0	0	0	0	0	0	0	0	0	0	0	0
38	0	0	0	0	0	6	0	0	0	6	0	0	0	0	0	66	0	0	0	0	0	0	0	0	0	0	0	0	0	0	0	0	0	0	0	0	0	0	0	0	0	0	0	0	0	0	0	0	0
39	0	0	0	0	0	14	0	0	0	1	0	0	0	0	0	59	0	0	0	0	0	0	0	0	0	0	0	0	0	0	0	0	0	0	0	0	0	0	0	0	0	0	0	0	0	0	0	0	0
40	0	0	0	0	0	6	0	0	0	6	0	0	0	0	0	29	0	0	0	0	0	0	0	0	0	0	0	0	0	0	0	0	0	0	0	0	0	0	0	0	1	0	0	0	0	0	0	0	0
41	0	0	0	46	0	0	0	0	0	0	0	0	0	5	0	0	0	0	0	0	0	0	0	0	0	0	0	0	0	0	0	0	0	0	0	0	0	0	0	0	0	0	0	0	0	0	0	0	0
42	0	0	29	0	0	0	0	0	0	0	4	3	0	0	0	0	0	0	0	0	0	0	0	0	0	0	0	0	0	0	0	0	0	0	0	0	0	0	0	0	29	0	0	0	0	0	0	0	0
43	0	0	0	0	0	4	0	0	0	2	0	0	0	0	0	28	0	0	0	0	0	0	0	0	0	0	0	0	0	0	0	0	0	0	0	0	0	0	0	0	0	0	0	0	0	0	0	0	0
44	0	0	0	0	0	1	0	0	0	0	0	0	0	0	0	20	0	0	0	0	0	0	0	0	0	0	0	0	0	0	0	0	0	0	0	0	0	0	0	0	0	0	0	0	0	0	0	0	0
45	0	2	0	0	0	0	7	0	0	0	0	0	0	0	31	0	0	0	0	0	0	0	0	0	0	0	0	0	0	0	0	0	0	0	0	0	0	0	0	0	0	0	0	0	0	0	0	0	0
46	0	0	0	0	0	0	0	0	0	0	0	0	0	0	0	0	0	0	0	0	0	0	0	0	0	0	0	0	0	0	0	0	0	0	0	0	0	0	0	0	0	0	0	0	0	0	0	0	0
47	0	0	0	0	0	0	0	0	0	0	0	0	0	0	0	0	0	0	0	0	0	0	0	0	0	0	0	0	0	0	0	0	0	0	0	0	0	0	0	0	0	0	0	0	0	0	0	0	0
48	0	0	0	0	0	0	0	0	0	0	0	0	0	0	0	0	0	0	0	0	0	0	0	0	0	0	0	0	0	0	0	0	0	0	0	0	0	0	0	0	0	0	0	0	0	0	0	0	0
49	0	0	0	0	0	0	0	0	0	0	0	0	0	0	0	0	0	0	0	0	0	0	0	0	0	0	0	0	0	0	0	0	0	0	0	0	0	0	0	0	0	0	0	0	0	0	0	0	0
50	0	0	0	0	0	0	0	0	0	0	0	0	0	0	0	0	0	0	0	0	0	0	0	0	0	0	0	0	0	0	0	0	0	0	0	0	0	0	0	0	0	0	0	0	0	0	0	0	0
Sum	0	27	501	401	0	115	576	0	0	33	30	63	56	42	84	369	3	0	1	1	0	1	7	0	3	0	0	0	11	1	1	0	1	2	1	0	1	0	1	0	307	7	2	1	1	2	1	0	0
[truncated: 110 more columns]

## Sheet: Position and Type Normalized
Position	G/N	T/G	C/T	G/A	T/N	A/T	T/C	A/N	C/N	A/C	C/G	C/A	G/C	G/T	T/A	A/G	CAGT/-	TCGG/-	ACTC/-	CAGTAG/-	CCAG/-	AGTAGTCT/-	CT/-	AAGTTCG/-	AGTAGTCTA/-	TCG/-	GTAGTCT/-	GTAG/-	TA/-	GTCTAAG/-	AC/-	TG/-	CTA/-	CCA/-	TCTA/-	ACT/-	TAGTCTA/-	CTCC/-	TCTAAGT/-	GTC/-	C/-	CA/-	GAC/-	CTC/-	GACT/-	GTT/-	AGTC/-	AGTTC/-	CTAA/-
1	0	0	3.41962e-05	0	0	0	0	0	0	0	0	0	0	0	0	0	0	0	0	0	0	0	0	0	0	0	0	0	0	0	0	0	0	0	0	0	0	0	0	0	0	0	0	0	0	0	0	0	0
2	0	0	0	0	0	0	0	0	0	0	0	0	0	0	0	0	0	0	0	0	0	0	0	0	0	0	0	0	0	0	0	0	0	0	0	0	0	0	0	0	0	0	0	0	0	0	0	0	0
3	0	0	0	0	0	0	0	0	0	0	0	0	0	0	0	0	0	0	0	0	0	0	0	0	0	0	0	0	0	0	0	0	0	0	0	0	0	0	0	0	0	0	0	0	0	0	0	0	0
4	0	0	0	0	0	0	0	0	0	0	0	0	0	0	0	0	0	0	0	0	0	0	0	0	0	0	0	0	0	0	0	0	0	0	0	0	0	0	0	0	0	0	0	0	0	0	0	0	0
5	0	0	0	0	0	0	0	0	0	0	0	0	0	0	0	0	0	0	0	0	0	0	0	0	0	0	0	0	0	0	0	0	0	0	0	0	0	0	0	0	0	0	0	0	0	0	0	0	0
6	0	0	0.00136785	0	0	0	0	0	0	0	3.41962e-05	0.000205177	0	0	0	0	0	0	0	0	0	0	0	0	0	0	0	0	0	0	0	0	0	0	0	0	0	0	0	0	0	0	0	0	0	0	0	0	0
7	0	0	0	0	0	0.000410355	0	0	0	3.41962e-05	0	0	0	0	0	0.000341962	0	0	0	0	0	0	0	0	0	0	0	0	0	0	0	0	0	0	0	0	0	0	0	0	0	0	0	0	0	0	0	0	0
8	0	0	0	0.000683924	0	0	0	0	0	0	0	0	6.83924e-05	0.000136785	0	0	0	0	0	0	0	0	0	0	0	0	0	0	0	0	0	0	0	0	0	0	0	0	0	0	0	0	0	0	0	0	0	0	0
9	0	0.000136785	0	0	0	0	0.00971173	0	0	0	0	0	0	0	0.00027357	0	0	0	0	0	0	0	0	0	0	0	0	0	0	0	0	0	0	0	0	0	0	0	0	0	0	0	0	0	0	0	0	0	0
10	0	0.000170981	0	0	0	0	0.00225695	0	0	0	0	0	0	0	0.000136785	0	0	0	0	0	0	0	0	0	0	0	0	0	0	0	0	0	0	0	0	0	0	0	0	0	0	0	0	0	0	0	0	0	0
11	0	0	0.00290668	0	0	0	0	0	0	0	0.000136785	0.00027357	0	0	0	0	0	0	0	0	0	0	0	0	0	0	0	0	0	0	0	0	0	0	0	0	0	0	0	0	0.000718121	3.41962e-05	0	0	0	0	0	0	0
12	0	0	0	0	0	0.000376158	0	0	0	0.000102589	0	0	0	0	0	0.000786513	0	0	0	0	0	0	0	0	0	0	0	0	0	0	0	0	0	0	0	0	0	0	0	0	0	0	0	0	0	0	0	0	0
13	0	0	0	0.000752317	0	0	0	0	0	0	0	0	0.000307766	0.000205177	0	0	0	0	0	0	0	0	0	0	0	0	0	0	0	0	0	0	0	0	0	0	0	0	0	0	0	0	0	0	0	0	0	0	0
14	0	0	0.00253052	0	0	0	0	0	0	0	0	0.000136785	0	0	0	0	0	0	0	0	0	0	0	0	0	0	0	0	0	0	0	0	0	0	0	0	0	0	0	0	0.000786513	6.83924e-05	0	0	0	0	0	0	0
15	0	0	0	0	0	0.000205177	0	0	0	6.83924e-05	0	0	0	0	0	0.000478747	0	0	0	0	0	0	0	0	0	0	0	0	0	0	0	0	0	0	0	0	0	0	0	0	3.41962e-05	0	0	0	0	0	0	0	0
16	0	0	0	0.000786513	0	0	0	0	0	0	0	0	3.41962e-05	3.41962e-05	0	0	0	0	0	0	0	0	0	0	0	0	0	0	0	0	0	0	0	0	0	0	0	0	0	0	0	0	6.83924e-05	0	3.41962e-05	0	0	0	0
17	0	0	0	0	0	0.000581336	0	0	0	0.000136785	0	0	0	0	0	0.000683924	0	0	3.41962e-05	0	0	0	0	0	0	0	0	0	0	0	3.41962e-05	0	0	0	0	0	0	0	0	0	0.000102589	0	0	0	0	0	0	0	0
18	0	0	0.00143624	0	0	0	0	0	0	0	0.000170981	0.000136785	0	0	0	0	0	0	0	0	0	0	0.000239374	0	0	0	0	0	0	0	0	0	0	0	0	0	0	0	0	0	0.000889102	0	0	3.41962e-05	0	0	0	0	0
19	0	0.000102589	0	0	0	0	0.00198338	0	0	0	0	0	0	0	0.000307766	0	0	0	0	0	0	0	0	0	0	0	0	0	0	0	0	0	0	0	0	0	0	0	0	0	0	0	0	0	0	0	0	0	0
20	0	0	0.00112848	0	0	0	0	0	0	0	6.83924e-05	0.000307766	0	0	0	0	0	0	0	0	0	0	0	0	0	0	0	0	0	0	0	0	0	6.83924e-05	0	0	0	0	0	0	0.00311186	0	0	0	0	0	0	0	0
21	0	0	0.00294087	0	0	0	0	0	0	0	0.000205177	0.000307766	0	0	0	0	0.000102589	0	0	3.41962e-05	0	0	0	0	0	0	0	0	0	0	0	0	0	0	0	0	0	0	0	0	0	0.000136785	0	0	0	0	0	0	0
22	0	0	0	0	0	0.000649728	0	0	0	0.000102589	0	0	0	0	0	0.000683924	0	0	0	0	0	3.41962e-05	0	0	0.000102589	0	0	0	0	0	0	0	0	0	0	0	0	0	0	0	0	0	0	0	0	0	0	0	0
23	0	0	0	0.00191499	0	0	0	0	0	0	0	0	0.000512943	0.000170981	0	0	0	0	0	0	0	0	0	0	0	0	0	0	0	0	0	0	0	0	0	0	0	0	0	0	0	0	0	0	0	0	0	0	0
24	0	6.83924e-05	0	0	0	0	0.000786513	0	0	0	0	0	0	0	0.000307766	0	0	0	0	0	0	0	0	0	0	0	0	0	0.000205177	0	0	0	0	0	0	0	3.41962e-05	0	0	0	0	0	0	0	0	0	0	0	0
25	0	0	0	0	0	0.00027357	0	0	0	3.41962e-05	0	0	0	0	0	0.00106008	0	0	0	0	0	0	0	0	0	0	0	0	0	0	0	0	0	0	0	0	0	0	0	0	0	0	0	0	0	0	3.41962e-05	0	0
26	0	0	0	0.00170981	0	0	0	0	0	0	0	0	0.000512943	0.000239374	0	0	0	0	0	0	0	0	0	0	0	0	0	0	0	3.41962e-05	0	0	0	0	0	0	0	0	0	0	0	0	0	0	0	0	0	0	0
27	0	0.000102589	0	0	0	0	0.00147044	0	0	0	0	0	0	0	0.000239374	0	0	0	0	0	0	0	0	0	0	0	0	0	0	0	0	0	0	0	3.41962e-05	0	0	0	3.41962e-05	0	0	0	0	0	0	0	0	0	0
28	0	0	0.00157303	0	0	0	0	0	0	0	0.000136785	0.000341962	0	0	0	0	0	0	0	0	0	0	0	0	0	0	0	0	0	0	0	0	3.41962e-05	0	0	0	0	0	0	0	0.00164142	0	0	0	0	0	0	0	0
29	0	3.41962e-05	0	0	0	0	0.000854905	0	0	0	0	0	0	0	0.000136785	0	0	0	0	0	0	0	0	0	0	0	0	0	0.000170981	0	0	0	0	0	0	0	0	0	0	0	0	0	0	0	0	0	0	0	0
30	0	0	0	0	0	6.83924e-05	0	0	0	3.41962e-05	0	0	0	0	0	0.000820709	0	0	0	0	0	0	0	0	0	0	0	0	0	0	0	0	0	0	0	0	0	0	0	0	0	0	0	0	0	0	0	0	0
31	0	0	0	0	0	0.000307766	0	0	0	0.000102589	0	0	0	0	0	0.000854905	0	0	0	0	0	0	0	0	0	0	0	0	0	0	0	0	0	0	0	0	0	0	0	0	0	0	0	0	0	0	0	0	0
32	0	0	0	0.000957494	0	0	0	0	0	0	0	0	0.000205177	3.41962e-05	0	0	0	0	0	0	0	0	0	0	0	0	0	0	0	0	0	0	0	0	0	0	0	0	0	0	0	0	0	0	0	6.83924e-05	0	0	0
33	0	0.000136785	0	0	0	0	0.00150463	0	0	0	0	0	0	0	0.00027357	0	0	0	0	0	0	0	0	0	0	0	0	0	0	0	0	0	0	0	0	0	0	0	0	0	3.41962e-05	0	0	0	0	0	0	0	0
34	0	0.000102589	0	0	0	0	0.000889102	0	0	0	0	0	0	0	0.000136785	0	0	0	0	0	0	0	0	0	0	0	0	0	0	0	0	0	0	0	0	0	0	0	0	0	0	0	0	0	0	0	0	0	0
35	0	0	0.00222275	0	0	0	0	0	0	0	0.000136785	0.000341962	0	0	0	0	0	0	0	0	0	0	0	0	0	0	0	0	0	0	0	0	0	0	0	0	0	0	0	0	0.00215436	0	0	0	0	0	0	0	0
36	0	0	0	0.0045139	0	0	0	0	0	0	0	0	0.000136785	0.00027357	0	0	0	0	0	0	0	0	0	0	0	0	0	0	0	0	0	0	0	0	0	0	0	0	0	0	0	0	0	0	0	0	0	0	0
37	0	0	0	0.000820709	0	0	0	0	0	0	0	0	0.000136785	0.000170981	0	0	0	0	0	0	0	0	0	0	0	0	0	0	0	0	0	0	0	0	0	0	0	0	0	0	0	0	0	0	0	0	0	0	0
38	0	0	0	0	0	0.000205177	0	0	0	0.000205177	0	0	0	0	0	0.00225695	0	0	0	0	0	0	0	0	0	0	0	0	0	0	0	0	0	0	0	0	0	0	0	0	0	0	0	0	0	0	0	0	0
39	0	0	0	0	0	0.000478747	0	0	0	3.41962e-05	0	0	0	0	0	0.00201758	0	0	0	0	0	0	0	0	0	0	0	0	0	0	0	0	0	0	0	0	0	0	0	0	0	0	0	0	0	0	0	0	0
40	0	0	0	0	0	0.000205177	0	0	0	0.000205177	0	0	0	0	0	0.00099169	0	0	0	0	0	0	0	0	0	0	0	0	0	0	0	0	0	0	0	0	0	0	0	0	3.41962e-05	0	0	0	0	0	0	0	0
41	0	0	0	0.00157303	0	0	0	0	0	0	0	0	0	0.000170981	0	0	0	0	0	0	0	0	0	0	0	0	0	0	0	0	0	0	0	0	0	0	0	0	0	0	0	0	0	0	0	0	0	0	0
42	0	0	0.00099169	0	0	0	0	0	0	0	0.000136785	0.000102589	0	0	0	0	0	0	0	0	0	0	0	0	0	0	0	0	0	0	0	0	0	0	0	0	0	0	0	0	0.00099169	0	0	0	0	0	0	0	0
43	0	0	0	0	0	0.000136785	0	0	0	6.83924e-05	0	0	0	0	0	0.000957494	0	0	0	0	0	0	0	0	0	0	0	0	0	0	0	0	0	0	0	0	0	0	0	0	0	0	0	0	0	0	0	0	0
44	0	0	0	0	0	3.41962e-05	0	0	0	0	0	0	0	0	0	0.000683924	0	0	0	0	0	0	0	0	0	0	0	0	0	0	0	0	0	0	0	0	0	0	0	0	0	0	0	0	0	0	0	0	0
45	0	6.83924e-05	0	0	0	0	0.000239374	0	0	0	0	0	0	0	0.00106008	0	0	0	0	0	0	0	0	0	0	0	0	0	0	0	0	0	0	0	0	0	0	0	0	0	0	0	0	0	0	0	0	0	0
46	0	0	0	0	0	0	0	0	0	0	0	0	0	0	0	0	0	0	0	0	0	0	0	0	0	0	0	0	0	0	0	0	0	0	0	0	0	0	0	0	0	0	0	0	0	0	0	0	0
47	0	0	0	0	0	0	0	0	0	0	0	0	0	0	0	0	0	0	0	0	0	0	0	0	0	0	0	0	0	0	0	0	0	0	0	0	0	0	0	0	0	0	0	0	0	0	0	0	0
48	0	0	0	0	0	0	0	0	0	0	0	0	0	0	0	0	0	0	0	0	0	0	0	0	0	0	0	0	0	0	0	0	0	0	0	0	0	0	0	0	0	0	0	0	0	0	0	0	0
49	0	0	0	0	0	0	0	0	0	0	0	0	0	0	0	0	0	0	0	0	0	0	0	0	0	0	0	0	0	0	0	0	0	0	0	0	0	0	0	0	0	0	0	0	0	0	0	0	0
50	0	0	0	0	0	0	0	0	0	0	0	0	0	0	0	0	0	0	0	0	0	0	0	0	0	0	0	0	0	0	0	0	0	0	0	0	0	0	0	0	0	0	0	0	0	0	0	0	0
Sum	0	0.000923298	0.0171323	0.0137127	0	0.00393257	0.019697	0	0	0.00112848	0.00102589	0.00215436	0.00191499	0.00143624	0.00287248	0.0126184	0.000102589	0	3.41962e-05	3.41962e-05	0	3.41962e-05	0.000239374	0	0.000102589	0	0	0	0.000376158	3.41962e-05	3.41962e-05	0	3.41962e-05	6.83924e-05	3.41962e-05	0	3.41962e-05	0	3.41962e-05	0	0.0104982	0.000239374	6.83924e-05	3.41962e-05	3.41962e-05	6.83924e-05	3.41962e-05	0	0
[truncated: 110 more columns]

## Sheet: Context
Context	G/N	T/G	C/T	G/A	T/N	A/T	T/C	A/N	C/N	A/C	C/G	C/A	G/C	G/T	T/A	A/G	C/-	G/-	T/-	A/-	-/C	-/T	-/A	-/G
AAT		0	0	0		1	0			0	0	0	0	0	0	20	0	0	0	0	0	0	0	0
ATG		2	0	0		0	7			0	1	0	0	0	30	0	0	0	0	0	0	0	0	0
GTA		2	1	0		1	23			0	0	0	0	0	9	0	0	0	29	0	0	0	0	0
AGT		0	1	154		1	0			0	0	0	37	17	0	1	0	124	0	0	0	0	0	11
TAG		0	0	0		7	0			1	0	0	0	0	0	31	0	0	0	35	0	0	4	0
CTC		3	0	0		0	54			0	0	0	0	0	8	1	0	0	35	0	0	4	0	0
CGG		0	0	130		0	2			0	0	0	4	6	0	0	0	138	0	0	0	0	0	5
TTC		8	0	0		0	91			0	0	0	0	0	8	1	0	0	8	0	0	0	0	1
CCA		0	84	0		0	1			0	6	9	0	0	0	0	0	0	0	0	0	0	0	0
TCT		0	45	0		1	0			0	4	10	0	0	0	0	48	0	0	0	1	0	0	0
^CT		0	1	0		0	0			0	0	0	0	0	0	0	0	0	0	0	0	0	0	0
TAA		0	1	0		2	2			1	0	0	0	0	0	24	0	0	0	88	0	0	4	0
GAA		0	1	2		6	0			6	0	0	0	0	0	62	0	0	0	112	0	0	6	0
GCG		0	0	0		0	0			0	0	0	0	0	1	0	0	0	0	0	0	0	0	0
AAG		0	0	0		15	0			9	0	0	0	0	0	53	0	0	0	11	0	0	0	0
TCG		0	64	0		0	1			0	4	10	1	0	0	0	64	0	0	0	5	0	0	0
GGA		0	0	24		0	0			0	0	0	4	6	0	0	0	5	0	0	0	0	0	0
GAC		0	1	0		17	0			4	0	0	0	0	0	20	0	0	0	22	1	0	2	0
GTC		3	0	0		0	40			0	0	0	0	0	7	0	0	0	23	0	0	0	0	0
ACT		0	42	0		1	0			0	5	4	0	0	0	1	28	0	0	0	6	0	0	0
TCA		0	125	0		0	1			0	5	14	0	0	0	0	21	0	0	0	1	0	0	0
AGC		0	0	68		2	0			0	0	0	8	11	0	2	0	80	0	0	0	0	0	5
GCA		0	98	0		0	1			0	3	6	1	0	0	0	53	0	0	0	5	0	0	0
TCC		0	33	0		0	1			0	2	9	0	0	0	0	93	0	0	0	12	0	0	0
GTT		7	0	0		0	322			0	0	0	0	0	16	0	0	0	124	0	0	4	0	0
CAA		0	0	0		4	0			2	0	0	0	0	0	28	0	0	0	0	0	0	0	0
AAA		0	0	0		14	0			1	0	0	0	1	0	60	0	0	0	0	0	0	0	0
AGA		0	1	23		0	0			0	0	0	1	1	0	0	0	28	0	0	0	0	0	3
CAG		1	3	0		43	4			9	0	1	0	0	1	65	0	0	0	132	0	1	6	0
CTA		1	0	0		0	26			0	0	0	0	0	4	0	0	0	49	0	0	2	1	0

## Sheet: Context Normalized
Context	G/N	T/G	C/T	G/A	T/N	A/T	T/C	A/N	C/N	A/C	C/G	C/A	G/C	G/T	T/A	A/G	C/-	G/-	T/-	A/-	-/C	-/T	-/A	-/G
AAT		0	0	0		3.41962e-05	0			0	0	0	0	0	0	0.000683924	0	0	0	0	0	0	0	0
ATG		6.83924e-05	0	0		0	0.000239374			0	3.41962e-05	0	0	0	0.00102589	0	0	0	0	0	0	0	0	0
GTA		6.83924e-05	3.41962e-05	0		3.41962e-05	0.000786513			0	0	0	0	0	0.000307766	0	0	0	0.00099169	0	0	0	0	0
AGT		0	3.41962e-05	0.00526622		3.41962e-05	0			0	0	0	0.00126526	0.000581336	0	3.41962e-05	0	0.00424033	0	0	0	0	0	0.000376158
TAG		0	0	0		0.000239374	0			3.41962e-05	0	0	0	0	0	0.00106008	0	0	0	0.00119687	0	0	0.000136785	0
CTC		0.000102589	0	0		0	0.0018466			0	0	0	0	0	0.00027357	3.41962e-05	0	0	0.00119687	0	0	0.000136785	0	0
CGG		0	0	0.00444551		0	6.83924e-05			0	0	0	0.000136785	0.000205177	0	0	0	0.00471908	0	0	0	0	0	0.000170981
TTC		0.00027357	0	0		0	0.00311186			0	0	0	0	0	0.00027357	3.41962e-05	0	0	0.00027357	0	0	0	0	3.41962e-05
CCA		0	0.00287248	0		0	3.41962e-05			0	0.000205177	0.000307766	0	0	0	0	0	0	0	0	0	0	0	0
TCT		0	0.00153883	0		3.41962e-05	0			0	0.000136785	0.000341962	0	0	0	0	0.00164142	0	0	0	3.41962e-05	0	0	0
^CT		0	3.41962e-05	0		0	0			0	0	0	0	0	0	0	0	0	0	0	0	0	0	0
TAA		0	3.41962e-05	0		6.83924e-05	6.83924e-05			3.41962e-05	0	0	0	0	0	0.000820709	0	0	0	0.00300927	0	0	0.000136785	0
GAA		0	3.41962e-05	6.83924e-05		0.000205177	0			0.000205177	0	0	0	0	0	0.00212017	0	0	0	0.00382998	0	0	0.000205177	0
GCG		0	0	0		0	0			0	0	0	0	0	3.41962e-05	0	0	0	0	0	0	0	0	0
AAG		0	0	0		0.000512943	0			0.000307766	0	0	0	0	0	0.0018124	0	0	0	0.000376158	0	0	0	0
TCG		0	0.00218856	0		0	3.41962e-05			0	0.000136785	0.000341962	3.41962e-05	0	0	0	0.00218856	0	0	0	0.000170981	0	0	0
GGA		0	0	0.000820709		0	0			0	0	0	0.000136785	0.000205177	0	0	0	0.000170981	0	0	0	0	0	0
GAC		0	3.41962e-05	0		0.000581336	0			0.000136785	0	0	0	0	0	0.000683924	0	0	0	0.000752317	3.41962e-05	0	6.83924e-05	0
GTC		0.000102589	0	0		0	0.00136785			0	0	0	0	0	0.000239374	0	0	0	0.000786513	0	0	0	0	0
ACT		0	0.00143624	0		3.41962e-05	0			0	0.000170981	0.000136785	0	0	0	3.41962e-05	0.000957494	0	0	0	0.000205177	0	0	0
TCA		0	0.00427453	0		0	3.41962e-05			0	0.000170981	0.000478747	0	0	0	0	0.000718121	0	0	0	3.41962e-05	0	0	0
AGC		0	0	0.00232534		6.83924e-05	0			0	0	0	0.00027357	0.000376158	0	6.83924e-05	0	0.0027357	0	0	0	0	0	0.000170981
GCA		0	0.00335123	0		0	3.41962e-05			0	0.000102589	0.000205177	3.41962e-05	0	0	0	0.0018124	0	0	0	0.000170981	0	0	0
TCC		0	0.00112848	0		0	3.41962e-05			0	6.83924e-05	0.000307766	0	0	0	0	0.00318025	0	0	0	0.000410355	0	0	0
GTT		0.000239374	0	0		0	0.0110112			0	0	0	0	0	0.000547139	0	0	0	0.00424033	0	0	0.000136785	0	0
CAA		0	0	0		0.000136785	0			6.83924e-05	0	0	0	0	0	0.000957494	0	0	0	0	0	0	0	0
AAA		0	0	0		0.000478747	0			3.41962e-05	0	0	0	3.41962e-05	0	0.00205177	0	0	0	0	0	0	0	0
AGA		0	3.41962e-05	0.000786513		0	0			0	0	0	3.41962e-05	3.41962e-05	0	0	0	0.000957494	0	0	0	0	0	0.000102589
CAG		3.41962e-05	0.000102589	0		0.00147044	0.000136785			0.000307766	0	3.41962e-05	0	0	3.41962e-05	0.00222275	0	0	0	0.0045139	0	3.41962e-05	0.000205177	0
CTA		3.41962e-05	0	0		0	0.000889102			0	0	0	0	0	0.000136785	0	0	0	0.00167561	0	0	6.83924e-05	3.41962e-05	0
