# Supplementary material for: The Influence of the Capping Step During Solid-Phase Phosphoramidite Synthesis of Oligonucleotides on Synthetic Errors in Oligonucleotides
Source: Molecules. 2025 Dec 25;31(1):94. doi: 10.3390/molecules31010094 (PMC12786494; doi:10.3390/molecules31010094)
Supplement: Supplementary file 1 [file molecules-31-00094-s001.zip › 50bp_CVI.xls]

## Sheet: Summary
Total number of reads	74348
Number of mapped read pairs	49724
Number of read pairs with at least one unmapped read	24624
Number of read pairs with whole length	27057
Number of read pairs with almost whole length (up to -4 n.)	8850
Number of read pairs without errors	30603
Number of read pairs with errors	5304
Total number of sequence errors	14320
Total number of reads without start	7783
Total number of reads without end	24286

## Sheet: Positions and Type
Position	G/N	T/G	C/T	G/A	T/N	A/T	T/C	A/N	C/N	A/C	C/A	C/G	G/C	G/T	T/A	A/G	CAGT/-	TCGG/-	ACTC/-	AGTAGT/-	CAGTAG/-	CCAG/-	AGTAGTCT/-	CT/-	AAGTTCG/-	AGTAGTCTA/-	AGCA/-	GCAG/-	TCG/-	GTAGTCT/-	GTCTAAGTT/-	GTAG/-	TA/-	GTCTAAG/-	AGTAG/-	CTA/-	AGCAGACT/-	CCA/-	TCTA/-	ACT/-	TAGTCTA/-	CTCC/-	TCTAAGT/-	GTC/-	C/-	CA/-	CAGTAGT/-	GAC/-	CTC/-
1	0	0	0	0	0	0	0	0	0	0	0	0	0	0	0	0	0	0	0	0	0	0	0	0	0	0	0	0	0	0	0	0	0	0	0	0	0	0	0	0	0	0	0	0	0	0	0	0	0
2	0	0	0	0	0	0	0	0	0	0	0	0	0	0	0	0	0	0	0	0	0	0	0	0	0	0	0	0	0	0	0	0	0	0	0	0	0	0	0	0	0	0	0	0	0	0	0	0	0
3	0	0	0	0	0	0	0	0	0	0	0	0	0	0	0	0	0	0	0	0	0	0	0	0	0	0	0	0	0	0	0	0	0	0	0	0	0	0	0	0	0	0	0	0	0	0	0	0	0
4	0	0	0	0	0	0	0	0	0	0	0	0	0	0	0	0	0	0	0	0	0	0	0	0	0	0	0	0	0	0	0	0	0	0	0	0	0	0	0	0	0	0	0	0	0	0	0	0	0
5	0	0	0	0	0	0	0	0	0	0	0	0	0	0	0	0	0	0	0	0	0	0	0	0	0	0	0	0	0	0	0	0	0	0	0	0	0	0	0	0	0	0	0	0	0	0	0	0	0
6	0	0	124	0	0	0	0	0	0	0	5	3	0	0	0	0	0	0	0	0	0	0	0	0	0	0	0	0	0	0	0	0	0	0	0	0	0	0	0	0	0	0	0	0	0	0	0	0	0
7	0	0	0	0	0	15	0	0	0	0	0	0	0	0	0	21	0	0	0	0	0	0	0	0	0	0	0	0	0	0	0	0	0	0	0	0	0	0	0	0	0	0	0	0	0	0	0	0	0
8	1	0	0	29	0	0	0	0	0	0	0	0	3	2	0	0	0	0	0	0	0	0	0	0	0	0	0	0	0	0	0	0	0	0	0	0	0	0	0	0	0	0	0	0	0	0	0	0	0
9	0	7	0	0	0	0	430	0	0	0	0	0	0	0	8	0	0	0	0	0	0	0	0	0	0	0	0	0	0	0	0	0	0	0	0	0	0	0	0	0	0	0	0	0	0	0	0	0	0
10	0	8	0	0	0	0	103	0	0	0	0	0	0	0	11	0	0	0	0	0	0	0	0	0	0	0	0	0	0	0	0	0	0	0	0	0	0	0	0	0	0	0	0	0	0	0	0	0	0
11	0	0	213	0	0	0	0	0	0	0	6	3	0	0	0	0	0	0	0	0	0	0	0	0	0	0	0	0	0	0	0	0	0	0	0	0	0	0	0	0	0	0	0	0	5	2	0	0	0
12	0	0	0	0	0	12	0	0	0	3	0	0	0	0	0	23	0	0	0	0	0	0	0	0	0	0	1	0	0	0	0	0	0	0	0	0	0	0	0	0	0	0	0	0	0	0	0	0	0
13	0	0	0	69	0	0	0	0	0	0	0	0	29	8	0	0	0	0	0	0	0	0	0	0	0	0	0	4	0	0	0	0	0	0	0	0	0	0	0	0	0	0	0	0	0	0	0	0	0
14	0	0	198	0	0	0	0	0	0	0	7	5	0	0	0	0	0	0	0	0	0	0	0	0	0	0	0	0	0	0	0	0	0	0	0	0	0	0	0	0	0	0	0	0	4	2	0	0	0
15	0	0	0	0	0	11	0	0	0	5	0	0	0	0	0	21	0	0	0	0	0	0	0	0	0	0	0	0	0	0	0	0	0	0	0	0	0	0	0	0	0	0	0	0	0	0	0	0	0
16	0	0	0	89	0	0	0	0	0	0	0	0	0	1	0	0	0	0	0	0	0	0	0	0	0	0	0	0	0	0	0	0	0	0	0	0	0	0	0	0	0	0	0	0	0	0	0	2	0
17	0	0	0	0	0	23	0	0	0	2	0	0	0	0	0	30	0	0	1	0	0	0	0	0	0	0	0	0	0	0	0	0	0	0	0	0	0	0	0	2	0	0	0	0	0	0	0	0	0
18	0	0	104	0	0	0	0	0	0	0	13	10	0	0	0	0	0	0	0	0	0	0	0	5	0	0	0	0	0	0	0	0	0	0	0	0	0	0	0	0	0	2	0	0	18	0	0	0	2
19	0	9	0	0	0	0	104	0	0	0	0	0	0	0	11	0	0	0	0	0	0	0	0	0	0	0	0	0	0	0	0	0	0	0	0	0	0	1	0	0	0	0	0	0	0	0	0	0	0
20	0	0	99	0	0	0	0	0	0	0	10	3	0	0	0	0	0	0	0	0	0	3	0	0	0	0	0	0	0	0	0	0	0	0	0	0	0	2	0	0	0	0	0	0	56	0	0	0	0
21	0	0	170	0	0	0	0	0	0	0	11	6	0	0	0	0	1	0	0	0	0	0	0	0	0	0	0	0	0	0	0	0	0	0	0	0	0	0	0	0	0	0	0	0	0	3	3	0	0
22	0	0	0	0	0	33	0	0	0	5	0	0	0	0	0	35	0	0	0	0	0	0	1	0	0	1	0	0	0	0	0	0	0	0	1	0	0	0	0	0	0	0	0	0	0	0	0	0	0
23	4	0	0	169	0	0	0	0	0	0	0	0	14	16	0	0	0	0	0	0	0	0	0	0	0	0	0	0	0	0	0	3	0	0	0	0	0	0	0	0	0	0	0	0	0	0	0	0	0
24	0	5	0	0	0	0	58	0	0	0	0	0	0	0	12	0	0	0	0	0	0	0	0	0	0	0	0	0	0	0	0	0	1	0	0	0	0	0	1	0	0	0	0	0	0	0	0	0	0
25	0	0	0	0	0	15	0	0	0	3	0	0	0	0	0	50	0	0	0	0	0	0	0	0	0	0	0	0	0	0	0	0	0	0	0	0	0	0	0	0	0	0	0	0	1	0	0	0	0
26	0	0	0	175	0	0	0	0	0	0	0	0	26	15	0	0	0	0	0	0	0	0	0	0	0	0	0	0	0	0	0	0	0	1	0	0	0	0	0	0	0	0	0	2	0	0	0	0	0
27	0	6	0	0	0	0	46	0	0	0	0	0	0	0	18	0	0	0	0	0	0	0	0	0	0	0	0	0	0	0	0	0	0	0	0	0	0	0	2	0	0	0	1	0	0	0	0	0	0
28	0	0	147	0	0	0	0	0	0	0	21	16	0	0	0	0	0	0	0	0	0	0	0	0	0	0	0	0	0	0	0	0	0	0	0	2	0	0	0	0	0	0	0	0	24	0	0	0	0
29	0	2	0	0	0	0	26	0	0	0	0	0	0	0	10	0	0	0	0	0	0	0	0	0	0	0	0	0	0	0	0	0	2	0	0	0	0	0	0	0	0	0	0	0	0	0	0	0	0
30	0	0	0	0	0	7	0	0	0	3	0	0	0	0	0	37	0	0	0	0	0	0	0	0	1	0	0	0	0	0	0	0	0	0	0	0	0	0	0	0	0	0	0	0	0	0	0	0	0
31	0	0	0	0	0	18	0	0	0	3	0	0	0	0	0	43	0	0	0	0	0	0	0	0	0	0	0	0	0	0	0	0	0	0	0	0	0	0	0	0	0	0	0	0	0	0	0	0	0
32	0	0	0	188	0	0	0	0	0	0	0	0	8	4	0	0	0	0	0	0	0	0	0	0	0	0	0	0	0	0	0	0	0	0	0	0	0	0	0	0	0	0	0	0	0	0	0	0	0
33	0	4	0	0	0	0	71	0	0	0	0	0	0	0	17	0	0	0	0	0	0	0	0	0	0	0	0	0	0	0	0	0	0	0	0	0	0	0	0	0	0	0	0	0	0	0	0	0	0
34	0	9	0	0	0	0	31	0	0	0	0	0	0	0	2	0	0	0	0	0	0	0	0	0	0	0	0	0	1	0	0	0	0	0	0	0	0	0	0	0	0	0	0	0	0	0	0	0	0
35	0	0	131	0	0	0	0	0	0	0	8	7	0	0	0	0	0	0	0	0	0	0	0	0	0	0	0	0	0	0	0	0	0	0	0	0	0	0	0	0	0	0	0	0	7	0	0	0	0
36	0	0	0	310	0	0	0	0	0	0	0	0	10	12	0	0	0	0	0	0	0	0	0	0	0	0	0	0	0	0	0	0	0	0	0	0	0	0	0	0	0	0	0	0	0	0	0	0	0
37	0	0	0	119	0	0	0	0	0	0	0	0	3	10	0	0	0	0	0	0	0	0	0	0	0	0	0	0	0	0	0	0	0	0	0	0	0	0	0	0	0	0	0	0	0	0	0	0	0
38	0	0	0	0	0	10	0	0	0	9	0	0	0	0	0	101	0	0	0	0	0	0	0	0	0	0	0	0	0	0	0	0	0	0	0	0	0	0	0	0	0	0	0	0	0	0	0	0	0
39	0	0	0	0	0	19	0	0	0	6	0	0	0	0	0	97	0	0	0	0	0	0	0	0	0	0	0	0	0	0	0	0	0	0	0	0	0	0	0	0	0	0	0	0	0	0	0	0	0
40	0	0	0	0	0	11	0	1	0	6	0	0	0	0	0	71	0	0	0	0	0	0	0	0	0	0	0	0	0	0	0	0	0	0	0	0	0	0	0	0	0	0	0	0	0	0	0	0	0
41	0	0	0	178	0	0	0	0	0	0	0	0	8	12	0	0	0	0	0	0	0	0	0	0	0	0	0	0	0	0	0	0	0	0	0	0	0	0	0	0	0	0	0	0	1	0	0	0	0
42	0	0	48	0	0	0	0	0	0	0	1	6	0	0	0	0	0	0	0	0	0	0	0	0	0	0	0	0	0	0	0	0	0	0	0	0	0	0	0	0	0	0	0	0	14	0	0	0	0
43	0	0	0	0	0	7	0	0	0	6	0	0	0	0	0	46	0	0	0	0	0	0	0	0	0	0	0	0	0	0	0	0	0	0	0	0	0	0	0	0	0	0	0	0	0	0	0	0	0
44	0	0	0	0	0	5	0	0	0	7	0	0	0	0	0	47	0	0	0	0	0	0	0	0	0	0	0	0	0	0	0	0	0	0	0	0	0	0	0	0	0	0	0	0	0	0	0	0	0
45	0	10	0	0	0	0	27	0	0	0	0	0	0	0	45	0	0	0	0	0	0	0	0	0	0	0	0	0	0	0	0	0	0	0	0	0	0	0	0	0	0	0	0	0	0	0	0	0	0
46	0	0	0	0	0	0	0	0	0	0	0	0	0	0	0	0	0	0	0	0	0	0	0	0	0	0	0	0	0	0	0	0	0	0	0	0	0	0	0	0	0	0	0	0	0	0	0	0	0
47	1	0	0	0	0	0	0	0	0	0	0	0	0	0	0	0	0	0	0	0	0	0	0	0	0	0	0	0	0	0	0	0	0	0	0	0	0	0	0	0	0	0	0	0	0	0	0	0	0
48	0	0	0	0	0	0	0	0	0	0	0	0	0	0	0	0	0	0	0	0	0	0	0	0	0	0	0	0	0	0	0	0	0	0	0	0	0	0	0	0	0	0	0	0	0	0	0	0	0
49	0	0	0	0	0	0	0	0	0	0	0	0	0	0	0	0	0	0	0	0	0	0	0	0	0	0	0	0	0	0	0	0	0	0	0	0	0	0	0	0	0	0	0	0	0	0	0	0	0
50	0	0	0	0	0	0	0	0	0	0	0	0	0	0	0	0	0	0	0	0	0	0	0	0	0	0	0	0	0	0	0	0	0	0	0	0	0	0	0	0	0	0	0	0	0	0	0	0	0
Sum	6	60	1234	1326	0	186	896	1	0	58	82	59	101	80	134	622	1	0	1	0	0	3	1	5	1	1	1	4	1	0	0	3	3	1	1	2	0	3	3	2	0	2	1	2	130	7	3	2	2
[truncated: 113 more columns]

## Sheet: Position and Type Normalized
Position	G/N	T/G	C/T	G/A	T/N	A/T	T/C	A/N	C/N	A/C	C/A	C/G	G/C	G/T	T/A	A/G	CAGT/-	TCGG/-	ACTC/-	AGTAGT/-	CAGTAG/-	CCAG/-	AGTAGTCT/-	CT/-	AAGTTCG/-	AGTAGTCTA/-	AGCA/-	GCAG/-	TCG/-	GTAGTCT/-	GTCTAAGTT/-	GTAG/-	TA/-	GTCTAAG/-	AGTAG/-	CTA/-	AGCAGACT/-	CCA/-	TCTA/-	ACT/-	TAGTCTA/-	CTCC/-	TCTAAGT/-	GTC/-	C/-	CA/-	CAGTAGT/-	GAC/-	CTC/-
1	0	0	0	0	0	0	0	0	0	0	0	0	0	0	0	0	0	0	0	0	0	0	0	0	0	0	0	0	0	0	0	0	0	0	0	0	0	0	0	0	0	0	0	0	0	0	0	0	0
2	0	0	0	0	0	0	0	0	0	0	0	0	0	0	0	0	0	0	0	0	0	0	0	0	0	0	0	0	0	0	0	0	0	0	0	0	0	0	0	0	0	0	0	0	0	0	0	0	0
3	0	0	0	0	0	0	0	0	0	0	0	0	0	0	0	0	0	0	0	0	0	0	0	0	0	0	0	0	0	0	0	0	0	0	0	0	0	0	0	0	0	0	0	0	0	0	0	0	0
4	0	0	0	0	0	0	0	0	0	0	0	0	0	0	0	0	0	0	0	0	0	0	0	0	0	0	0	0	0	0	0	0	0	0	0	0	0	0	0	0	0	0	0	0	0	0	0	0	0
5	0	0	0	0	0	0	0	0	0	0	0	0	0	0	0	0	0	0	0	0	0	0	0	0	0	0	0	0	0	0	0	0	0	0	0	0	0	0	0	0	0	0	0	0	0	0	0	0	0
6	0	0	0.00345337	0	0	0	0	0	0	0	0.000139249	8.35492e-05	0	0	0	0	0	0	0	0	0	0	0	0	0	0	0	0	0	0	0	0	0	0	0	0	0	0	0	0	0	0	0	0	0	0	0	0	0
7	0	0	0	0	0	0.000417746	0	0	0	0	0	0	0	0	0	0.000584844	0	0	0	0	0	0	0	0	0	0	0	0	0	0	0	0	0	0	0	0	0	0	0	0	0	0	0	0	0	0	0	0	0
8	2.78497e-05	0	0	0.000807642	0	0	0	0	0	0	0	0	8.35492e-05	5.56994e-05	0	0	0	0	0	0	0	0	0	0	0	0	0	0	0	0	0	0	0	0	0	0	0	0	0	0	0	0	0	0	0	0	0	0	0
9	0	0.000194948	0	0	0	0	0.0119754	0	0	0	0	0	0	0	0.000222798	0	0	0	0	0	0	0	0	0	0	0	0	0	0	0	0	0	0	0	0	0	0	0	0	0	0	0	0	0	0	0	0	0	0
10	0	0.000222798	0	0	0	0	0.00286852	0	0	0	0	0	0	0	0.000306347	0	0	0	0	0	0	0	0	0	0	0	0	0	0	0	0	0	0	0	0	0	0	0	0	0	0	0	0	0	0	0	0	0	0
11	0	0	0.00593199	0	0	0	0	0	0	0	0.000167098	8.35492e-05	0	0	0	0	0	0	0	0	0	0	0	0	0	0	0	0	0	0	0	0	0	0	0	0	0	0	0	0	0	0	0	0	0.000139249	5.56994e-05	0	0	0
12	0	0	0	0	0	0.000334197	0	0	0	8.35492e-05	0	0	0	0	0	0.000640544	0	0	0	0	0	0	0	0	0	0	2.78497e-05	0	0	0	0	0	0	0	0	0	0	0	0	0	0	0	0	0	0	0	0	0	0
13	0	0	0	0.00192163	0	0	0	0	0	0	0	0	0.000807642	0.000222798	0	0	0	0	0	0	0	0	0	0	0	0	0	0.000111399	0	0	0	0	0	0	0	0	0	0	0	0	0	0	0	0	0	0	0	0	0
14	0	0	0.00551425	0	0	0	0	0	0	0	0.000194948	0.000139249	0	0	0	0	0	0	0	0	0	0	0	0	0	0	0	0	0	0	0	0	0	0	0	0	0	0	0	0	0	0	0	0	0.000111399	5.56994e-05	0	0	0
15	0	0	0	0	0	0.000306347	0	0	0	0.000139249	0	0	0	0	0	0.000584844	0	0	0	0	0	0	0	0	0	0	0	0	0	0	0	0	0	0	0	0	0	0	0	0	0	0	0	0	0	0	0	0	0
16	0	0	0	0.00247863	0	0	0	0	0	0	0	0	0	2.78497e-05	0	0	0	0	0	0	0	0	0	0	0	0	0	0	0	0	0	0	0	0	0	0	0	0	0	0	0	0	0	0	0	0	0	5.56994e-05	0
17	0	0	0	0	0	0.000640544	0	0	0	5.56994e-05	0	0	0	0	0	0.000835492	0	0	2.78497e-05	0	0	0	0	0	0	0	0	0	0	0	0	0	0	0	0	0	0	0	0	5.56994e-05	0	0	0	0	0	0	0	0	0
18	0	0	0.00289637	0	0	0	0	0	0	0	0.000362046	0.000278497	0	0	0	0	0	0	0	0	0	0	0	0.000139249	0	0	0	0	0	0	0	0	0	0	0	0	0	0	0	0	0	5.56994e-05	0	0	0.000501295	0	0	0	5.56994e-05
19	0	0.000250648	0	0	0	0	0.00289637	0	0	0	0	0	0	0	0.000306347	0	0	0	0	0	0	0	0	0	0	0	0	0	0	0	0	0	0	0	0	0	0	2.78497e-05	0	0	0	0	0	0	0	0	0	0	0
20	0	0	0.00275712	0	0	0	0	0	0	0	0.000278497	8.35492e-05	0	0	0	0	0	0	0	0	0	8.35492e-05	0	0	0	0	0	0	0	0	0	0	0	0	0	0	0	5.56994e-05	0	0	0	0	0	0	0.00155958	0	0	0	0
21	0	0	0.00473445	0	0	0	0	0	0	0	0.000306347	0.000167098	0	0	0	0	2.78497e-05	0	0	0	0	0	0	0	0	0	0	0	0	0	0	0	0	0	0	0	0	0	0	0	0	0	0	0	0	8.35492e-05	8.35492e-05	0	0
22	0	0	0	0	0	0.000919041	0	0	0	0.000139249	0	0	0	0	0	0.00097474	0	0	0	0	0	0	2.78497e-05	0	0	2.78497e-05	0	0	0	0	0	0	0	0	2.78497e-05	0	0	0	0	0	0	0	0	0	0	0	0	0	0
23	0.000111399	0	0	0.0047066	0	0	0	0	0	0	0	0	0.000389896	0.000445596	0	0	0	0	0	0	0	0	0	0	0	0	0	0	0	0	0	8.35492e-05	0	0	0	0	0	0	0	0	0	0	0	0	0	0	0	0	0
24	0	0.000139249	0	0	0	0	0.00161528	0	0	0	0	0	0	0	0.000334197	0	0	0	0	0	0	0	0	0	0	0	0	0	0	0	0	0	2.78497e-05	0	0	0	0	0	2.78497e-05	0	0	0	0	0	0	0	0	0	0
25	0	0	0	0	0	0.000417746	0	0	0	8.35492e-05	0	0	0	0	0	0.00139249	0	0	0	0	0	0	0	0	0	0	0	0	0	0	0	0	0	0	0	0	0	0	0	0	0	0	0	0	2.78497e-05	0	0	0	0
26	0	0	0	0.0048737	0	0	0	0	0	0	0	0	0.000724093	0.000417746	0	0	0	0	0	0	0	0	0	0	0	0	0	0	0	0	0	0	0	2.78497e-05	0	0	0	0	0	0	0	0	0	5.56994e-05	0	0	0	0	0
27	0	0.000167098	0	0	0	0	0.00128109	0	0	0	0	0	0	0	0.000501295	0	0	0	0	0	0	0	0	0	0	0	0	0	0	0	0	0	0	0	0	0	0	0	5.56994e-05	0	0	0	2.78497e-05	0	0	0	0	0	0
28	0	0	0.00409391	0	0	0	0	0	0	0	0.000584844	0.000445596	0	0	0	0	0	0	0	0	0	0	0	0	0	0	0	0	0	0	0	0	0	0	0	5.56994e-05	0	0	0	0	0	0	0	0	0.000668393	0	0	0	0
29	0	5.56994e-05	0	0	0	0	0.000724093	0	0	0	0	0	0	0	0.000278497	0	0	0	0	0	0	0	0	0	0	0	0	0	0	0	0	0	5.56994e-05	0	0	0	0	0	0	0	0	0	0	0	0	0	0	0	0
30	0	0	0	0	0	0.000194948	0	0	0	8.35492e-05	0	0	0	0	0	0.00103044	0	0	0	0	0	0	0	0	2.78497e-05	0	0	0	0	0	0	0	0	0	0	0	0	0	0	0	0	0	0	0	0	0	0	0	0
31	0	0	0	0	0	0.000501295	0	0	0	8.35492e-05	0	0	0	0	0	0.00119754	0	0	0	0	0	0	0	0	0	0	0	0	0	0	0	0	0	0	0	0	0	0	0	0	0	0	0	0	0	0	0	0	0
32	0	0	0	0.00523575	0	0	0	0	0	0	0	0	0.000222798	0.000111399	0	0	0	0	0	0	0	0	0	0	0	0	0	0	0	0	0	0	0	0	0	0	0	0	0	0	0	0	0	0	0	0	0	0	0
33	0	0.000111399	0	0	0	0	0.00197733	0	0	0	0	0	0	0	0.000473445	0	0	0	0	0	0	0	0	0	0	0	0	0	0	0	0	0	0	0	0	0	0	0	0	0	0	0	0	0	0	0	0	0	0
34	0	0.000250648	0	0	0	0	0.000863341	0	0	0	0	0	0	0	5.56994e-05	0	0	0	0	0	0	0	0	0	0	0	0	0	2.78497e-05	0	0	0	0	0	0	0	0	0	0	0	0	0	0	0	0	0	0	0	0
35	0	0	0.00364831	0	0	0	0	0	0	0	0.000222798	0.000194948	0	0	0	0	0	0	0	0	0	0	0	0	0	0	0	0	0	0	0	0	0	0	0	0	0	0	0	0	0	0	0	0	0.000194948	0	0	0	0
36	0	0	0	0.00863341	0	0	0	0	0	0	0	0	0.000278497	0.000334197	0	0	0	0	0	0	0	0	0	0	0	0	0	0	0	0	0	0	0	0	0	0	0	0	0	0	0	0	0	0	0	0	0	0	0
37	0	0	0	0.00331412	0	0	0	0	0	0	0	0	8.35492e-05	0.000278497	0	0	0	0	0	0	0	0	0	0	0	0	0	0	0	0	0	0	0	0	0	0	0	0	0	0	0	0	0	0	0	0	0	0	0
38	0	0	0	0	0	0.000278497	0	0	0	0.000250648	0	0	0	0	0	0.00281282	0	0	0	0	0	0	0	0	0	0	0	0	0	0	0	0	0	0	0	0	0	0	0	0	0	0	0	0	0	0	0	0	0
39	0	0	0	0	0	0.000529145	0	0	0	0.000167098	0	0	0	0	0	0.00270142	0	0	0	0	0	0	0	0	0	0	0	0	0	0	0	0	0	0	0	0	0	0	0	0	0	0	0	0	0	0	0	0	0
40	0	0	0	0	0	0.000306347	0	2.78497e-05	0	0.000167098	0	0	0	0	0	0.00197733	0	0	0	0	0	0	0	0	0	0	0	0	0	0	0	0	0	0	0	0	0	0	0	0	0	0	0	0	0	0	0	0	0
41	0	0	0	0.00495725	0	0	0	0	0	0	0	0	0.000222798	0.000334197	0	0	0	0	0	0	0	0	0	0	0	0	0	0	0	0	0	0	0	0	0	0	0	0	0	0	0	0	0	0	2.78497e-05	0	0	0	0
42	0	0	0.00133679	0	0	0	0	0	0	0	2.78497e-05	0.000167098	0	0	0	0	0	0	0	0	0	0	0	0	0	0	0	0	0	0	0	0	0	0	0	0	0	0	0	0	0	0	0	0	0.000389896	0	0	0	0
43	0	0	0	0	0	0.000194948	0	0	0	0.000167098	0	0	0	0	0	0.00128109	0	0	0	0	0	0	0	0	0	0	0	0	0	0	0	0	0	0	0	0	0	0	0	0	0	0	0	0	0	0	0	0	0
44	0	0	0	0	0	0.000139249	0	0	0	0.000194948	0	0	0	0	0	0.00130894	0	0	0	0	0	0	0	0	0	0	0	0	0	0	0	0	0	0	0	0	0	0	0	0	0	0	0	0	0	0	0	0	0
45	0	0.000278497	0	0	0	0	0.000751943	0	0	0	0	0	0	0	0.00125324	0	0	0	0	0	0	0	0	0	0	0	0	0	0	0	0	0	0	0	0	0	0	0	0	0	0	0	0	0	0	0	0	0	0
46	0	0	0	0	0	0	0	0	0	0	0	0	0	0	0	0	0	0	0	0	0	0	0	0	0	0	0	0	0	0	0	0	0	0	0	0	0	0	0	0	0	0	0	0	0	0	0	0	0
47	2.78497e-05	0	0	0	0	0	0	0	0	0	0	0	0	0	0	0	0	0	0	0	0	0	0	0	0	0	0	0	0	0	0	0	0	0	0	0	0	0	0	0	0	0	0	0	0	0	0	0	0
48	0	0	0	0	0	0	0	0	0	0	0	0	0	0	0	0	0	0	0	0	0	0	0	0	0	0	0	0	0	0	0	0	0	0	0	0	0	0	0	0	0	0	0	0	0	0	0	0	0
49	0	0	0	0	0	0	0	0	0	0	0	0	0	0	0	0	0	0	0	0	0	0	0	0	0	0	0	0	0	0	0	0	0	0	0	0	0	0	0	0	0	0	0	0	0	0	0	0	0
50	0	0	0	0	0	0	0	0	0	0	0	0	0	0	0	0	0	0	0	0	0	0	0	0	0	0	0	0	0	0	0	0	0	0	0	0	0	0	0	0	0	0	0	0	0	0	0	0	0
Sum	0.000167098	0.00167098	0.0343666	0.0369287	0	0.00518005	0.0249534	2.78497e-05	0	0.00161528	0.00228368	0.00164313	0.00281282	0.00222798	0.00373186	0.0173225	2.78497e-05	0	2.78497e-05	0	0	8.35492e-05	2.78497e-05	0.000139249	2.78497e-05	2.78497e-05	2.78497e-05	0.000111399	2.78497e-05	0	0	8.35492e-05	8.35492e-05	2.78497e-05	2.78497e-05	5.56994e-05	0	8.35492e-05	8.35492e-05	5.56994e-05	0	5.56994e-05	2.78497e-05	5.56994e-05	0.00362046	0.000194948	8.35492e-05	5.56994e-05	5.56994e-05
[truncated: 113 more columns]

## Sheet: Context
Context	G/N	T/G	C/T	G/A	T/N	A/T	T/C	A/N	C/N	A/C	C/A	C/G	G/C	G/T	T/A	A/G	C/-	G/-	T/-	A/-	-/C	-/T	-/A	-/G
AAT	0	0	0	1		5	0	0		7	0	0	0	0	0	46	0	0	0	0	0	0	0	0
ATG	0	10	0	0		0	26	0		0	0	0	0	0	45	2	0	0	0	0	0	0	0	0
GGC	1	0	0	0		0	1	0		0	0	0	0	0	0	0	0	0	0	0	0	0	0	0
GTA	0	5	1	1		0	56	0		0	0	0	0	0	12	0	0	0	8	0	1	5	0	0
AGT	5	0	2	549		1	1	0		0	0	0	50	37	0	3	0	81	0	0	1	0	0	27
TAG	0	0	0	0		15	1	0		3	0	0	0	0	0	48	0	0	0	7	0	0	4	0
CTC	0	9	3	0		0	102	0		0	0	0	0	0	11	1	0	0	8	0	0	1	0	0
CGG	0	0	0	308		0	0	0		0	0	0	10	12	0	0	0	67	0	0	0	0	1	16
TTC	0	16	0	0		0	135	0		0	0	0	0	0	12	0	0	0	0	0	0	0	0	0
CCA	0	0	167	0		0	0	0		0	11	6	0	0	0	1	0	0	0	0	0	2	0	0
TCT	0	0	144	1		0	0	0		0	20	16	0	0	0	0	25	0	0	0	11	0	0	0
TAA	0	0	0	0		6	0	0		3	0	0	0	0	0	36	0	0	0	30	0	0	8	0
GAA	0	0	1	2		9	0	0		9	0	0	0	0	0	101	0	0	0	41	0	0	16	0
AAG	0	0	1	1		30	0	1		9	0	0	0	1	0	118	0	0	0	2	0	0	0	0
GAC	0	0	2	2		23	0	0		2	0	0	0	0	0	29	0	0	0	3	0	0	7	0
GGA	0	0	1	116		0	1	0		0	0	0	3	9	0	0	0	3	0	0	0	0	0	0
TCG	0	0	129	4		0	2	0		0	8	7	0	0	0	0	7	0	0	0	11	0	0	0
GTC	0	6	0	2		0	47	0		0	0	0	1	0	18	0	0	0	8	0	0	2	0	0
TCA	0	1	335	0		0	2	0		0	11	6	0	0	1	0	5	0	0	0	11	0	0	0
ACT	0	0	100	0		0	0	0		0	13	10	0	0	0	0	18	0	0	0	6	0	0	0
AGC	0	0	0	243		1	0	0		0	0	0	37	20	0	0	0	36	0	0	0	0	0	24
GCA	0	0	242	2		1	0	0		0	8	11	0	0	0	0	19	0	0	0	15	0	0	1
TCC	0	0	97	0		0	0	0		0	10	3	0	0	0	0	56	0	0	0	19	0	0	0
GTT	0	11	0	1		0	493	0		0	0	0	0	0	25	0	0	0	59	0	0	20	0	0
CAA	0	0	0	0		7	0	0		6	0	0	0	0	0	45	0	0	0	0	0	0	0	0
AAA	0	0	0	3		19	0	0		6	0	0	0	0	0	94	0	0	0	0	0	0	0	0
AGA	0	0	1	87		0	0	0		0	0	0	0	1	0	0	0	18	0	0	0	0	0	3
CAG	0	0	6	1		69	4	0		13	0	0	0	0	0	98	0	0	0	14	0	0	14	0
CTA	0	2	2	2		0	25	0		0	1	0	0	0	10	0	0	0	8	0	0	3	0	0

## Sheet: Context Normalized
Context	G/N	T/G	C/T	G/A	T/N	A/T	T/C	A/N	C/N	A/C	C/A	C/G	G/C	G/T	T/A	A/G	C/-	G/-	T/-	A/-	-/C	-/T	-/A	-/G
AAT	0	0	0	2.78497e-05		0.000139249	0	0		0.000194948	0	0	0	0	0	0.00128109	0	0	0	0	0	0	0	0
ATG	0	0.000278497	0	0		0	0.000724093	0		0	0	0	0	0	0.00125324	5.56994e-05	0	0	0	0	0	0	0	0
GGC	2.78497e-05	0	0	0		0	2.78497e-05	0		0	0	0	0	0	0	0	0	0	0	0	0	0	0	0
GTA	0	0.000139249	2.78497e-05	2.78497e-05		0	0.00155958	0		0	0	0	0	0	0.000334197	0	0	0	0.000222798	0	2.78497e-05	0.000139249	0	0
AGT	0.000139249	0	5.56994e-05	0.0152895		2.78497e-05	2.78497e-05	0		0	0	0	0.00139249	0.00103044	0	8.35492e-05	0	0.00225583	0	0	2.78497e-05	0	0	0.000751943
TAG	0	0	0	0		0.000417746	2.78497e-05	0		8.35492e-05	0	0	0	0	0	0.00133679	0	0	0	0.000194948	0	0	0.000111399	0
CTC	0	0.000250648	8.35492e-05	0		0	0.00284067	0		0	0	0	0	0	0.000306347	2.78497e-05	0	0	0.000222798	0	0	2.78497e-05	0	0
CGG	0	0	0	0.00857771		0	0	0		0	0	0	0.000278497	0.000334197	0	0	0	0.00186593	0	0	0	0	2.78497e-05	0.000445596
TTC	0	0.000445596	0	0		0	0.00375971	0		0	0	0	0	0	0.000334197	0	0	0	0	0	0	0	0	0
CCA	0	0	0.0046509	0		0	0	0		0	0.000306347	0.000167098	0	0	0	2.78497e-05	0	0	0	0	0	5.56994e-05	0	0
TCT	0	0	0.00401036	2.78497e-05		0	0	0		0	0.000556994	0.000445596	0	0	0	0	0.000696243	0	0	0	0.000306347	0	0	0
TAA	0	0	0	0		0.000167098	0	0		8.35492e-05	0	0	0	0	0	0.00100259	0	0	0	0.000835492	0	0	0.000222798	0
GAA	0	0	2.78497e-05	5.56994e-05		0.000250648	0	0		0.000250648	0	0	0	0	0	0.00281282	0	0	0	0.00114184	0	0	0.000445596	0
AAG	0	0	2.78497e-05	2.78497e-05		0.000835492	0	2.78497e-05		0.000250648	0	0	0	2.78497e-05	0	0.00328627	0	0	0	5.56994e-05	0	0	0	0
GAC	0	0	5.56994e-05	5.56994e-05		0.000640544	0	0		5.56994e-05	0	0	0	0	0	0.000807642	0	0	0	8.35492e-05	0	0	0.000194948	0
GGA	0	0	2.78497e-05	0.00323057		0	2.78497e-05	0		0	0	0	8.35492e-05	0.000250648	0	0	0	8.35492e-05	0	0	0	0	0	0
TCG	0	0	0.00359261	0.000111399		0	5.56994e-05	0		0	0.000222798	0.000194948	0	0	0	0	0.000194948	0	0	0	0.000306347	0	0	0
GTC	0	0.000167098	0	5.56994e-05		0	0.00130894	0		0	0	0	2.78497e-05	0	0.000501295	0	0	0	0.000222798	0	0	5.56994e-05	0	0
TCA	0	2.78497e-05	0.00932966	0		0	5.56994e-05	0		0	0.000306347	0.000167098	0	0	2.78497e-05	0	0.000139249	0	0	0	0.000306347	0	0	0
ACT	0	0	0.00278497	0		0	0	0		0	0.000362046	0.000278497	0	0	0	0	0.000501295	0	0	0	0.000167098	0	0	0
AGC	0	0	0	0.00676748		2.78497e-05	0	0		0	0	0	0.00103044	0.000556994	0	0	0	0.00100259	0	0	0	0	0	0.000668393
GCA	0	0	0.00673963	5.56994e-05		2.78497e-05	0	0		0	0.000222798	0.000306347	0	0	0	0	0.000529145	0	0	0	0.000417746	0	0	2.78497e-05
TCC	0	0	0.00270142	0		0	0	0		0	0.000278497	8.35492e-05	0	0	0	0	0.00155958	0	0	0	0.000529145	0	0	0
GTT	0	0.000306347	0	2.78497e-05		0	0.0137299	0		0	0	0	0	0	0.000696243	0	0	0	0.00164313	0	0	0.000556994	0	0
CAA	0	0	0	0		0.000194948	0	0		0.000167098	0	0	0	0	0	0.00125324	0	0	0	0	0	0	0	0
AAA	0	0	0	8.35492e-05		0.000529145	0	0		0.000167098	0	0	0	0	0	0.00261787	0	0	0	0	0	0	0	0
AGA	0	0	2.78497e-05	0.00242293		0	0	0		0	0	0	0	2.78497e-05	0	0	0	0.000501295	0	0	0	0	0	8.35492e-05
CAG	0	0	0.000167098	2.78497e-05		0.00192163	0.000111399	0		0.000362046	0	0	0	0	0	0.00272927	0	0	0	0.000389896	0	0	0.000389896	0
CTA	0	5.56994e-05	5.56994e-05	5.56994e-05		0	0.000696243	0		0	2.78497e-05	0	0	0	0.000278497	0	0	0	0.000222798	0	0	8.35492e-05	0	0
