# Supplementary material for: The Influence of the Capping Step During Solid-Phase Phosphoramidite Synthesis of Oligonucleotides on Synthetic Errors in Oligonucleotides
Source: Molecules. 2025 Dec 25;31(1):94. doi: 10.3390/molecules31010094 (PMC12786494; doi:10.3390/molecules31010094)
Supplement: Supplementary file 1 [file molecules-31-00094-s001.zip › 50bp_CVII.xls]

## Sheet: Summary
Total number of reads	57319
Number of mapped read pairs	31385
Number of read pairs with at least one unmapped read	25934
Number of read pairs with whole length	20600
Number of read pairs with almost whole length (up to -4 n.)	6215
Number of read pairs without errors	19567
Number of read pairs with errors	7248
Total number of sequence errors	11130
Total number of reads without start	4797
Total number of reads without end	10767

## Sheet: Positions and Type
Position	G/N	T/G	C/T	G/A	T/N	A/T	T/C	A/N	C/N	A/C	C/G	C/A	G/C	G/T	T/A	A/G	CAGT/-	TCGG/-	CAGTAG/-	CT/-	AAGTTCG/-	AGCA/-	GCAG/-	TCG/-	GTAGTCT/-	GTAG/-	TA/-	AC/-	GTCTAAG/-	TG/-	AGTAG/-	CTA/-	CCA/-	TCTA/-	TAGTCTA/-	CTCC/-	TCTAAGT/-	GTC/-	C/-	CA/-	CAGTAGT/-	GAC/-	GTT/-	CTC/-	GAAA/-	TCGGA/-	AGTC/-	AGTTC/-	CTAA/-
1	0	0	0	0	0	0	0	0	0	0	0	0	0	0	0	0	0	0	0	0	0	0	0	0	0	0	0	0	0	0	0	0	0	0	0	0	0	0	0	0	0	0	0	0	0	0	0	0	0
2	0	0	0	0	0	0	0	0	0	0	0	0	0	0	0	0	0	0	0	0	0	0	0	0	0	0	0	0	0	0	0	0	0	0	0	0	0	0	0	0	0	0	0	0	0	0	0	0	0
3	0	0	0	0	0	0	0	0	0	0	0	0	0	0	0	0	0	0	0	0	0	0	0	0	0	0	0	0	0	0	0	0	0	0	0	0	0	0	0	0	0	0	0	0	0	0	0	0	0
4	0	0	0	0	0	0	0	0	0	0	0	0	0	0	0	0	0	0	0	0	0	0	0	0	0	0	0	0	0	0	0	0	0	0	0	0	0	0	0	0	0	0	0	0	0	0	0	0	0
5	0	0	0	0	0	0	0	0	0	0	0	0	0	0	0	0	0	0	0	0	0	0	0	0	0	0	0	0	0	0	0	0	0	0	0	0	0	0	0	0	0	0	0	0	0	0	0	0	0
6	0	0	288	0	0	0	0	0	0	0	3	1	0	0	0	0	0	0	0	0	0	0	0	0	0	0	0	0	0	0	0	0	0	0	0	0	0	0	0	0	0	0	0	0	0	0	0	0	0
7	0	0	0	0	0	8	0	1	0	1	0	0	0	0	0	9	0	0	0	0	0	0	0	0	0	0	0	0	0	0	0	0	0	0	0	0	0	0	0	0	0	0	0	0	0	0	0	0	0
8	0	0	0	42	0	0	0	0	0	0	0	0	2	4	0	0	0	0	0	0	0	0	0	0	0	0	0	0	0	0	0	0	0	0	0	0	0	0	0	0	0	0	0	0	0	0	0	0	0
9	0	5	0	0	0	0	215	0	0	0	0	0	0	0	1	0	0	0	0	0	0	0	0	0	0	0	0	0	0	0	0	0	0	0	0	0	0	0	0	0	0	0	0	0	0	0	0	0	0
10	0	3	0	0	0	0	59	0	0	0	0	0	0	0	2	0	0	0	0	0	0	0	0	0	0	0	0	0	0	0	0	0	0	0	0	0	0	0	0	0	0	0	0	0	0	0	0	0	0
11	0	0	338	0	0	0	0	0	0	0	3	9	0	0	0	0	0	0	0	0	0	0	0	0	0	0	0	0	0	0	0	0	0	0	0	0	0	0	24	5	0	0	0	0	0	0	0	0	0
12	0	0	0	0	0	6	0	0	0	2	0	0	0	0	0	18	0	0	0	0	0	1	0	0	0	0	0	0	0	0	0	0	0	0	0	0	0	0	0	0	0	1	0	0	0	0	0	0	0
13	0	0	0	98	0	0	0	0	0	0	0	0	15	4	0	0	0	0	0	0	0	0	0	0	0	0	0	0	0	0	0	0	0	0	0	0	0	0	0	1	0	0	0	0	0	0	0	0	0
14	0	0	326	0	0	0	0	0	0	0	4	4	0	0	0	0	0	0	0	0	0	0	0	0	0	0	0	0	0	0	0	0	0	0	0	0	0	0	19	1	0	0	0	0	0	0	0	0	0
15	0	0	0	0	0	12	0	0	0	0	0	0	0	0	0	30	0	0	0	0	0	0	0	0	0	0	0	0	0	0	0	0	0	0	0	0	0	0	0	0	0	0	0	0	0	0	0	0	0
16	0	0	0	137	0	0	0	0	0	0	0	0	2	3	0	0	0	0	0	0	0	0	0	0	0	0	0	0	0	0	0	0	0	0	0	0	0	0	0	0	0	2	0	0	0	0	0	0	0
17	0	0	0	0	0	4	0	0	0	0	0	0	0	0	0	22	0	0	0	1	0	0	0	0	0	0	0	2	0	0	0	0	0	0	0	0	0	0	0	0	0	0	0	0	0	0	0	0	0
18	0	0	295	0	0	0	0	0	0	0	2	3	0	0	0	0	0	0	0	2	0	0	0	0	0	0	0	0	0	0	0	0	0	0	0	2	0	0	24	0	0	0	0	3	0	0	0	0	0
19	0	3	0	0	0	0	70	0	0	0	0	0	0	0	9	0	0	0	0	0	0	0	0	0	0	0	0	0	0	0	0	0	0	0	0	0	0	0	2	0	0	0	0	0	0	0	0	0	0
20	0	0	287	0	0	0	0	0	0	0	4	10	0	0	0	0	0	0	0	0	0	0	0	0	0	0	0	0	0	0	0	0	4	0	0	0	0	0	122	0	0	0	0	0	0	0	0	0	0
21	0	0	363	0	0	0	0	0	0	0	1	15	0	0	0	0	2	0	1	0	0	0	0	0	0	0	0	0	0	0	0	0	0	0	0	0	0	0	0	6	3	0	0	0	0	0	0	0	0
22	0	0	0	0	0	21	0	0	0	3	0	0	0	0	0	34	0	0	0	0	0	0	0	0	0	0	0	0	0	0	1	0	0	0	0	0	0	0	0	0	0	0	0	0	0	0	0	0	0
23	2	0	0	294	0	0	0	0	0	0	0	0	15	8	0	0	0	0	0	0	0	0	0	0	0	0	0	0	0	0	0	0	0	0	0	0	0	0	0	0	0	0	0	0	0	0	0	0	0
24	0	3	0	0	0	0	23	0	0	0	0	0	0	0	8	0	0	0	0	0	0	0	0	0	0	0	0	0	0	0	0	0	0	0	1	0	0	0	0	0	0	0	0	0	0	0	0	0	0
25	0	0	0	0	0	1	0	0	0	3	0	0	0	0	0	39	0	0	0	0	0	0	0	0	0	0	0	0	0	0	0	0	0	0	0	0	0	0	0	0	0	0	0	0	0	0	0	0	0
26	0	0	0	354	0	0	0	0	0	0	0	0	11	12	0	0	0	0	0	0	0	0	0	0	0	0	0	0	1	0	0	0	0	0	0	0	0	1	0	0	0	0	0	0	0	0	0	0	0
27	0	6	0	0	0	0	35	0	0	0	0	0	0	0	11	0	0	0	0	0	0	0	0	0	0	0	0	0	0	0	0	0	0	2	0	0	1	0	1	0	0	0	0	0	0	0	0	0	0
28	0	0	392	0	0	0	0	0	0	0	5	11	0	0	0	0	0	0	0	0	0	0	0	0	0	0	0	0	0	0	0	1	0	0	0	0	0	0	47	0	0	0	0	0	0	0	0	0	1
29	0	4	0	0	0	0	18	0	0	0	0	0	0	0	7	0	0	0	0	0	0	0	0	0	0	0	3	0	0	0	0	0	0	0	0	0	0	0	0	0	0	0	0	0	0	0	0	0	0
30	0	0	0	0	0	6	0	0	0	0	0	0	0	0	0	20	0	0	0	0	1	0	0	0	0	0	0	0	0	0	0	0	0	0	0	0	0	0	0	0	0	0	0	0	0	0	0	0	0
31	0	0	0	0	0	9	0	0	0	2	0	0	0	0	0	27	0	0	0	0	0	0	0	0	0	0	0	0	0	0	0	0	0	0	0	0	0	0	0	0	0	0	0	0	0	0	0	2	0
32	0	0	0	468	0	0	0	0	0	0	0	0	2	8	0	0	0	0	0	0	0	0	0	0	0	0	0	0	0	0	0	0	0	0	0	0	0	0	1	0	0	0	3	0	0	0	0	0	0
33	0	6	0	0	0	0	40	0	0	0	0	0	0	0	5	0	0	0	0	0	0	0	0	0	0	0	0	0	0	0	0	0	0	0	0	0	0	0	0	0	0	0	0	0	0	0	0	0	0
34	0	1	0	0	0	0	22	0	0	0	0	0	0	0	5	0	0	1	0	0	0	0	0	0	0	0	0	0	0	0	0	0	0	0	0	0	0	0	1	0	0	0	0	0	0	2	0	0	0
35	0	0	265	0	0	0	0	0	0	0	3	3	0	0	0	0	0	0	0	0	0	0	0	0	0	0	0	0	0	0	0	0	0	0	0	0	0	0	62	0	0	0	0	0	0	0	0	0	0
36	0	0	0	638	0	0	0	0	0	0	0	0	10	9	0	0	0	0	0	0	0	0	0	0	0	0	0	0	0	0	0	0	0	0	0	0	0	0	0	0	0	0	0	0	0	0	0	0	0
37	0	0	0	442	0	0	0	0	0	0	0	0	1	5	0	0	0	0	0	0	0	0	0	0	0	0	0	0	0	0	0	0	0	0	0	0	0	0	0	0	0	0	0	0	0	0	0	0	0
38	0	0	0	0	0	5	0	0	0	5	0	0	0	0	0	59	0	0	0	0	0	0	0	0	0	0	0	0	0	0	0	0	0	0	0	0	0	0	0	0	0	0	0	0	0	0	0	0	0
39	0	0	0	0	0	9	0	0	0	1	0	0	0	0	0	47	0	0	0	0	0	0	0	0	0	0	0	0	0	0	0	0	0	0	0	0	0	0	0	0	0	0	0	0	0	0	0	0	0
40	0	0	0	0	0	3	0	0	0	3	0	0	0	0	0	37	0	0	0	0	0	0	0	0	0	0	0	0	0	0	0	0	0	0	0	0	0	0	0	0	0	0	0	0	0	0	0	0	0
41	0	0	0	608	0	0	0	0	0	0	0	0	1	10	0	0	0	0	0	0	0	0	0	0	0	0	0	0	0	0	0	0	0	0	0	0	0	0	0	0	0	0	0	0	0	0	0	0	0
42	0	0	87	0	0	0	0	0	0	0	11	2	0	0	0	0	0	0	0	0	0	0	0	0	0	0	0	0	0	0	0	0	0	0	0	0	0	0	23	0	0	0	0	0	0	0	0	0	0
43	0	0	0	0	0	5	0	0	0	0	0	0	0	0	0	31	0	0	0	0	0	0	0	0	0	0	0	0	0	0	0	0	0	0	0	0	0	0	0	0	0	0	0	0	0	0	0	0	0
44	0	0	0	0	0	2	0	0	0	1	0	0	0	0	0	23	0	0	0	0	0	0	0	0	0	0	0	0	0	0	0	0	0	0	0	0	0	0	0	0	0	0	0	0	0	0	0	0	0
45	0	6	0	0	0	0	11	0	0	0	0	0	0	0	36	0	0	0	0	0	0	0	0	0	0	0	0	0	0	0	0	0	0	0	0	0	0	0	0	0	0	0	0	0	0	0	0	0	0
46	0	0	0	0	0	0	0	0	0	0	0	0	0	0	0	0	0	0	0	0	0	0	0	0	0	0	0	0	0	0	0	0	0	0	0	0	0	0	0	0	0	0	0	0	0	0	0	0	0
47	0	0	0	0	0	0	0	0	0	0	0	0	0	0	0	0	0	0	0	0	0	0	0	0	0	0	0	0	0	0	0	0	0	0	0	0	0	0	0	0	0	0	0	0	0	0	0	0	0
48	0	0	0	0	0	0	0	0	0	0	0	0	0	0	0	0	0	0	0	0	0	0	0	0	0	0	0	0	0	0	0	0	0	0	0	0	0	0	0	0	0	0	0	0	0	0	0	0	0
49	0	0	0	0	0	0	0	0	0	0	0	0	0	0	0	0	0	0	0	0	0	0	0	0	0	0	0	0	0	0	0	0	0	0	0	0	0	0	0	0	0	0	0	0	0	0	0	0	0
50	0	0	0	0	0	0	0	0	0	0	0	0	0	0	0	0	0	0	0	0	0	0	0	0	0	0	0	0	0	0	0	0	0	0	0	0	0	0	0	0	0	0	0	0	0	0	0	0	0
Sum	2	37	2641	3081	0	91	493	1	0	21	36	58	59	63	84	396	2	1	1	3	1	1	0	0	0	0	3	2	1	0	1	1	4	2	1	2	1	1	326	13	3	3	3	3	0	2	0	2	1
[truncated: 85 more columns]

## Sheet: Position and Type Normalized
Position	G/N	T/G	C/T	G/A	T/N	A/T	T/C	A/N	C/N	A/C	C/G	C/A	G/C	G/T	T/A	A/G	CAGT/-	TCGG/-	CAGTAG/-	CT/-	AAGTTCG/-	AGCA/-	GCAG/-	TCG/-	GTAGTCT/-	GTAG/-	TA/-	AC/-	GTCTAAG/-	TG/-	AGTAG/-	CTA/-	CCA/-	TCTA/-	TAGTCTA/-	CTCC/-	TCTAAGT/-	GTC/-	C/-	CA/-	CAGTAGT/-	GAC/-	GTT/-	CTC/-	GAAA/-	TCGGA/-	AGTC/-	AGTTC/-	CTAA/-
1	0	0	0	0	0	0	0	0	0	0	0	0	0	0	0	0	0	0	0	0	0	0	0	0	0	0	0	0	0	0	0	0	0	0	0	0	0	0	0	0	0	0	0	0	0	0	0	0	0
2	0	0	0	0	0	0	0	0	0	0	0	0	0	0	0	0	0	0	0	0	0	0	0	0	0	0	0	0	0	0	0	0	0	0	0	0	0	0	0	0	0	0	0	0	0	0	0	0	0
3	0	0	0	0	0	0	0	0	0	0	0	0	0	0	0	0	0	0	0	0	0	0	0	0	0	0	0	0	0	0	0	0	0	0	0	0	0	0	0	0	0	0	0	0	0	0	0	0	0
4	0	0	0	0	0	0	0	0	0	0	0	0	0	0	0	0	0	0	0	0	0	0	0	0	0	0	0	0	0	0	0	0	0	0	0	0	0	0	0	0	0	0	0	0	0	0	0	0	0
5	0	0	0	0	0	0	0	0	0	0	0	0	0	0	0	0	0	0	0	0	0	0	0	0	0	0	0	0	0	0	0	0	0	0	0	0	0	0	0	0	0	0	0	0	0	0	0	0	0
6	0	0	0.0107403	0	0	0	0	0	0	0	0.000111878	3.72926e-05	0	0	0	0	0	0	0	0	0	0	0	0	0	0	0	0	0	0	0	0	0	0	0	0	0	0	0	0	0	0	0	0	0	0	0	0	0
7	0	0	0	0	0	0.00029834	0	3.72926e-05	0	3.72926e-05	0	0	0	0	0	0.000335633	0	0	0	0	0	0	0	0	0	0	0	0	0	0	0	0	0	0	0	0	0	0	0	0	0	0	0	0	0	0	0	0	0
8	0	0	0	0.00156629	0	0	0	0	0	0	0	0	7.45851e-05	0.00014917	0	0	0	0	0	0	0	0	0	0	0	0	0	0	0	0	0	0	0	0	0	0	0	0	0	0	0	0	0	0	0	0	0	0	0
9	0	0.000186463	0	0	0	0	0.0080179	0	0	0	0	0	0	0	3.72926e-05	0	0	0	0	0	0	0	0	0	0	0	0	0	0	0	0	0	0	0	0	0	0	0	0	0	0	0	0	0	0	0	0	0	0
10	0	0.000111878	0	0	0	0	0.00220026	0	0	0	0	0	0	0	7.45851e-05	0	0	0	0	0	0	0	0	0	0	0	0	0	0	0	0	0	0	0	0	0	0	0	0	0	0	0	0	0	0	0	0	0	0
11	0	0	0.0126049	0	0	0	0	0	0	0	0.000111878	0.000335633	0	0	0	0	0	0	0	0	0	0	0	0	0	0	0	0	0	0	0	0	0	0	0	0	0	0	0.000895021	0.000186463	0	0	0	0	0	0	0	0	0
12	0	0	0	0	0	0.000223755	0	0	0	7.45851e-05	0	0	0	0	0	0.000671266	0	0	0	0	0	3.72926e-05	0	0	0	0	0	0	0	0	0	0	0	0	0	0	0	0	0	0	0	3.72926e-05	0	0	0	0	0	0	0
13	0	0	0	0.00365467	0	0	0	0	0	0	0	0	0.000559388	0.00014917	0	0	0	0	0	0	0	0	0	0	0	0	0	0	0	0	0	0	0	0	0	0	0	0	0	3.72926e-05	0	0	0	0	0	0	0	0	0
14	0	0	0.0121574	0	0	0	0	0	0	0	0.00014917	0.00014917	0	0	0	0	0	0	0	0	0	0	0	0	0	0	0	0	0	0	0	0	0	0	0	0	0	0	0.000708559	3.72926e-05	0	0	0	0	0	0	0	0	0
15	0	0	0	0	0	0.000447511	0	0	0	0	0	0	0	0	0	0.00111878	0	0	0	0	0	0	0	0	0	0	0	0	0	0	0	0	0	0	0	0	0	0	0	0	0	0	0	0	0	0	0	0	0
16	0	0	0	0.00510908	0	0	0	0	0	0	0	0	7.45851e-05	0.000111878	0	0	0	0	0	0	0	0	0	0	0	0	0	0	0	0	0	0	0	0	0	0	0	0	0	0	0	7.45851e-05	0	0	0	0	0	0	0
17	0	0	0	0	0	0.00014917	0	0	0	0	0	0	0	0	0	0.000820436	0	0	0	3.72926e-05	0	0	0	0	0	0	0	7.45851e-05	0	0	0	0	0	0	0	0	0	0	0	0	0	0	0	0	0	0	0	0	0
18	0	0	0.0110013	0	0	0	0	0	0	0	7.45851e-05	0.000111878	0	0	0	0	0	0	0	7.45851e-05	0	0	0	0	0	0	0	0	0	0	0	0	0	0	0	7.45851e-05	0	0	0.000895021	0	0	0	0	0.000111878	0	0	0	0	0
19	0	0.000111878	0	0	0	0	0.00261048	0	0	0	0	0	0	0	0.000335633	0	0	0	0	0	0	0	0	0	0	0	0	0	0	0	0	0	0	0	0	0	0	0	7.45851e-05	0	0	0	0	0	0	0	0	0	0
20	0	0	0.010703	0	0	0	0	0	0	0	0.00014917	0.000372926	0	0	0	0	0	0	0	0	0	0	0	0	0	0	0	0	0	0	0	0	0.00014917	0	0	0	0	0	0.00454969	0	0	0	0	0	0	0	0	0	0
21	0	0	0.0135372	0	0	0	0	0	0	0	3.72926e-05	0.000559388	0	0	0	0	7.45851e-05	0	3.72926e-05	0	0	0	0	0	0	0	0	0	0	0	0	0	0	0	0	0	0	0	0	0.000223755	0.000111878	0	0	0	0	0	0	0	0
22	0	0	0	0	0	0.000783144	0	0	0	0.000111878	0	0	0	0	0	0.00126795	0	0	0	0	0	0	0	0	0	0	0	0	0	0	3.72926e-05	0	0	0	0	0	0	0	0	0	0	0	0	0	0	0	0	0	0
23	7.45851e-05	0	0	0.010964	0	0	0	0	0	0	0	0	0.000559388	0.00029834	0	0	0	0	0	0	0	0	0	0	0	0	0	0	0	0	0	0	0	0	0	0	0	0	0	0	0	0	0	0	0	0	0	0	0
24	0	0.000111878	0	0	0	0	0.000857729	0	0	0	0	0	0	0	0.00029834	0	0	0	0	0	0	0	0	0	0	0	0	0	0	0	0	0	0	0	3.72926e-05	0	0	0	0	0	0	0	0	0	0	0	0	0	0
25	0	0	0	0	0	3.72926e-05	0	0	0	0.000111878	0	0	0	0	0	0.00145441	0	0	0	0	0	0	0	0	0	0	0	0	0	0	0	0	0	0	0	0	0	0	0	0	0	0	0	0	0	0	0	0	0
26	0	0	0	0.0132016	0	0	0	0	0	0	0	0	0.000410218	0.000447511	0	0	0	0	0	0	0	0	0	0	0	0	0	0	3.72926e-05	0	0	0	0	0	0	0	0	3.72926e-05	0	0	0	0	0	0	0	0	0	0	0
27	0	0.000223755	0	0	0	0	0.00130524	0	0	0	0	0	0	0	0.000410218	0	0	0	0	0	0	0	0	0	0	0	0	0	0	0	0	0	0	7.45851e-05	0	0	3.72926e-05	0	3.72926e-05	0	0	0	0	0	0	0	0	0	0
28	0	0	0.0146187	0	0	0	0	0	0	0	0.000186463	0.000410218	0	0	0	0	0	0	0	0	0	0	0	0	0	0	0	0	0	0	0	3.72926e-05	0	0	0	0	0	0	0.00175275	0	0	0	0	0	0	0	0	0	3.72926e-05
29	0	0.00014917	0	0	0	0	0.000671266	0	0	0	0	0	0	0	0.000261048	0	0	0	0	0	0	0	0	0	0	0	0.000111878	0	0	0	0	0	0	0	0	0	0	0	0	0	0	0	0	0	0	0	0	0	0
30	0	0	0	0	0	0.000223755	0	0	0	0	0	0	0	0	0	0.000745851	0	0	0	0	3.72926e-05	0	0	0	0	0	0	0	0	0	0	0	0	0	0	0	0	0	0	0	0	0	0	0	0	0	0	0	0
31	0	0	0	0	0	0.000335633	0	0	0	7.45851e-05	0	0	0	0	0	0.0010069	0	0	0	0	0	0	0	0	0	0	0	0	0	0	0	0	0	0	0	0	0	0	0	0	0	0	0	0	0	0	0	7.45851e-05	0
32	0	0	0	0.0174529	0	0	0	0	0	0	0	0	7.45851e-05	0.00029834	0	0	0	0	0	0	0	0	0	0	0	0	0	0	0	0	0	0	0	0	0	0	0	0	3.72926e-05	0	0	0	0.000111878	0	0	0	0	0	0
33	0	0.000223755	0	0	0	0	0.0014917	0	0	0	0	0	0	0	0.000186463	0	0	0	0	0	0	0	0	0	0	0	0	0	0	0	0	0	0	0	0	0	0	0	0	0	0	0	0	0	0	0	0	0	0
34	0	3.72926e-05	0	0	0	0	0.000820436	0	0	0	0	0	0	0	0.000186463	0	0	3.72926e-05	0	0	0	0	0	0	0	0	0	0	0	0	0	0	0	0	0	0	0	0	3.72926e-05	0	0	0	0	0	0	7.45851e-05	0	0	0
35	0	0	0.00988253	0	0	0	0	0	0	0	0.000111878	0.000111878	0	0	0	0	0	0	0	0	0	0	0	0	0	0	0	0	0	0	0	0	0	0	0	0	0	0	0.00231214	0	0	0	0	0	0	0	0	0	0
36	0	0	0	0.0237927	0	0	0	0	0	0	0	0	0.000372926	0.000335633	0	0	0	0	0	0	0	0	0	0	0	0	0	0	0	0	0	0	0	0	0	0	0	0	0	0	0	0	0	0	0	0	0	0	0
37	0	0	0	0.0164833	0	0	0	0	0	0	0	0	3.72926e-05	0.000186463	0	0	0	0	0	0	0	0	0	0	0	0	0	0	0	0	0	0	0	0	0	0	0	0	0	0	0	0	0	0	0	0	0	0	0
38	0	0	0	0	0	0.000186463	0	0	0	0.000186463	0	0	0	0	0	0.00220026	0	0	0	0	0	0	0	0	0	0	0	0	0	0	0	0	0	0	0	0	0	0	0	0	0	0	0	0	0	0	0	0	0
39	0	0	0	0	0	0.000335633	0	0	0	3.72926e-05	0	0	0	0	0	0.00175275	0	0	0	0	0	0	0	0	0	0	0	0	0	0	0	0	0	0	0	0	0	0	0	0	0	0	0	0	0	0	0	0	0
40	0	0	0	0	0	0.000111878	0	0	0	0.000111878	0	0	0	0	0	0.00137982	0	0	0	0	0	0	0	0	0	0	0	0	0	0	0	0	0	0	0	0	0	0	0	0	0	0	0	0	0	0	0	0	0
41	0	0	0	0.0226739	0	0	0	0	0	0	0	0	3.72926e-05	0.000372926	0	0	0	0	0	0	0	0	0	0	0	0	0	0	0	0	0	0	0	0	0	0	0	0	0	0	0	0	0	0	0	0	0	0	0
42	0	0	0.00324445	0	0	0	0	0	0	0	0.000410218	7.45851e-05	0	0	0	0	0	0	0	0	0	0	0	0	0	0	0	0	0	0	0	0	0	0	0	0	0	0	0.000857729	0	0	0	0	0	0	0	0	0	0
43	0	0	0	0	0	0.000186463	0	0	0	0	0	0	0	0	0	0.00115607	0	0	0	0	0	0	0	0	0	0	0	0	0	0	0	0	0	0	0	0	0	0	0	0	0	0	0	0	0	0	0	0	0
44	0	0	0	0	0	7.45851e-05	0	0	0	3.72926e-05	0	0	0	0	0	0.000857729	0	0	0	0	0	0	0	0	0	0	0	0	0	0	0	0	0	0	0	0	0	0	0	0	0	0	0	0	0	0	0	0	0
45	0	0.000223755	0	0	0	0	0.000410218	0	0	0	0	0	0	0	0.00134253	0	0	0	0	0	0	0	0	0	0	0	0	0	0	0	0	0	0	0	0	0	0	0	0	0	0	0	0	0	0	0	0	0	0
46	0	0	0	0	0	0	0	0	0	0	0	0	0	0	0	0	0	0	0	0	0	0	0	0	0	0	0	0	0	0	0	0	0	0	0	0	0	0	0	0	0	0	0	0	0	0	0	0	0
47	0	0	0	0	0	0	0	0	0	0	0	0	0	0	0	0	0	0	0	0	0	0	0	0	0	0	0	0	0	0	0	0	0	0	0	0	0	0	0	0	0	0	0	0	0	0	0	0	0
48	0	0	0	0	0	0	0	0	0	0	0	0	0	0	0	0	0	0	0	0	0	0	0	0	0	0	0	0	0	0	0	0	0	0	0	0	0	0	0	0	0	0	0	0	0	0	0	0	0
49	0	0	0	0	0	0	0	0	0	0	0	0	0	0	0	0	0	0	0	0	0	0	0	0	0	0	0	0	0	0	0	0	0	0	0	0	0	0	0	0	0	0	0	0	0	0	0	0	0
50	0	0	0	0	0	0	0	0	0	0	0	0	0	0	0	0	0	0	0	0	0	0	0	0	0	0	0	0	0	0	0	0	0	0	0	0	0	0	0	0	0	0	0	0	0	0	0	0	0
Sum	7.45851e-05	0.00137982	0.0984897	0.114898	0	0.00339362	0.0183852	3.72926e-05	0	0.000783144	0.00134253	0.00216297	0.00220026	0.00234943	0.00313258	0.0147679	7.45851e-05	3.72926e-05	3.72926e-05	0.000111878	3.72926e-05	3.72926e-05	0	0	0	0	0.000111878	7.45851e-05	3.72926e-05	0	3.72926e-05	3.72926e-05	0.00014917	7.45851e-05	3.72926e-05	7.45851e-05	3.72926e-05	3.72926e-05	0.0121574	0.000484803	0.000111878	0.000111878	0.000111878	0.000111878	0	7.45851e-05	0	7.45851e-05	3.72926e-05
[truncated: 85 more columns]

## Sheet: Context
Context	G/N	T/G	C/T	G/A	T/N	A/T	T/C	A/N	C/N	A/C	C/G	C/A	G/C	G/T	T/A	A/G	C/-	G/-	T/-	A/-	-/C	-/T	-/A	-/G
AAT	0	0	0	4		2	0	0		1	0	0	0	0	0	23	0	0	0	0	0	0	0	0
ATG	0	6	1	1		0	11	0		0	0	0	0	0	35	0	0	0	0	0	0	0	0	0
GTA	0	3	0	1		0	23	0		1	0	0	0	0	8	0	0	0	22	0	0	1	0	0
AGT	2	0	1	1137		1	0	0		0	0	0	30	32	0	2	0	98	0	0	0	0	0	19
TAG	0	0	0	1		1	0	0		3	0	0	0	0	0	37	0	0	0	45	0	0	3	0
CTC	0	3	2	2		0	66	0		0	0	0	0	0	9	0	0	0	35	0	0	2	0	0
CGG	0	0	4	630		0	0	0		0	0	0	10	9	0	0	0	104	0	0	0	0	2	8
CCA	0	0	359	0		0	0	0		0	1	15	0	0	0	0	0	0	0	0	0	0	0	0
TTC	0	4	0	4		0	82	0		0	0	0	0	0	7	0	0	0	2	0	0	0	0	0
TCT	0	0	386	1		0	1	0		0	5	11	0	0	0	0	48	0	0	0	6	0	0	0
TAA	0	0	0	0		5	0	0		0	0	0	0	0	0	20	0	0	0	66	0	0	5	0
GAA	0	0	2	4		5	0	0		5	0	0	0	0	0	58	0	0	0	93	0	0	6	0
GCG	0	0	0	0		0	0	0		0	0	0	0	0	1	0	0	0	0	0	0	0	0	0
GGA	0	0	1	439		0	0	0		0	0	0	1	5	0	0	0	4	0	0	0	0	2	0
AAG	0	0	2	1		12	0	0		5	0	0	0	0	0	64	0	0	0	5	0	0	0	0
TCG	0	0	258	3		0	1	0		0	3	3	0	0	0	0	64	0	0	0	3	0	0	0
GAC	0	0	1	1		4	0	0		0	0	0	0	0	0	22	0	0	0	19	0	0	0	0
GTC	0	6	0	4		0	34	0		0	0	0	0	0	11	0	0	0	23	0	0	3	1	0
TCA	0	0	622	0		0	1	0		0	6	10	0	0	0	0	24	0	0	0	0	0	0	0
ACT	0	0	293	0		1	0	0		0	2	3	0	0	0	0	24	0	0	0	3	0	0	0
AGC	0	0	1	696		0	0	0		0	0	0	16	14	0	1	0	65	0	0	0	0	0	7
TCC	0	0	282	0		0	3	0		0	4	10	0	0	0	0	124	0	0	0	14	0	0	0
GCA	0	0	408	4		0	0	0		0	15	6	0	0	0	0	42	0	0	0	11	0	0	0
GTT	0	11	0	5		0	251	0		0	0	0	0	0	6	0	0	0	106	0	0	6	0	0
CAA	0	0	1	1		5	0	0		0	0	0	0	0	0	31	0	0	0	0	0	0	0	0
AAA	0	0	0	5		9	0	0		1	0	0	0	0	0	47	0	0	0	0	0	0	0	0
AGA	0	0	0	135		0	0	0		1	0	0	2	3	0	0	0	25	0	0	0	0	0	5
CAG	0	0	13	0		46	2	1		4	0	0	0	0	0	91	0	0	0	91	0	0	5	0
CTA	0	4	4	2		0	18	0		0	0	0	0	0	7	0	0	0	46	0	0	0	0	0

## Sheet: Context Normalized
Context	G/N	T/G	C/T	G/A	T/N	A/T	T/C	A/N	C/N	A/C	C/G	C/A	G/C	G/T	T/A	A/G	C/-	G/-	T/-	A/-	-/C	-/T	-/A	-/G
AAT	0	0	0	0.00014917		7.45851e-05	0	0		3.72926e-05	0	0	0	0	0	0.000857729	0	0	0	0	0	0	0	0
ATG	0	0.000223755	3.72926e-05	3.72926e-05		0	0.000410218	0		0	0	0	0	0	0.00130524	0	0	0	0	0	0	0	0	0
GTA	0	0.000111878	0	3.72926e-05		0	0.000857729	0		3.72926e-05	0	0	0	0	0.00029834	0	0	0	0.000820436	0	0	3.72926e-05	0	0
AGT	7.45851e-05	0	3.72926e-05	0.0424016		3.72926e-05	0	0		0	0	0	0.00111878	0.00119336	0	7.45851e-05	0	0.00365467	0	0	0	0	0	0.000708559
TAG	0	0	0	3.72926e-05		3.72926e-05	0	0		0.000111878	0	0	0	0	0	0.00137982	0	0	0	0.00167817	0	0	0.000111878	0
CTC	0	0.000111878	7.45851e-05	7.45851e-05		0	0.00246131	0		0	0	0	0	0	0.000335633	0	0	0	0.00130524	0	0	7.45851e-05	0	0
CGG	0	0	0.00014917	0.0234943		0	0	0		0	0	0	0.000372926	0.000335633	0	0	0	0.00387843	0	0	0	0	7.45851e-05	0.00029834
CCA	0	0	0.013388	0		0	0	0		0	3.72926e-05	0.000559388	0	0	0	0	0	0	0	0	0	0	0	0
TTC	0	0.00014917	0	0.00014917		0	0.00305799	0		0	0	0	0	0	0.000261048	0	0	0	7.45851e-05	0	0	0	0	0
TCT	0	0	0.0143949	3.72926e-05		0	3.72926e-05	0		0	0.000186463	0.000410218	0	0	0	0	0.00179004	0	0	0	0.000223755	0	0	0
TAA	0	0	0	0		0.000186463	0	0		0	0	0	0	0	0	0.000745851	0	0	0	0.00246131	0	0	0.000186463	0
GAA	0	0	7.45851e-05	0.00014917		0.000186463	0	0		0.000186463	0	0	0	0	0	0.00216297	0	0	0	0.00346821	0	0	0.000223755	0
GCG	0	0	0	0		0	0	0		0	0	0	0	0	3.72926e-05	0	0	0	0	0	0	0	0	0
GGA	0	0	3.72926e-05	0.0163714		0	0	0		0	0	0	3.72926e-05	0.000186463	0	0	0	0.00014917	0	0	0	0	7.45851e-05	0
AAG	0	0	7.45851e-05	3.72926e-05		0.000447511	0	0		0.000186463	0	0	0	0	0	0.00238672	0	0	0	0.000186463	0	0	0	0
TCG	0	0	0.00962148	0.000111878		0	3.72926e-05	0		0	0.000111878	0.000111878	0	0	0	0	0.00238672	0	0	0	0.000111878	0	0	0
GAC	0	0	3.72926e-05	3.72926e-05		0.00014917	0	0		0	0	0	0	0	0	0.000820436	0	0	0	0.000708559	0	0	0	0
GTC	0	0.000223755	0	0.00014917		0	0.00126795	0		0	0	0	0	0	0.000410218	0	0	0	0.000857729	0	0	0.000111878	3.72926e-05	0
TCA	0	0	0.023196	0		0	3.72926e-05	0		0	0.000223755	0.000372926	0	0	0	0	0.000895021	0	0	0	0	0	0	0
ACT	0	0	0.0109267	0		3.72926e-05	0	0		0	7.45851e-05	0.000111878	0	0	0	0	0.000895021	0	0	0	0.000111878	0	0	0
AGC	0	0	3.72926e-05	0.0259556		0	0	0		0	0	0	0.000596681	0.000522096	0	3.72926e-05	0	0.00242402	0	0	0	0	0	0.000261048
TCC	0	0	0.0105165	0		0	0.000111878	0		0	0.00014917	0.000372926	0	0	0	0	0.00462428	0	0	0	0.000522096	0	0	0
GCA	0	0	0.0152154	0.00014917		0	0	0		0	0.000559388	0.000223755	0	0	0	0	0.00156629	0	0	0	0.000410218	0	0	0
GTT	0	0.000410218	0	0.000186463		0	0.00936043	0		0	0	0	0	0	0.000223755	0	0	0	0.00395301	0	0	0.000223755	0	0
CAA	0	0	3.72926e-05	3.72926e-05		0.000186463	0	0		0	0	0	0	0	0	0.00115607	0	0	0	0	0	0	0	0
AAA	0	0	0	0.000186463		0.000335633	0	0		3.72926e-05	0	0	0	0	0	0.00175275	0	0	0	0	0	0	0	0
AGA	0	0	0	0.0050345		0	0	0		3.72926e-05	0	0	7.45851e-05	0.000111878	0	0	0	0.000932314	0	0	0	0	0	0.000186463
CAG	0	0	0.000484803	0		0.00171546	7.45851e-05	3.72926e-05		0.00014917	0	0	0	0	0	0.00339362	0	0	0	0.00339362	0	0	0.000186463	0
CTA	0	0.00014917	0.00014917	7.45851e-05		0	0.000671266	0		0	0	0	0	0	0.000261048	0	0	0	0.00171546	0	0	0	0	0
