# Supplementary material for: The Influence of the Capping Step During Solid-Phase Phosphoramidite Synthesis of Oligonucleotides on Synthetic Errors in Oligonucleotides
Source: Molecules. 2025 Dec 25;31(1):94. doi: 10.3390/molecules31010094 (PMC12786494; doi:10.3390/molecules31010094)
Supplement: Supplementary file 1 [file molecules-31-00094-s001.zip › 50bp_CVIII.xls]

## Sheet: Summary
Total number of reads	98744
Number of mapped read pairs	64131
Number of read pairs with at least one unmapped read	34613
Number of read pairs with whole length	41067
Number of read pairs with almost whole length (up to -4 n.)	13939
Number of read pairs without errors	39570
Number of read pairs with errors	15436
Total number of sequence errors	29998
Total number of reads without start	9519
Total number of reads without end	22871

## Sheet: Positions and Type
Position	G/N	T/G	C/T	G/A	A/T	T/N	T/C	A/N	C/N	A/C	C/G	C/A	G/C	G/T	T/A	A/G	CAGT/-	TCGG/-	ACTC/-	AGTAGT/-	CAGTAG/-	CCAG/-	CCAGTA/-	CT/-	AGCA/-	TTCGGAAA/-	GCAG/-	TCG/-	GTAG/-	TA/-	GTCTAAG/-	AC/-	AGTAG/-	CCA/-	CTA/-	TCTA/-	ACT/-	TAGTCTA/-	CTCC/-	TCTAAGT/-	GTC/-	C/-	TCGGAA/-	CA/-	GAC/-	CAGTAGT/-	GTT/-	CTC/-	GACT/-
1	0	0	0	0	0	0	0	0	0	0	0	0	0	0	0	0	0	0	0	0	0	0	0	0	0	0	0	0	0	0	0	0	0	0	0	0	0	0	0	0	0	0	0	0	0	0	0	0	0
2	0	0	0	0	0	0	0	0	0	0	0	0	0	0	0	0	0	0	0	0	0	0	0	0	0	0	0	0	0	0	0	0	0	0	0	0	0	0	0	0	0	0	0	0	0	0	0	0	0
3	0	0	0	0	0	0	0	0	0	0	0	0	0	0	0	0	0	0	0	0	0	0	0	0	0	0	0	0	0	0	0	0	0	0	0	0	0	0	0	0	0	0	0	0	0	0	0	0	0
4	0	0	0	0	0	0	0	0	0	0	0	0	0	0	0	0	0	0	0	0	0	0	0	0	0	0	0	0	0	0	0	0	0	0	0	0	0	0	0	0	0	0	0	0	0	0	0	0	0
5	0	0	0	0	0	0	0	0	0	0	0	0	0	0	0	0	0	0	0	0	0	0	0	0	0	0	0	0	0	0	0	0	0	0	0	0	0	0	0	0	0	0	0	0	0	0	0	0	0
6	0	0	1413	0	0	0	0	0	0	0	6	4	0	0	0	0	0	0	0	0	0	0	0	0	0	0	0	0	0	0	0	0	0	0	0	0	0	0	0	0	0	0	0	0	0	0	0	0	0
7	0	0	0	0	19	0	0	0	0	4	0	0	0	0	0	19	0	0	0	0	0	0	0	0	0	0	0	0	0	0	0	0	0	0	0	0	0	0	0	0	0	0	0	0	0	0	0	0	0
8	0	0	0	108	0	0	0	0	0	0	0	0	4	3	0	0	0	0	0	0	0	0	0	0	0	0	0	0	0	0	0	0	0	0	0	0	0	0	0	0	0	0	0	0	0	0	0	0	0
9	0	5	0	0	0	0	356	0	0	0	0	0	0	0	16	0	0	0	0	0	0	0	0	0	0	0	0	0	0	0	0	0	0	0	0	0	0	0	0	0	0	0	0	0	0	0	0	0	0
10	0	7	0	0	0	0	87	0	0	0	0	0	0	0	13	0	0	0	0	0	0	0	0	0	0	0	0	0	0	0	0	0	0	0	0	0	0	0	0	0	0	0	0	0	0	0	0	0	0
11	0	0	1225	0	0	0	0	0	0	0	1	12	0	0	0	0	0	0	0	0	0	0	0	0	0	0	0	0	0	0	0	0	0	0	0	0	0	0	0	0	0	11	0	1	0	0	0	0	0
12	0	0	0	0	17	0	0	0	0	1	0	0	0	0	0	30	0	0	0	0	0	0	0	0	1	0	0	0	0	0	0	0	0	0	0	0	0	0	0	0	0	0	0	0	0	0	0	0	0
13	0	0	0	261	0	0	0	0	0	0	0	0	22	11	0	0	0	0	0	0	0	0	0	0	0	0	1	0	0	0	0	0	0	0	0	0	0	0	0	0	0	0	0	0	0	0	0	0	0
14	0	0	1232	0	0	0	0	0	0	0	2	8	0	0	0	0	0	0	0	0	0	0	0	0	0	0	0	0	0	0	0	0	0	0	0	0	0	0	0	0	0	11	0	1	0	0	0	0	0
15	0	0	0	0	11	0	0	0	0	3	0	0	0	0	0	23	0	0	0	0	0	0	0	0	0	0	0	0	0	0	0	0	0	0	0	0	0	0	0	0	0	0	0	0	0	0	0	0	0
16	0	0	0	331	0	0	0	0	0	0	0	0	2	2	0	0	0	0	0	0	0	0	0	0	0	0	0	0	0	0	0	0	0	0	0	0	0	0	0	0	0	0	0	0	4	0	0	0	2
17	0	0	0	0	13	0	0	0	0	3	0	0	0	0	0	26	0	0	1	0	0	0	0	0	0	0	0	0	0	0	0	4	0	0	0	0	2	0	0	0	0	0	0	0	0	0	0	0	0
18	0	0	1026	0	0	0	0	0	0	0	5	14	0	0	0	0	0	0	0	0	0	0	0	7	0	0	0	0	0	0	0	0	0	0	0	0	0	0	0	0	0	22	0	0	0	0	0	7	0
19	0	4	0	0	0	0	92	0	0	0	0	0	0	0	13	0	0	0	0	0	0	0	0	0	0	0	0	0	0	0	0	0	0	0	0	0	0	0	0	0	0	1	0	0	0	0	0	0	0
20	0	0	928	0	0	0	0	0	0	0	4	23	0	0	0	0	0	0	0	0	0	2	1	0	0	0	0	0	0	0	0	0	0	1	0	0	0	0	0	0	0	58	0	0	0	0	0	0	0
21	0	0	968	0	0	0	0	0	0	0	7	19	0	0	0	0	5	0	0	0	3	0	0	0	0	0	0	0	0	1	0	0	0	0	0	0	0	0	0	0	0	0	0	3	0	0	0	0	0
22	0	0	0	0	38	0	0	0	0	6	0	0	0	0	0	52	0	0	0	0	0	0	0	0	0	0	0	0	0	0	0	0	0	0	0	0	0	0	0	0	0	0	0	0	0	0	0	0	0
23	2	0	0	759	0	0	0	0	0	0	0	0	20	13	0	0	0	0	0	0	0	0	0	0	0	0	0	0	7	0	0	0	0	0	0	0	0	0	0	0	0	0	0	0	0	0	0	0	0
24	0	7	0	0	0	0	57	0	0	0	0	0	0	0	16	0	0	0	0	0	0	0	0	0	0	0	0	0	0	2	0	0	0	0	0	0	0	0	0	0	0	0	0	0	0	0	0	0	0
25	0	0	0	0	12	0	0	0	0	3	0	0	0	0	0	61	0	0	0	0	0	0	0	0	0	0	0	0	0	0	0	0	0	0	0	0	0	0	0	0	0	1	0	0	0	0	0	0	0
26	0	0	0	1053	0	0	0	0	0	0	0	0	20	15	0	0	0	0	0	0	0	0	0	0	0	0	0	0	0	0	1	0	0	0	0	0	0	0	0	0	3	0	0	0	0	0	0	0	0
27	0	10	0	0	0	0	59	0	0	0	0	0	0	0	12	0	0	0	0	0	0	0	0	0	0	0	0	0	0	0	0	0	0	0	0	1	0	0	0	2	0	0	0	0	0	0	0	0	0
28	0	0	830	0	0	0	0	0	2	0	10	21	0	0	0	0	0	0	0	0	0	0	0	0	0	0	0	0	0	0	0	0	0	0	2	0	0	0	0	0	0	39	0	0	0	0	0	0	0
29	0	0	0	0	0	0	27	0	0	0	0	0	0	0	5	0	0	0	0	0	0	0	0	0	0	0	0	0	0	6	0	0	0	0	0	0	0	0	0	0	0	0	0	0	0	0	0	0	0
30	0	0	0	0	7	0	0	0	0	3	0	0	0	0	0	25	0	0	0	0	0	0	0	0	0	0	0	0	0	0	0	0	0	0	0	0	0	0	0	0	0	0	0	0	0	0	0	0	0
31	0	0	0	0	14	0	0	0	0	7	0	0	0	0	0	42	0	0	0	0	0	0	0	0	0	0	0	0	0	0	0	0	0	0	0	0	0	0	0	0	0	0	0	0	0	0	0	0	0
32	0	0	0	1194	0	0	0	0	0	0	0	0	6	6	0	0	0	0	0	0	0	0	0	0	0	0	0	0	0	0	0	0	0	0	0	0	0	0	0	0	0	0	0	0	0	0	3	0	0
33	0	4	0	0	0	0	86	0	0	0	0	0	0	0	16	0	0	0	0	0	0	0	0	0	0	0	0	0	0	0	0	0	0	0	0	0	0	0	0	0	0	0	0	0	0	0	0	0	0
34	0	9	0	0	0	0	48	0	0	0	0	0	0	0	13	0	0	0	0	0	0	0	0	0	0	0	0	6	0	0	0	0	0	0	0	0	0	0	0	0	0	0	0	0	0	0	0	0	0
35	0	0	534	0	0	0	0	0	0	0	3	11	0	0	0	0	0	0	0	0	0	0	0	0	0	0	0	0	0	0	0	0	0	0	0	0	0	0	0	0	0	13	0	0	0	0	0	0	0
36	0	0	0	1227	0	0	0	0	0	0	0	0	9	15	0	0	0	0	0	0	0	0	0	0	0	0	0	0	0	0	0	0	0	0	0	0	0	0	0	0	0	0	0	0	0	0	0	0	0
37	0	0	0	901	0	0	0	0	0	0	0	0	4	12	0	0	0	0	0	0	0	0	0	0	0	0	0	0	0	0	0	0	0	0	0	0	0	0	0	0	0	0	0	0	0	0	0	0	0
38	0	0	0	0	17	0	0	0	0	7	0	0	0	0	0	116	0	0	0	0	0	0	0	0	0	0	0	0	0	0	0	0	0	0	0	0	0	0	0	0	0	0	0	0	0	0	0	0	0
39	0	0	0	0	17	0	0	0	0	4	0	0	0	0	0	100	0	0	0	0	0	0	0	0	0	0	0	0	0	0	0	0	0	0	0	0	0	0	0	0	0	0	0	0	0	0	0	0	0
40	0	0	0	0	8	0	0	1	0	4	0	0	0	0	0	65	0	0	0	0	0	0	0	0	0	0	0	0	0	0	0	0	0	0	0	0	0	0	0	0	0	0	0	0	0	0	0	0	0
41	0	0	0	1248	0	0	0	0	0	0	0	0	4	7	0	0	0	0	0	0	0	0	0	0	0	0	0	0	0	0	0	0	0	0	0	0	0	0	0	0	0	0	0	0	0	0	0	0	0
42	0	0	203	0	0	0	0	0	0	0	6	5	0	0	0	0	0	0	0	0	0	0	0	0	0	0	0	0	0	0	0	0	0	0	0	0	0	0	0	0	0	10	0	0	0	0	0	0	0
43	0	0	0	0	9	0	0	0	0	2	0	0	0	0	0	75	0	0	0	0	0	0	0	0	0	0	0	0	0	0	0	0	0	0	0	0	0	0	0	0	0	0	0	0	0	0	0	0	0
44	0	0	0	0	4	0	0	0	0	6	0	0	0	0	0	55	0	0	0	0	0	0	0	0	0	0	0	0	0	0	0	0	0	0	0	0	0	0	0	0	0	0	0	0	0	0	0	0	0
45	0	3	0	0	0	0	21	0	0	0	0	0	0	0	41	0	0	0	0	0	0	0	0	0	0	0	0	0	0	0	0	0	0	0	0	0	0	0	0	0	0	0	0	0	0	0	0	0	0
46	0	0	0	0	0	0	0	0	0	0	0	0	0	0	0	0	0	0	0	0	0	0	0	0	0	0	0	0	0	0	0	0	0	0	0	0	0	0	0	0	0	0	0	0	0	0	0	0	0
47	0	0	0	0	0	0	0	0	0	0	0	0	0	0	0	0	0	0	0	0	0	0	0	0	0	0	0	0	0	0	0	0	0	0	0	0	0	0	0	0	0	0	0	0	0	0	0	0	0
48	0	0	0	0	0	0	0	0	0	0	0	0	0	0	0	0	0	0	0	0	0	0	0	0	0	0	0	0	0	0	0	0	0	0	0	0	0	0	0	0	0	0	0	0	0	0	0	0	0
49	0	0	0	0	0	0	0	0	0	0	0	0	0	0	0	0	0	0	0	0	0	0	0	0	0	0	0	0	0	0	0	0	0	0	0	0	0	0	0	0	0	0	0	0	0	0	0	0	0
50	0	0	0	0	0	0	0	0	0	0	0	0	0	0	0	0	0	0	0	0	0	0	0	0	0	0	0	0	0	0	0	0	0	0	0	0	0	0	0	0	0	0	0	0	0	0	0	0	0
Sum	2	49	8359	7082	186	0	833	1	2	53	44	117	91	84	145	689	5	0	1	0	3	2	1	7	1	0	1	6	7	9	1	4	0	1	2	1	2	0	0	2	3	166	0	5	4	0	3	7	2
[truncated: 113 more columns]

## Sheet: Position and Type Normalized
Position	G/N	T/G	C/T	G/A	A/T	T/N	T/C	A/N	C/N	A/C	C/G	C/A	G/C	G/T	T/A	A/G	CAGT/-	TCGG/-	ACTC/-	AGTAGT/-	CAGTAG/-	CCAG/-	CCAGTA/-	CT/-	AGCA/-	TTCGGAAA/-	GCAG/-	TCG/-	GTAG/-	TA/-	GTCTAAG/-	AC/-	AGTAG/-	CCA/-	CTA/-	TCTA/-	ACT/-	TAGTCTA/-	CTCC/-	TCTAAGT/-	GTC/-	C/-	TCGGAA/-	CA/-	GAC/-	CAGTAGT/-	GTT/-	CTC/-	GACT/-
1	0	0	0	0	0	0	0	0	0	0	0	0	0	0	0	0	0	0	0	0	0	0	0	0	0	0	0	0	0	0	0	0	0	0	0	0	0	0	0	0	0	0	0	0	0	0	0	0	0
2	0	0	0	0	0	0	0	0	0	0	0	0	0	0	0	0	0	0	0	0	0	0	0	0	0	0	0	0	0	0	0	0	0	0	0	0	0	0	0	0	0	0	0	0	0	0	0	0	0
3	0	0	0	0	0	0	0	0	0	0	0	0	0	0	0	0	0	0	0	0	0	0	0	0	0	0	0	0	0	0	0	0	0	0	0	0	0	0	0	0	0	0	0	0	0	0	0	0	0
4	0	0	0	0	0	0	0	0	0	0	0	0	0	0	0	0	0	0	0	0	0	0	0	0	0	0	0	0	0	0	0	0	0	0	0	0	0	0	0	0	0	0	0	0	0	0	0	0	0
5	0	0	0	0	0	0	0	0	0	0	0	0	0	0	0	0	0	0	0	0	0	0	0	0	0	0	0	0	0	0	0	0	0	0	0	0	0	0	0	0	0	0	0	0	0	0	0	0	0
6	0	0	0.0256881	0	0	0	0	0	0	0	0.000109079	7.27193e-05	0	0	0	0	0	0	0	0	0	0	0	0	0	0	0	0	0	0	0	0	0	0	0	0	0	0	0	0	0	0	0	0	0	0	0	0	0
7	0	0	0	0	0.000345417	0	0	0	0	7.27193e-05	0	0	0	0	0	0.000345417	0	0	0	0	0	0	0	0	0	0	0	0	0	0	0	0	0	0	0	0	0	0	0	0	0	0	0	0	0	0	0	0	0
8	0	0	0	0.00196342	0	0	0	0	0	0	0	0	7.27193e-05	5.45395e-05	0	0	0	0	0	0	0	0	0	0	0	0	0	0	0	0	0	0	0	0	0	0	0	0	0	0	0	0	0	0	0	0	0	0	0
9	0	9.08992e-05	0	0	0	0	0.00647202	0	0	0	0	0	0	0	0.000290877	0	0	0	0	0	0	0	0	0	0	0	0	0	0	0	0	0	0	0	0	0	0	0	0	0	0	0	0	0	0	0	0	0	0
10	0	0.000127259	0	0	0	0	0.00158165	0	0	0	0	0	0	0	0.000236338	0	0	0	0	0	0	0	0	0	0	0	0	0	0	0	0	0	0	0	0	0	0	0	0	0	0	0	0	0	0	0	0	0	0
11	0	0	0.0222703	0	0	0	0	0	0	0	1.81798e-05	0.000218158	0	0	0	0	0	0	0	0	0	0	0	0	0	0	0	0	0	0	0	0	0	0	0	0	0	0	0	0	0	0.000199978	0	1.81798e-05	0	0	0	0	0
12	0	0	0	0	0.000309057	0	0	0	0	1.81798e-05	0	0	0	0	0	0.000545395	0	0	0	0	0	0	0	0	1.81798e-05	0	0	0	0	0	0	0	0	0	0	0	0	0	0	0	0	0	0	0	0	0	0	0	0
13	0	0	0	0.00474494	0	0	0	0	0	0	0	0	0.000399956	0.000199978	0	0	0	0	0	0	0	0	0	0	0	0	1.81798e-05	0	0	0	0	0	0	0	0	0	0	0	0	0	0	0	0	0	0	0	0	0	0
14	0	0	0.0223976	0	0	0	0	0	0	0	3.63597e-05	0.000145439	0	0	0	0	0	0	0	0	0	0	0	0	0	0	0	0	0	0	0	0	0	0	0	0	0	0	0	0	0	0.000199978	0	1.81798e-05	0	0	0	0	0
15	0	0	0	0	0.000199978	0	0	0	0	5.45395e-05	0	0	0	0	0	0.000418136	0	0	0	0	0	0	0	0	0	0	0	0	0	0	0	0	0	0	0	0	0	0	0	0	0	0	0	0	0	0	0	0	0
16	0	0	0	0.00601753	0	0	0	0	0	0	0	0	3.63597e-05	3.63597e-05	0	0	0	0	0	0	0	0	0	0	0	0	0	0	0	0	0	0	0	0	0	0	0	0	0	0	0	0	0	0	7.27193e-05	0	0	0	3.63597e-05
17	0	0	0	0	0.000236338	0	0	0	0	5.45395e-05	0	0	0	0	0	0.000472676	0	0	1.81798e-05	0	0	0	0	0	0	0	0	0	0	0	0	7.27193e-05	0	0	0	0	3.63597e-05	0	0	0	0	0	0	0	0	0	0	0	0
18	0	0	0.0186525	0	0	0	0	0	0	0	9.08992e-05	0.000254518	0	0	0	0	0	0	0	0	0	0	0	0.000127259	0	0	0	0	0	0	0	0	0	0	0	0	0	0	0	0	0	0.000399956	0	0	0	0	0	0.000127259	0
19	0	7.27193e-05	0	0	0	0	0.00167254	0	0	0	0	0	0	0	0.000236338	0	0	0	0	0	0	0	0	0	0	0	0	0	0	0	0	0	0	0	0	0	0	0	0	0	0	1.81798e-05	0	0	0	0	0	0	0
20	0	0	0.0168709	0	0	0	0	0	0	0	7.27193e-05	0.000418136	0	0	0	0	0	0	0	0	0	3.63597e-05	1.81798e-05	0	0	0	0	0	0	0	0	0	0	1.81798e-05	0	0	0	0	0	0	0	0.00105443	0	0	0	0	0	0	0
21	0	0	0.0175981	0	0	0	0	0	0	0	0.000127259	0.000345417	0	0	0	0	9.08992e-05	0	0	0	5.45395e-05	0	0	0	0	0	0	0	0	1.81798e-05	0	0	0	0	0	0	0	0	0	0	0	0	0	5.45395e-05	0	0	0	0	0
22	0	0	0	0	0.000690834	0	0	0	0	0.000109079	0	0	0	0	0	0.000945351	0	0	0	0	0	0	0	0	0	0	0	0	0	0	0	0	0	0	0	0	0	0	0	0	0	0	0	0	0	0	0	0	0
23	3.63597e-05	0	0	0.0137985	0	0	0	0	0	0	0	0	0.000363597	0.000236338	0	0	0	0	0	0	0	0	0	0	0	0	0	0	0.000127259	0	0	0	0	0	0	0	0	0	0	0	0	0	0	0	0	0	0	0	0
24	0	0.000127259	0	0	0	0	0.00103625	0	0	0	0	0	0	0	0.000290877	0	0	0	0	0	0	0	0	0	0	0	0	0	0	3.63597e-05	0	0	0	0	0	0	0	0	0	0	0	0	0	0	0	0	0	0	0
25	0	0	0	0	0.000218158	0	0	0	0	5.45395e-05	0	0	0	0	0	0.00110897	0	0	0	0	0	0	0	0	0	0	0	0	0	0	0	0	0	0	0	0	0	0	0	0	0	1.81798e-05	0	0	0	0	0	0	0
26	0	0	0	0.0191434	0	0	0	0	0	0	0	0	0.000363597	0.000272698	0	0	0	0	0	0	0	0	0	0	0	0	0	0	0	0	1.81798e-05	0	0	0	0	0	0	0	0	0	5.45395e-05	0	0	0	0	0	0	0	0
27	0	0.000181798	0	0	0	0	0.00107261	0	0	0	0	0	0	0	0.000218158	0	0	0	0	0	0	0	0	0	0	0	0	0	0	0	0	0	0	0	0	1.81798e-05	0	0	0	3.63597e-05	0	0	0	0	0	0	0	0	0
28	0	0	0.0150893	0	0	0	0	0	3.63597e-05	0	0.000181798	0.000381777	0	0	0	0	0	0	0	0	0	0	0	0	0	0	0	0	0	0	0	0	0	0	3.63597e-05	0	0	0	0	0	0	0.000709014	0	0	0	0	0	0	0
29	0	0	0	0	0	0	0.000490856	0	0	0	0	0	0	0	9.08992e-05	0	0	0	0	0	0	0	0	0	0	0	0	0	0	0.000109079	0	0	0	0	0	0	0	0	0	0	0	0	0	0	0	0	0	0	0
30	0	0	0	0	0.000127259	0	0	0	0	5.45395e-05	0	0	0	0	0	0.000454496	0	0	0	0	0	0	0	0	0	0	0	0	0	0	0	0	0	0	0	0	0	0	0	0	0	0	0	0	0	0	0	0	0
31	0	0	0	0	0.000254518	0	0	0	0	0.000127259	0	0	0	0	0	0.000763553	0	0	0	0	0	0	0	0	0	0	0	0	0	0	0	0	0	0	0	0	0	0	0	0	0	0	0	0	0	0	0	0	0
32	0	0	0	0.0217067	0	0	0	0	0	0	0	0	0.000109079	0.000109079	0	0	0	0	0	0	0	0	0	0	0	0	0	0	0	0	0	0	0	0	0	0	0	0	0	0	0	0	0	0	0	0	5.45395e-05	0	0
33	0	7.27193e-05	0	0	0	0	0.00156347	0	0	0	0	0	0	0	0.000290877	0	0	0	0	0	0	0	0	0	0	0	0	0	0	0	0	0	0	0	0	0	0	0	0	0	0	0	0	0	0	0	0	0	0
34	0	0.000163619	0	0	0	0	0.000872632	0	0	0	0	0	0	0	0.000236338	0	0	0	0	0	0	0	0	0	0	0	0	0.000109079	0	0	0	0	0	0	0	0	0	0	0	0	0	0	0	0	0	0	0	0	0
35	0	0	0.00970803	0	0	0	0	0	0	0	5.45395e-05	0.000199978	0	0	0	0	0	0	0	0	0	0	0	0	0	0	0	0	0	0	0	0	0	0	0	0	0	0	0	0	0	0.000236338	0	0	0	0	0	0	0
36	0	0	0	0.0223067	0	0	0	0	0	0	0	0	0.000163619	0.000272698	0	0	0	0	0	0	0	0	0	0	0	0	0	0	0	0	0	0	0	0	0	0	0	0	0	0	0	0	0	0	0	0	0	0	0
37	0	0	0	0.01638	0	0	0	0	0	0	0	0	7.27193e-05	0.000218158	0	0	0	0	0	0	0	0	0	0	0	0	0	0	0	0	0	0	0	0	0	0	0	0	0	0	0	0	0	0	0	0	0	0	0
38	0	0	0	0	0.000309057	0	0	0	0	0.000127259	0	0	0	0	0	0.00210886	0	0	0	0	0	0	0	0	0	0	0	0	0	0	0	0	0	0	0	0	0	0	0	0	0	0	0	0	0	0	0	0	0
39	0	0	0	0	0.000309057	0	0	0	0	7.27193e-05	0	0	0	0	0	0.00181798	0	0	0	0	0	0	0	0	0	0	0	0	0	0	0	0	0	0	0	0	0	0	0	0	0	0	0	0	0	0	0	0	0
40	0	0	0	0	0.000145439	0	0	1.81798e-05	0	7.27193e-05	0	0	0	0	0	0.00118169	0	0	0	0	0	0	0	0	0	0	0	0	0	0	0	0	0	0	0	0	0	0	0	0	0	0	0	0	0	0	0	0	0
41	0	0	0	0.0226884	0	0	0	0	0	0	0	0	7.27193e-05	0.000127259	0	0	0	0	0	0	0	0	0	0	0	0	0	0	0	0	0	0	0	0	0	0	0	0	0	0	0	0	0	0	0	0	0	0	0
42	0	0	0.00369051	0	0	0	0	0	0	0	0.000109079	9.08992e-05	0	0	0	0	0	0	0	0	0	0	0	0	0	0	0	0	0	0	0	0	0	0	0	0	0	0	0	0	0	0.000181798	0	0	0	0	0	0	0
43	0	0	0	0	0.000163619	0	0	0	0	3.63597e-05	0	0	0	0	0	0.00136349	0	0	0	0	0	0	0	0	0	0	0	0	0	0	0	0	0	0	0	0	0	0	0	0	0	0	0	0	0	0	0	0	0
44	0	0	0	0	7.27193e-05	0	0	0	0	0.000109079	0	0	0	0	0	0.000999891	0	0	0	0	0	0	0	0	0	0	0	0	0	0	0	0	0	0	0	0	0	0	0	0	0	0	0	0	0	0	0	0	0
45	0	5.45395e-05	0	0	0	0	0.000381777	0	0	0	0	0	0	0	0.000745373	0	0	0	0	0	0	0	0	0	0	0	0	0	0	0	0	0	0	0	0	0	0	0	0	0	0	0	0	0	0	0	0	0	0
46	0	0	0	0	0	0	0	0	0	0	0	0	0	0	0	0	0	0	0	0	0	0	0	0	0	0	0	0	0	0	0	0	0	0	0	0	0	0	0	0	0	0	0	0	0	0	0	0	0
47	0	0	0	0	0	0	0	0	0	0	0	0	0	0	0	0	0	0	0	0	0	0	0	0	0	0	0	0	0	0	0	0	0	0	0	0	0	0	0	0	0	0	0	0	0	0	0	0	0
48	0	0	0	0	0	0	0	0	0	0	0	0	0	0	0	0	0	0	0	0	0	0	0	0	0	0	0	0	0	0	0	0	0	0	0	0	0	0	0	0	0	0	0	0	0	0	0	0	0
49	0	0	0	0	0	0	0	0	0	0	0	0	0	0	0	0	0	0	0	0	0	0	0	0	0	0	0	0	0	0	0	0	0	0	0	0	0	0	0	0	0	0	0	0	0	0	0	0	0
50	0	0	0	0	0	0	0	0	0	0	0	0	0	0	0	0	0	0	0	0	0	0	0	0	0	0	0	0	0	0	0	0	0	0	0	0	0	0	0	0	0	0	0	0	0	0	0	0	0
Sum	3.63597e-05	0.000890812	0.151965	0.12875	0.00338145	0	0.0151438	1.81798e-05	3.63597e-05	0.000963531	0.000799913	0.00212704	0.00165436	0.00152711	0.00263608	0.0125259	9.08992e-05	0	1.81798e-05	0	5.45395e-05	3.63597e-05	1.81798e-05	0.000127259	1.81798e-05	0	1.81798e-05	0.000109079	0.000127259	0.000163619	1.81798e-05	7.27193e-05	0	1.81798e-05	3.63597e-05	1.81798e-05	3.63597e-05	0	0	3.63597e-05	5.45395e-05	0.00301785	0	9.08992e-05	7.27193e-05	0	5.45395e-05	0.000127259	3.63597e-05
[truncated: 113 more columns]

## Sheet: Context
Context	G/N	T/G	C/T	G/A	A/T	T/N	T/C	A/N	C/N	A/C	C/G	C/A	G/C	G/T	T/A	A/G	C/-	G/-	T/-	A/-	-/C	-/T	-/N	-/A	-/G
AAT	0	0	0	9	3		0	0	0	6	0	0	0	0	0	56	0	0	0	0	0	0		0	0
ATG	0	2	0	3	1		20	0	0	0	0	0	0	0	41	2	0	0	0	0	0	0		0	0
GGC	0	0	0	0	0		1	0	0	0	0	0	0	0	0	0	0	0	0	0	0	0		0	0
GTA	0	6	2	9	0		53	0	0	0	0	1	1	0	15	1	0	0	9	0	0	2		0	0
AGT	2	1	6	3028	2		0	0	0	0	0	0	49	37	0	4	0	131	0	0	0	4		0	17
TAG	0	0	0	4	11		3	0	0	3	0	0	0	0	1	59	0	0	0	17	0	0		1	0
CTC	0	4	26	2	0		92	0	0	0	0	0	0	0	13	0	0	0	11	0	0	6		0	0
CGG	0	0	9	1204	0		2	0	0	0	0	1	9	15	0	0	0	70	0	0	0	0		6	28
CCA	0	0	961	0	0		0	0	0	0	7	19	0	0	0	0	0	0	0	0	0	0		0	0
TTC	0	16	0	7	0		130	0	0	1	0	0	0	0	26	1	0	0	0	0	1	0		0	0
TCT	0	0	813	3	0		1	0	2	0	10	19	0	0	0	0	40	0	0	0	7	0		0	0
TAA	0	0	3	1	7		1	0	0	3	0	1	0	0	0	25	0	0	0	46	0	0		6	0
GAA	0	0	0	10	17		0	0	0	6	0	0	0	0	0	109	0	0	0	52	0	0		13	0
TGG	0	1	0	0	0		0	0	0	0	0	0	0	0	0	0	0	0	0	0	0	0		0	0
GGA	0	0	2	890	0		0	0	0	0	0	0	4	12	0	0	0	0	0	0	0	1		1	0
GAC	0	0	2	6	13		0	0	0	3	0	0	0	0	0	26	0	0	0	13	0	0		4	0
TCG	0	0	522	15	0		2	0	0	0	3	10	0	0	0	0	13	0	0	0	7	0		0	0
AAG	0	0	3	11	21		0	1	0	9	0	0	0	0	0	103	0	0	0	2	0	0		0	0
GTC	0	10	0	15	0		58	0	0	0	0	0	0	0	12	0	0	0	11	0	0	4		0	0
TCA	0	0	2611	0	0		5	0	0	0	7	15	0	0	0	0	11	0	0	0	4	0		0	0
ACT	0	0	996	2	0		0	0	0	0	5	14	0	0	0	0	22	0	0	0	6	0		0	0
AGC	0	0	3	1464	3		0	0	0	1	0	0	26	18	0	2	0	59	0	0	0	0		0	13
GCA	0	0	1409	26	0		0	0	0	1	8	12	0	0	0	1	21	0	0	0	11	1		0	0
TCC	0	0	908	0	0		0	0	0	0	4	22	0	0	0	0	59	0	0	0	22	0		0	0
GTT	0	9	0	18	0		437	0	0	0	0	0	0	0	31	0	0	0	64	0	0	9		0	0
CAA	0	0	1	3	9		0	0	0	2	0	0	0	0	0	72	0	0	0	0	0	0		0	0
AAA	0	0	1	14	17		0	0	0	4	0	0	0	0	0	105	0	0	0	0	0	0		0	0
AGA	0	0	0	325	0		0	0	0	0	0	0	2	2	0	1	0	12	0	0	0	0		0	6
CAG	0	0	71	0	82		1	0	0	14	0	2	0	0	1	122	0	0	0	23	0	5		9	0
CTA	0	0	10	13	0		27	0	0	0	0	1	0	0	5	0	0	0	7	0	0	4		0	0

## Sheet: Context Normalized
Context	G/N	T/G	C/T	G/A	A/T	T/N	T/C	A/N	C/N	A/C	C/G	C/A	G/C	G/T	T/A	A/G	C/-	G/-	T/-	A/-	-/C	-/T	-/N	-/A	-/G
AAT	0	0	0	0.000163619	5.45395e-05		0	0	0	0.000109079	0	0	0	0	0	0.00101807	0	0	0	0	0	0		0	0
ATG	0	3.63597e-05	0	5.45395e-05	1.81798e-05		0.000363597	0	0	0	0	0	0	0	0.000745373	3.63597e-05	0	0	0	0	0	0		0	0
GGC	0	0	0	0	0		1.81798e-05	0	0	0	0	0	0	0	0	0	0	0	0	0	0	0		0	0
GTA	0	0.000109079	3.63597e-05	0.000163619	0		0.000963531	0	0	0	0	1.81798e-05	1.81798e-05	0	0.000272698	1.81798e-05	0	0	0.000163619	0	0	3.63597e-05		0	0
AGT	3.63597e-05	1.81798e-05	0.000109079	0.0550485	3.63597e-05		0	0	0	0	0	0	0.000890812	0.000672654	0	7.27193e-05	0	0.00238156	0	0	0	7.27193e-05		0	0.000309057
TAG	0	0	0	7.27193e-05	0.000199978		5.45395e-05	0	0	5.45395e-05	0	0	0	0	1.81798e-05	0.00107261	0	0	0	0.000309057	0	0		1.81798e-05	0
CTC	0	7.27193e-05	0.000472676	3.63597e-05	0		0.00167254	0	0	0	0	0	0	0	0.000236338	0	0	0	0.000199978	0	0	0.000109079		0	0
CGG	0	0	0.000163619	0.0218885	0		3.63597e-05	0	0	0	0	1.81798e-05	0.000163619	0.000272698	0	0	0	0.00127259	0	0	0	0		0.000109079	0.000509035
CCA	0	0	0.0174708	0	0		0	0	0	0	0.000127259	0.000345417	0	0	0	0	0	0	0	0	0	0		0	0
TTC	0	0.000290877	0	0.000127259	0		0.00236338	0	0	1.81798e-05	0	0	0	0	0.000472676	1.81798e-05	0	0	0	0	1.81798e-05	0		0	0
TCT	0	0	0.0147802	5.45395e-05	0		1.81798e-05	0	3.63597e-05	0	0.000181798	0.000345417	0	0	0	0	0.000727193	0	0	0	0.000127259	0		0	0
TAA	0	0	5.45395e-05	1.81798e-05	0.000127259		1.81798e-05	0	0	5.45395e-05	0	1.81798e-05	0	0	0	0.000454496	0	0	0	0.000836272	0	0		0.000109079	0
GAA	0	0	0	0.000181798	0.000309057		0	0	0	0.000109079	0	0	0	0	0	0.0019816	0	0	0	0.000945351	0	0		0.000236338	0
TGG	0	1.81798e-05	0	0	0		0	0	0	0	0	0	0	0	0	0	0	0	0	0	0	0		0	0
GGA	0	0	3.63597e-05	0.0161801	0		0	0	0	0	0	0	7.27193e-05	0.000218158	0	0	0	0	0	0	0	1.81798e-05		1.81798e-05	0
GAC	0	0	3.63597e-05	0.000109079	0.000236338		0	0	0	5.45395e-05	0	0	0	0	0	0.000472676	0	0	0	0.000236338	0	0		7.27193e-05	0
TCG	0	0	0.00948987	0.000272698	0		3.63597e-05	0	0	0	5.45395e-05	0.000181798	0	0	0	0	0.000236338	0	0	0	0.000127259	0		0	0
AAG	0	0	5.45395e-05	0.000199978	0.000381777		0	1.81798e-05	0	0.000163619	0	0	0	0	0	0.00187252	0	0	0	3.63597e-05	0	0		0	0
GTC	0	0.000181798	0	0.000272698	0		0.00105443	0	0	0	0	0	0	0	0.000218158	0	0	0	0.000199978	0	0	7.27193e-05		0	0
TCA	0	0	0.0474675	0	0		9.08992e-05	0	0	0	0.000127259	0.000272698	0	0	0	0	0.000199978	0	0	0	7.27193e-05	0		0	0
ACT	0	0	0.0181071	3.63597e-05	0		0	0	0	0	9.08992e-05	0.000254518	0	0	0	0	0.000399956	0	0	0	0.000109079	0		0	0
AGC	0	0	5.45395e-05	0.0266153	5.45395e-05		0	0	0	1.81798e-05	0	0	0.000472676	0.000327237	0	3.63597e-05	0	0.00107261	0	0	0	0		0	0.000236338
GCA	0	0	0.0256154	0.000472676	0		0	0	0	1.81798e-05	0.000145439	0.000218158	0	0	0	1.81798e-05	0.000381777	0	0	0	0.000199978	1.81798e-05		0	0
TCC	0	0	0.0165073	0	0		0	0	0	0	7.27193e-05	0.000399956	0	0	0	0	0.00107261	0	0	0	0.000399956	0		0	0
GTT	0	0.000163619	0	0.000327237	0		0.00794459	0	0	0	0	0	0	0	0.000563575	0	0	0	0.00116351	0	0	0.000163619		0	0
CAA	0	0	1.81798e-05	5.45395e-05	0.000163619		0	0	0	3.63597e-05	0	0	0	0	0	0.00130895	0	0	0	0	0	0		0	0
AAA	0	0	1.81798e-05	0.000254518	0.000309057		0	0	0	7.27193e-05	0	0	0	0	0	0.00190888	0	0	0	0	0	0		0	0
AGA	0	0	0	0.00590845	0		0	0	0	0	0	0	3.63597e-05	3.63597e-05	0	1.81798e-05	0	0.000218158	0	0	0	0		0	0.000109079
CAG	0	0	0.00129077	0	0.00149075		1.81798e-05	0	0	0.000254518	0	3.63597e-05	0	0	1.81798e-05	0.00221794	0	0	0	0.000418136	0	9.08992e-05		0.000163619	0
CTA	0	0	0.000181798	0.000236338	0		0.000490856	0	0	0	0	1.81798e-05	0	0	9.08992e-05	0	0	0	0.000127259	0	0	7.27193e-05		0	0
