# Supplementary material for: The Influence of the Capping Step During Solid-Phase Phosphoramidite Synthesis of Oligonucleotides on Synthetic Errors in Oligonucleotides
Source: Molecules. 2025 Dec 25;31(1):94. doi: 10.3390/molecules31010094 (PMC12786494; doi:10.3390/molecules31010094)
Supplement: Supplementary file 1 [file molecules-31-00094-s001.zip › Suplimentary_S2.xlsx]

## Sheet: Sanger sequencing (T5 exo)
Cloning #1
Clone	deletion						insertion					substitution
	A/-	T/-	C/-	G/-	/--	all deletion mutations for a clone	-/A	-/T	-/C	-/G	all insertion mutations for a clone	A/T	A/C	A/G	T/A	T/C	T/G	C/A	C/T	C/G	G/A	G/T	G/C	all substitution mutations for a clone	all type errors for a clone
clone 1/1	0	0	0	0	1	1	0	0	0	0	0	0	0	0	0	0	0	0	0	0	1	0	0	1	2
clone 1/2	0	0	0	0	0	0	1	0	0	0	1	0	0	0	0	0	0	0	0	0	0	0	0	0	1
clone 1/3	0	1	0	0	0	1	0	0	0	0	0	0	0	0	0	0	0	0	1	0	0	0	0	1	2
clone 1/4	1	0	0	0	0	1	0	0	0	0	0	0	0	0	0	0	0	0	0	0	1	0	0	1	2
clone 1/5	0	1	0	0	0	1	0	0	0	0	0	0	0	0	0	0	0	0	0	0	0	0	0	0	1
clone 1/6	0	0	0	1	0	1	0	0	0	0	0	0	0	0	0	0	0	0	0	0	0	0	0	0	1
clone 1/7	0	0	0	0	0	0	0	0	0	0	0	0	0	0	0	0	0	0	0	0	0	0	0	0	0
clone 1/8	0	0	0	0	0	0	0	0	0	0	0	0	0	0	0	0	0	0	0	0	0	0	0	0	0
clone 1/9	1	0	0	0	0	1	0	1	0	0	1	0	0	0	0	0	0	0	0	0	0	0	0	0	2
clone 1/10	0	1	0	0	0	1	0	1	0	0	1	0	0	0	0	0	0	0	0	0	0	0	0	0	2
total error ammount for the experiment	2	3	0	1	1	7	1	2	0	0	3	0	0	0	0	0	0	0	1	0	2	0	0	3	13
Cloning #2
клон	deletion						insertion					substitution
	A/-	T/-	C/-	G/-	/--	all deletion mutations for a clone	-/A	-/T	-/C	-/G	all insertion mutations for a clone	A/T	A/C	A/G	T/A	T/C	T/G	C/A	C/T	C/G	G/A	G/T	G/C	all substitution mutations for a clone	all type errors for a clone
clone 2/1	0	1	0	0	0	1	0	0	0	0	0	0	0	0	0	0	0	0	0	0	0	0	0	0	1
clone 2/2	0	0	0	0	0	0	0	0	0	0	0	0	0	1	0	0	0	0	0	0	0	0	0	1	1
clone 2/3	0	0	0	0	0	0	0	0	0	0	0	0	0	0	0	0	0	0	0	0	0	0	0	0	0
clone 2/4	0	0	1	1	1	3	1	0	0	0	1	1	0	0	0	0	0	0	0	0	1	0	0	2	6
clone 2/5	0	0	0	0	0	0	0	0	0	0	0	0	0	0	0	0	0	0	0	0	0	0	0	0	0
clone 2/6	0	1	0	1	0	2	0	0	0	0	0	0	0	0	0	0	0	0	1	0	0	0	0	1	3
clone 2/7	0	0	0	0	0	0	0	0	0	0	0	0	0	0	0	0	0	0	0	0	0	0	0	0	0
clone 2/8	0	2	0	0	0	2	0	0	0	0	0	0	0	0	0	0	0	0	0	0	0	0	0	0	2
clone 2/9	0	0	0	1	0	1	0	0	0	1	1	0	0	0	0	0	0	0	0	0	0	0	0	0	2
clone 2/10	0	0	0	0	0	0	0	0	0	0	0	0	0	0	0	0	0	0	0	0	0	0	0	0	0
total error ammount for 10 clones	0	4	1	3	1	9	1	0	0	1	2	1	0	1	0	0	0	0	1	0	1	0	0	4	15
Cloning #3
клон	deletion						insertion					substitution
	A/-	T/-	C/-	G/-	/--	all deletion mutations for a clone	-/A	-/T	-/C	-/G	all insertion mutations for a clone	A/T	A/C	A/G	T/A	T/C	T/G	C/A	C/T	C/G	G/A	G/T	G/C	all substitution mutations for a clone	all type errors for a clone
clone 3/1	1	0	0	0	0	1	0	0	0	0	0	0	0	0	0	0	0	0	0	0	0	0	0	0	1
clone 3/2	1	0	0	0	0	1	0	0	0	0	0	0	0	0	0	0	0	0	0	0	0	0	0	0	1
clone 3/3	0	0	0	0	0	0	0	0	0	0	0	0	0	0	0	0	0	0	0	0	0	0	0	0	0
clone 3/4	0	1	0	1	0	2	0	0	0	0	0	0	0	0	0	0	0	0	0	0	0	0	0	0	2
clone 3/5	1	0	0	0	0	1	0	1	0	0	1	0	0	0	0	0	0	0	0	0	0	0	0	0	2
clone 3/6	0	0	0	0	0	0	0	0	0	0	0	0	0	0	0	0	0	0	0	0	0	0	0	0	0
clone 3/7	0	0	0	0	0	0	0	1	0	0	1	0	0	0	0	0	1	0	0	0	0	0	0	1	2
clone 3/8	1	0	0	0	0	1	0	0	0	0	0	0	0	0	0	0	0	0	0	0	0	0	0	0	1
clone 3/9	2	0	0	0	0	2	0	0	0	0	0	0	0	0	0	0	0	0	0	0	1	0	0	1	3
clone 3/10	0	0	0	0	0	0	0	0	0	0	0	0	0	0	0	0	0	0	0	0	0	0	0	0	0
total error ammount for 10 clones	6	1	0	1	0	8	0	2	0	0	2	0	0	0	0	0	1	0	0	0	1	0	0	2	12

## Sheet: Statistics_1 (T5 exo)
Type of error	Cloning #1		Cloning #2		Cloning #3		Summary
	determined the number of errors in experiment	normalized number of errors per 1kb	determined the number of errors in experiment	normalized number of errors per 1kb	determined the number of errors in experiment	normalized number of errors per 1kb	Mean number of errors per 1 kb	SD
all deletion	7	7.84753	9	10.0897	8	8.96861	8.96861	1.12108
all insertion	3	3.36323	2	2.24215	2	2.24215	2.61584	0.647254
all substitution	3	3.36323	4	4.4843	2	2.24215	3.36323	1.12108
Type of error	Cloning #1		Cloning #2		Cloning #3		Summary
	determined the number of errors in experiment	normalized number of errors per 1kb	determined the number of errors in experiment	normalized number of errors per 1kb	determined the number of errors in experiment	normalized number of errors per 1kb	Mean number of errors per 1 kb	SD
Deletions
A/-	2	2.24215	0	0	6	6.72646	2.98954	3.42494
T/-	3	3.36323	4	4.4843	1	1.12108	2.98954	1.71247
C/-	0	0	1	1.12108	0	0	0.373692	0.647254
G/-	1	1.12108	3	3.36323	1	1.12108	1.86846	1.29451
/--	1	1.12108	1	1.12108	0	0	0.747384	0.647254
Insertions
-/A	1	1.12108	1	1.12108	0	0	0.747384	0.647254
-/T	2	2.24215	0	0	2	2.24215	1.49477	1.29451
-/C	0	0	0	0	0	0	0	0
-/G	0	0	1	1.12108	0	0	0.373692	0.647254
Substitutions
A/T	0	0	1	1.12108	0	0	0.373692	0.647254
A/C	0	0	0	0	0	0	0	0
A/G	0	0	1	1.12108	0	0	0.373692	0.647254
T/A	0	0	0	0	0	0	0	0
T/C	0	0	0	0	0	0	0	0
T/G	0	0	0	0	1	1.12108	0.373692	0.647254
C/A	0	0	0	0	0	0	0	0
C/T	1	1.12108	1	1.12108	0	0	0.747384	0.647254
C/G	0	0	0	0	0	0	0	0
G/A	2	2.24215	1	1.12108	1	1.12108	1.49477	0.647254
G/T	0	0	0	0	0	0	0	0
G/C	0	0	0	0	0	0	0	0

## Sheet: Statistics_2 (T5 exo)
Clone	all type errors for a clone	normalized number of errors per 1kb	Mean value	SD	Poisson distribution p(f<=k)	q=1-p(f<=k)	Probability of finding 1 correct clone	Number of clones required for analysis
clone 1/1	2	2.24215	1.49477	1.45229	0.224301	0.775699	0.9	9.06565
clone 1/2	1	1.12108
clone 1/3	2	2.24215
clone 1/4	2	2.24215
clone 1/5	1	1.12108
clone 1/6	1	1.12108
clone 1/7	0	0
clone 1/8	0	0
clone 1/9	2	2.24215
clone 1/10	2	2.24215
clone 2/1	1	1.12108
clone 2/2	1	1.12108
clone 2/3	0	0
clone 2/4	6	6.72646
clone 2/5	0	0
clone 2/6	3	3.36323
clone 2/7	0	0
clone 2/8	2	2.24215
clone 2/9	2	2.24215
clone 2/10	0	0
clone 3/1	1	1.12108
clone 3/2	1	1.12108
clone 3/3	0	0
clone 3/4	2	2.24215
clone 3/5	2	2.24215
clone 3/6	0	0
clone 3/7	2	2.24215
clone 3/8	1	1.12108
clone 3/9	3	3.36323
clone 3/10	0	0

## Sheet: Sanger sequencing (IL2)
Clone	deletion						insertion					substitution
	A/-	T/-	C/-	G/-	all deletions	/--	-/A	-/T	-/C	-/G	all insertions	A/T	A/C	A/G	T/A	T/C	T/G	C/A	C/T	C/G	G/A	G/T	G/C	all substitutions
>IL2-wt-cl.1	1	0	0	0	1	0	0	0	0	0	0	0	0	0	0	0	0	0	0	0	0	0	0	0
>IL2-wt-cl.2	0	0	0	0	0	0	0	0	0	0	0	0	0	0	0	0	0	0	0	0	1	0	0	1
>IL2-wt-cl.5	0	0	0	0	0	1	0	0	0	0	0	0	0	0	0	0	0	0	1	0	0	0	0	1
>IL2-wt-cl.6	1	0	0	0	1	0	0	0	0	0	0	0	0	0	0	0	0	0	0	0	0	0	0	0
>IL2-wt-cl.7	1	1	0	1	3	0	0	0	0	0	0	0	0	0	0	0	0	0	0	0	0	0	0	0
>IL2-wt-cl.14	0	0	0	0	0	0	0	0	0	0	0	0	0	0	0	0	0	0	0	0	0	0	0	0
>IL2-wt-cl.17	0	1	0	0	1	0	0	0	0	0	0	0	0	0	0	0	0	0	0	0	0	0	0	0
>IL2-wt-cl.19	0	0	0	0	0	0	0	0	0	0	0	0	0	0	0	0	0	0	0	0	0	0	0	0
>IL2wt-2	0	0	0	0	0	0	0	0	0	0	0	0	0	0	0	0	0	0	0	0	1	0	0	1
>IL2wt-3	1	0	1	0	2	0	0	0	0	0	0	0	0	0	0	0	0	0	0	0	1	0	0	1
>IL2wt-4	0	0	0	0	0	0	0	0	0	0	0	0	0	0	0	0	0	0	0	0	0	0	0	0
					8						0													4
Mean number of errors	0.3	0.2	0.1	0.1	0.7	0.1	0	0	0	0	0	0	0	0	0	0	0	0	0.1	0	0.3	0	0	0.4
SD	0.483046	0.421637	0.316228	0.316228	1.05935	0.316228	0	0	0	0	0	0	0	0	0	0	0	0	0.316228	0	0.483046	0	0	0.516398

## Sheet: Sanger sequencing (Sso7d)
Clone	Deletion						insertion					substitution
	A/-	T/-	C/-	G/-	all deletions	/--	-/A	-/T	-/C	-/G	all insertions	A/T	A/C	A/G	T/A	T/C	T/G	C/A	C/T	C/G	G/A	G/T	G/C	all substitutions
>Sso7d_1	0	0	0	0	0	0	0	0	0	0	0	0	0	0	0	0	0	0	0	0	0	0	0	0
>Sso7d_2	0	0	1	0	1	0	0	0	0	0	0	0	0	0	0	0	0	0	0	0	0	0	0	0
>Sso7d_3	1	1	0	0	2	0	0	0	0	0	0	0	0	0	0	0	0	0	0	0	1	0	0	1
>Sso7d_4	0	0	0	0	0	0	0	0	0	0	0	0	0	0	0	0	0	0	0	0	0	0	0	0
>Sso7d_5	1	0	0	0	1	0	0	0	0	0	0	0	0	0	0	0	0	0	0	0	0	0	0	0
>Sso7d_6	0	0	0	0	0	0	0	0	0	0	0	0	0	0	0	0	0	0	1	0	0	0	0	1
					4						0													2
Mean value	0.333333	0.166667	0.166667	0	0.666667	0	0	0	0	0	0	0	0	0	0	0	0	0	0.166667	0	0.166667	0	0	0.333333
SD	0.516398	0.408248	0.408248	0	0.816497	0	0	0	0	0	0	0	0	0	0	0	0	0	0.408248	0	0.408248	0	0	0.516398
